# Supplementary material for: Charge Distribution and Lithium Oxide Stability Modeled by Reactive Force Field
Source: J Phys Chem A. 2025 Oct 13;129(43):10003–13. doi: 10.1021/acs.jpca.5c03998 (PMC12581134; doi:10.1021/acs.jpca.5c03998)
Supplement: Supplementary file 1 [file jp5c03998_si_001.txt]

Supplementary information to the :
Charge Distribution and Lithium-Oxide Stability Modeled by Reactive Force Field

Vjeran Gomzi, Jakov Juvančić
University of Zagreb, Faculty of electrical engineering and computing, 
Unska 3, 10 000 Zagreb, Croatia


A. NPA G16 DFT single cell calculations

G16-NPAs/li2o2s.com
 
%chk=li2o2s.chk
%mem=8GB
# pop=npa b3lyp/6-31+G 

lio

0 1
Li      -0.0001583943      1.8268274069      1.9310001135                 
Li       0.0000000000      0.0000000000      0.0000000000                 
O       -0.0001585982      1.8268270493      6.5955243111                 
Li       1.5821579142      0.9132763234      5.7930001020                 
Li      -0.0000001688     -0.0000002924      3.8619999886                 
O        1.5821580479      0.9132765595      2.7335243225                 
O        1.5821581178      0.9132766806      1.1284756660                 
O       -0.0001585278      1.8268271712      4.9904756546  

 
G16-NPAs/li2os.com
 
%chk=li2os.chk
%mem=8GB
# pop=npa b3lyp/6-31+G 

lio

0 1
O        0.0000000000      0.0000000000      0.0000000000                 
Li      -0.0000000871     -0.0000001509      1.9924999475                 
O        1.8119998591      1.0461584724      2.6566665967                 
O       -0.0000003542      2.0923169447      5.3133331935                 
Li      -0.0000002613     -0.0000004526      5.9774998426                 
Li       1.8119997720      1.0461583215      4.6491665443                 
Li       1.8119999462      1.0461586232      0.6641666492                 
Li      -0.0000004413      2.0923167939      7.3058331410                 
Li      -0.0000002671      2.0923170956      3.3208332459  

 
G16-NPAs/lio2s.com
 
%chk=lino2s.chk
%mem=8GB
# pop=npa b3lyp/6-31+G 

lio

0 1
Li       0.0000000000      0.0000000000      0.0000000000                 
O        0.5309359431      2.0268812180      0.0000000000                 
Li       1.9959998802      2.4384998628      1.4804999828                 
O        3.4610639467      2.8501186371      0.0000000000                 
O        1.4650637599      4.4653810808      1.4804999828                 
O        2.5269360005      0.4116186448      1.4804999828  

 
G16-NPAs/lio3s.com
 
%chk=lio3s.chk
%mem=8GB
# pop=npa b3lyp/6-31+G scf=YQC

lio

0 1
Li      -0.0000001167     -0.0000001167      2.6707382202                 
O       -0.0000000050     -0.0000000050      0.1148537025                 
O       -0.0000002478      1.1356089115      4.5323038101                 
Li       1.5264998757      2.4655001132      0.0722382069                 
O        1.5264997603      2.4654999977      2.7133537158                 
O       -0.0000003640      3.7953909250      4.5323038101                 
O        1.5264997447      3.6011091414      1.9338037968                 
O        1.5264998440      1.3298909222      1.9338037968 

 

B. NPA G16 DFT 2x2x2 supercell inputs

G16-NPAs/li2o2x.com
 
%chk=li2o2x.chk
%mem=16GB
# pop=npa b3lyp/6-31+G scf=(YQC,restart)

lio

0 1
 Li -0.00000 -0.00000 3.86199
 Li -0.00000 -0.00000 7.72399
 Li -0.00000 -0.00000 11.58599
 Li -0.00015 1.82682 1.93100
 O -0.00015 1.82682 6.59552
 O -0.00015 1.82682 4.99047
 Li -0.00015 1.82682 9.65500
 O -0.00015 1.82682 14.31952
 O -0.00015 1.82682 12.71447
 Li -1.58200 2.74010 0.00000
 Li -1.58200 2.74010 3.86199
 Li -1.58200 2.74010 7.72399
 Li -1.58200 2.74010 11.58599
 Li -1.58215 4.56693 1.93100
 O -1.58215 4.56693 6.59552
 O -1.58215 4.56693 4.99047
 Li -1.58215 4.56693 9.65500
 O -1.58215 4.56693 14.31952
 O -1.58215 4.56693 12.71447
 Li 0.00000 0.00000 0.00000
 Li 0.00015 3.65338 5.79300
 O 0.00015 3.65338 2.73352
 O 0.00015 3.65338 1.12847
 Li 0.00015 3.65338 13.51700
 O 0.00015 3.65338 10.45752
 O 0.00015 3.65338 8.85247
 Li 1.58184 4.56693 1.93100
 O 1.58184 4.56693 6.59552
 O 1.58184 4.56693 4.99047
 Li 1.58184 4.56693 9.65500
 O 1.58184 4.56693 14.31952
 O 1.58184 4.56693 12.71447
 Li 1.58199 2.74010 0.00000
 Li 1.58199 2.74010 3.86199
 Li 1.58199 2.74010 7.72399
 Li 1.58199 2.74010 11.58599
 Li 1.58215 0.91327 5.79300
 O 1.58215 0.91327 2.73352
 O 1.58215 0.91327 1.12847
 Li 1.58215 0.91327 13.51700
 O 1.58215 0.91327 10.45752
 O 1.58215 0.91327 8.85247
 Li 3.16384 1.82682 1.93100
 O 3.16384 1.82682 6.59552
 O 3.16384 1.82682 4.99047
 Li 3.16384 1.82682 9.65500
 O 3.16384 1.82682 14.31952
 O 3.16384 1.82682 12.71447
 Li 3.16399 -0.00000 3.86199
 Li 3.16399 -0.00000 7.72399
 Li 3.16399 -0.00000 11.58599
 Li 3.16400 0.00000 0.00000
 Li 3.16415 3.65338 5.79300
 O 3.16415 3.65338 2.73352
 O 3.16415 3.65338 1.12847
 Li 3.16415 3.65338 13.51700
 O 3.16415 3.65338 10.45752
 O 3.16415 3.65338 8.85247
 Li 4.74615 0.91327 5.79300
 O 4.74615 0.91327 2.73352
 O 4.74615 0.91327 1.12847
 Li 4.74615 0.91327 13.51700
 O 4.74615 0.91327 10.45752
 O 4.74615 0.91327 8.85247

 
G16-NPAs/li2ox.com
 
%chk=li2ox.chk
%mem=16GB
# pop=npa b3lyp/6-31+G scf=YQC

lio

0 1
O        0.0000000000      0.0000000000      0.0000000000                 
Li      -0.0000000871     -0.0000001509      1.9924999475                 
O        1.8119998591      1.0461584724      2.6566665967                 
O       -0.0000003542      2.0923169447      5.3133331935                 
Li      -0.0000002613     -0.0000004526      5.9774998426                 
Li       1.8119997720      1.0461583215      4.6491665443                 
Li       1.8119999462      1.0461586232      0.6641666492                 
Li      -0.0000004413      2.0923167939      7.3058331410                 
Li      -0.0000002671      2.0923170956      3.3208332459                 
O       -0.0000003484     -0.0000006034      7.9699997902                 
Li      -0.0000004355     -0.0000007543      9.9624997377                 
O        1.8119995108      1.0461578689     10.6266663869                 
O       -0.0000007026      2.0923163413     13.2833329837                 
Li      -0.0000006097     -0.0000010560     13.9474996328                 
Li       1.8119994237      1.0461577181     12.6191663345                 
Li       1.8119995979      1.0461580198      8.6341664394                 
Li      -0.0000007897      2.0923161904     15.2758329312                 
Li      -0.0000006155      2.0923164922     11.2908330361                 
O       -1.8120002192      3.1384760205      0.0000000000                 
Li      -1.8120003063      3.1384758696      1.9924999475                 
O       -0.0000003600      4.1846344928      2.6566665967                 
O       -1.8120005734      5.2307929652      5.3133331935                 
Li      -1.8120004804      3.1384755679      5.9774998426                 
Li      -0.0000004471      4.1846343420      4.6491665443                 
Li      -0.0000002729      4.1846346437      0.6641666492                 
Li      -1.8120006604      5.2307928143      7.3058331410                 
Li      -1.8120004863      5.2307931160      3.3208332459                 
O       -1.8120005675      3.1384754171      7.9699997902                 
Li      -1.8120006546      3.1384752662      9.9624997377                 
O       -0.0000007084      4.1846338894     10.6266663869                 
O       -1.8120009217      5.2307923618     13.2833329837                 
Li      -1.8120008288      3.1384749645     13.9474996328                 
Li      -0.0000007955      4.1846337386     12.6191663345                 
Li      -0.0000006213      4.1846340403      8.6341664394                 
Li      -1.8120010088      5.2307922109     15.2758329312                 
Li      -1.8120008346      5.2307925126     11.2908330361                 
O        3.6240000725      0.0000000000      0.0000000000                 
Li       3.6239999854     -0.0000001509      1.9924999475                 
O        5.4359999316      1.0461584724      2.6566665967                 
O        3.6239997183      2.0923169447      5.3133331935                 
Li       3.6239998112     -0.0000004526      5.9774998426                 
Li       5.4359998445      1.0461583215      4.6491665443                 
Li       5.4360000187      1.0461586232      0.6641666492                 
Li       3.6239996312      2.0923167939      7.3058331410                 
Li       3.6239998054      2.0923170956      3.3208332459                 
O        3.6239997241     -0.0000006034      7.9699997902                 
Li       3.6239996370     -0.0000007543      9.9624997377                 
O        5.4359995832      1.0461578689     10.6266663869                 
O        3.6239993699      2.0923163413     13.2833329837                 
Li       3.6239994628     -0.0000010560     13.9474996328                 
Li       5.4359994961      1.0461577181     12.6191663345                 
Li       5.4359996703      1.0461580198      8.6341664394                 
Li       3.6239992828      2.0923161904     15.2758329312                 
Li       3.6239994570      2.0923164922     11.2908330361                 
O        1.8119998533      3.1384760205      0.0000000000                 
Li       1.8119997662      3.1384758696      1.9924999475                 
O        3.6239997125      4.1846344928      2.6566665967                 
O        1.8119994991      5.2307929652      5.3133331935                 
Li       1.8119995920      3.1384755679      5.9774998426                 
Li       3.6239996254      4.1846343420      4.6491665443                 
Li       3.6239997996      4.1846346437      0.6641666492                 
Li       1.8119994120      5.2307928143      7.3058331410                 
Li       1.8119995862      5.2307931160      3.3208332459                 
O        1.8119995049      3.1384754171      7.9699997902                 
Li       1.8119994178      3.1384752662      9.9624997377                 
O        3.6239993641      4.1846338894     10.6266663869                 
O        1.8119991507      5.2307923618     13.2833329837                 
Li       1.8119992437      3.1384749645     13.9474996328                 
Li       3.6239992770      4.1846337386     12.6191663345                 
Li       3.6239994512      4.1846340403      8.6341664394                 
Li       1.8119990637      5.2307922109     15.2758329312                 
Li       1.8119992378      5.2307925126     11.2908330361 

 
G16-NPAs/lio2x.com
 
%chk=lino2x.chk
%mem=16GB
# pop=npa b3lyp/6-31+G scf=YQC 

lio

0 1
 Li                  0.00000   0.00000   0.00000 
 O                   0.53093   2.02688   0.00000 
 Li                  1.99599   2.43849   1.48049 
 O                   3.46106   2.85011   0.00000 
 O                   1.46506   4.46538   1.48049 
 O                   2.52693   0.41161   1.48049 
 Li                 -0.00000  -0.00000   2.96099 
 O                   0.53093   2.02688   2.96099 
 Li                  1.99599   2.43849   4.44149 
 O                   3.46106   2.85011   2.96099 
 O                   1.46506   4.46538   4.44149 
 O                   2.52693   0.41161   4.44149 
 Li                 -0.00000   4.87699   0.00000 
 O                   0.53093   6.90388   0.00000 
 Li                  1.99599   7.31549   1.48049 
 O                   3.46106   7.72711   0.00000 
 O                   1.46506   9.34238   1.48049 
 O                   2.52693   5.28861   1.48049 
 Li                 -0.00000   4.87699   2.96099 
 O                   0.53093   6.90388   2.96099 
 Li                  1.99599   7.31549   4.44149 
 O                   3.46106   7.72711   2.96099 
 O                   1.46506   9.34238   4.44149 
 O                   2.52693   5.28861   4.44149 
 Li                  3.99200   0.00000   0.00000 
 O                   4.52293   2.02688   0.00000 
 Li                  5.98799   2.43849   1.48049 
 O                   7.45306   2.85011   0.00000 
 O                   5.45706   4.46538   1.48049 
 O                   6.51893   0.41161   1.48049 
 Li                  3.99199  -0.00000   2.96099 
 O                   4.52293   2.02688   2.96099 
 Li                  5.98799   2.43849   4.44149 
 O                   7.45306   2.85011   2.96099 
 O                   5.45706   4.46538   4.44149 
 O                   6.51893   0.41161   4.44149 
 Li                  3.99199   4.87699   0.00000 
 O                   4.52293   6.90388   0.00000 
 Li                  5.98799   7.31549   1.48049 
 O                   7.45306   7.72711   0.00000 
 O                   5.45706   9.34238   1.48049 
 O                   6.51893   5.28861   1.48049 
 Li                  3.99199   4.87699   2.96099 
 O                   4.52293   6.90388   2.96099 
 Li                  5.98799   7.31549   4.44149 
 O                   7.45306   7.72711   2.96099 
 O                   5.45706   9.34238   4.44149 
 O                   6.51893   5.28861   4.44149 


 
G16-NPAs/lio3x.com
 
%chk=lio3x.chk
%mem=20GB
# pop=npa b3lyp/6-31+G scf=(YQC,nosymm)  

lio

0 1
 O -0.00000 -0.00000 0.11485
 Li -0.00000 -0.00000 2.67073
 O -0.00000 -0.00000 5.31185
 Li -0.00000 -0.00000 7.86773
 O -0.00000 1.13560 4.53230
 O -0.00000 1.13560 9.72930
 O -0.00000 3.79539 4.53230
 O -0.00000 3.79539 9.72930
 Li -0.00000 4.93099 7.86773
 O -0.00000 4.93100 0.11485
 Li -0.00000 4.93100 2.67073
 O -0.00000 4.93100 5.31185
 O -0.00000 6.06660 4.53230
 O -0.00000 6.06660 9.72930
 O -0.00000 8.72639 4.53230
 O -0.00000 8.72639 9.72930
 O 1.52649 1.32989 1.93380
 O 1.52649 1.32989 7.13080
 O 1.52649 2.46549 2.71335
 Li 1.52649 2.46549 5.26923
 O 1.52649 2.46549 7.91035
 Li 1.52649 2.46550 0.07223
 O 1.52649 3.60110 1.93380
 O 1.52649 3.60110 7.13080
 O 1.52649 6.26089 1.93380
 O 1.52649 6.26089 7.13080
 Li 1.52649 7.39650 0.07223
 O 1.52649 7.39650 2.71335
 Li 1.52649 7.39650 5.26923
 O 1.52649 7.39650 7.91035
 O 1.52649 8.53210 1.93380
 O 1.52649 8.53210 7.13080
 O 3.05299 -0.00000 0.11485
 Li 3.05299 -0.00000 2.67073
 O 3.05299 -0.00000 5.31185
 Li 3.05299 -0.00000 7.86773
 O 3.05299 1.13560 4.53230
 O 3.05299 1.13560 9.72930
 O 3.05299 3.79539 4.53230
 O 3.05299 3.79539 9.72930
 Li 3.05299 4.93099 7.86773
 O 3.05299 4.93100 0.11485
 Li 3.05299 4.93100 2.67073
 O 3.05299 4.93100 5.31185
 O 3.05299 6.06660 4.53230
 O 3.05299 6.06660 9.72930
 O 3.05299 8.72639 4.53230
 O 3.05299 8.72639 9.72930
 O 4.57949 1.32989 1.93380
 O 4.57949 1.32989 7.13080
 O 4.57949 2.46549 2.71335
 Li 4.57949 2.46549 5.26923
 O 4.57949 2.46549 7.91035
 Li 4.57949 2.46550 0.07223
 O 4.57949 3.60110 1.93380
 O 4.57949 3.60110 7.13080
 O 4.57949 6.26089 1.93380
 O 4.57949 6.26089 7.13080
 Li 4.57949 7.39650 0.07223
 O 4.57949 7.39650 2.71335
 Li 4.57949 7.39650 5.26923
 O 4.57949 7.39650 7.91035
 O 4.57949 8.53210 1.93380
 O 4.57949 8.53210 7.13080

 

C. complete trainset used for ereac and Optuna optimization - geometries, charges and energy differences from G16 calculations

C.1: GA/Opt trainset

geo
 
XTLGRF 200
DESCRP 1cli2o2.xyz
RUTYPE CELL OPT 0
CRYSTX     3.16400    3.16400    7.72400   90.00000   90.00000  120.00000
FORMAT ATOM   (a6,1x,i5,1x,a5,1x,a3,1x,a1,1x,a5,3f10.5,1x,a5,i3,i2,1x,f8.5)
HETATM     1 Li                 -0.00000   1.82700   1.93100 Li     1 0  0.00000
HETATM     2 Li                  0.00000   0.00000   0.00000 Li     1 0  0.00000
HETATM     3 O                  -0.00000   1.82700   6.59600 O      2 0  0.00000
HETATM     4 Li                  1.58200   0.91300   5.79300 Li     1 0  0.00000
HETATM     5 Li                  0.00000   0.00000   3.86200 Li     1 0  0.00000
HETATM     6 O                   1.58200   0.91300   2.73400 O      2 0  0.00000
HETATM     7 O                   1.58200   0.91300   1.12800 O      2 0  0.00000
HETATM     8 O                  -0.00000   1.82700   4.99000 O      2 0  0.00000
FORMAT CONECT (a6,12i6)
END
 
XTLGRF 200
DESCRP 1cli2o.xyz
RUTYPE CELL OPT 0
CRYSTX     3.62400    3.62400    7.97000   90.00000   90.00000   90.00000
FORMAT ATOM   (a6,1x,i5,1x,a5,1x,a3,1x,a1,1x,a5,3f10.5,1x,a5,i3,i2,1x,f8.5)
HETATM     1 O                   0.00000   0.00000   0.00000 O      2 0  0.00000
HETATM     2 Li                  0.00000   0.00000   1.99200 Li     1 0  0.00000
HETATM     3 O                   1.81200   1.04600   2.65700 O      2 0  0.00000
HETATM     4 O                   0.00000   2.09200   5.31300 O      2 0  0.00000
HETATM     5 Li                  0.00000   0.00000   5.97700 Li     1 0  0.00000
HETATM     6 Li                  1.81200   1.04600   4.64900 Li     1 0  0.00000
HETATM     7 Li                  1.81200   1.04600   0.66400 Li     1 0  0.00000
HETATM     8 Li                  0.00000   2.09200   7.30600 Li     1 0  0.00000
HETATM     9 Li                  0.00000   2.09200   3.32100 Li     1 0  0.00000
FORMAT CONECT (a6,12i6)
END
 
XTLGRF 200
DESCRP 1clio2.xyz
RUTYPE CELL OPT 0
CRYSTX     3.99200    4.87700    2.96100   90.00000   90.00000   90.00000
FORMAT ATOM   (a6,1x,i5,1x,a5,1x,a3,1x,a1,1x,a5,3f10.5,1x,a5,i3,i2,1x,f8.5)
HETATM     1 Li                  0.00000   0.00000   0.00000 Li     1 0  0.00000
HETATM     2 O                   0.53100   2.02700   0.00000 O      2 0  0.00000
HETATM     3 Li                  1.99600   2.43800   1.48000 Li     1 0  0.00000
HETATM     4 O                   3.46100   2.85000   0.00000 O      2 0  0.00000
HETATM     5 O                   1.46500   4.46500   1.48000 O      2 0  0.00000
HETATM     6 O                   2.52700   0.41200   1.48000 O      2 0  0.00000
FORMAT CONECT (a6,12i6)
END
 
XTLGRF 200
DESCRP 1clio3.xyz
RUTYPE CELL OPT 0
CRYSTX     3.05300    4.93100    5.19700   90.00000   90.00000   90.00000
FORMAT ATOM   (a6,1x,i5,1x,a5,1x,a3,1x,a1,1x,a5,3f10.5,1x,a5,i3,i2,1x,f8.5)
HETATM     1 Li                  0.00000   0.00000   2.67100 Li     1 0  0.00000
HETATM     2 O                   0.00000   0.00000   0.11500 O      2 0  0.00000
HETATM     3 O                  -0.00000   1.13600   4.53200 O      2 0  0.00000
HETATM     4 Li                  1.52600   2.46600   0.07200 Li     1 0  0.00000
HETATM     5 O                   1.52600   2.46500   2.71300 O      2 0  0.00000
HETATM     6 O                  -0.00000   3.79500   4.53200 O      2 0  0.00000
HETATM     7 O                   1.52600   3.60100   1.93400 O      2 0  0.00000
HETATM     8 O                   1.52600   1.33000   1.93400 O      2 0  0.00000
FORMAT CONECT (a6,12i6)
END
 
BIOGRF 200
DESCRP 1li2o2.xyz
RUTYPE NORMAL RUN
FORMAT ATOM   (a6,1x,i5,1x,a5,1x,a3,1x,a1,1x,a5,3f10.5,1x,a5,i3,i2,1x,f8.5)
HETATM     1 Li                 -0.00000   1.82700   1.93100 Li     1 0  0.00000
HETATM     2 Li                  0.00000   0.00000   0.00000 Li     1 0  0.00000
HETATM     3 O                  -0.00000   1.82700   6.59600 O      2 0  0.00000
HETATM     4 Li                  1.58200   0.91300   5.79300 Li     1 0  0.00000
HETATM     5 Li                  0.00000   0.00000   3.86200 Li     1 0  0.00000
HETATM     6 O                   1.58200   0.91300   2.73400 O      2 0  0.00000
HETATM     7 O                   1.58200   0.91300   1.12800 O      2 0  0.00000
HETATM     8 O                  -0.00000   1.82700   4.99000 O      2 0  0.00000
FORMAT CONECT (a6,12i6)
END
 
BIOGRF 200
DESCRP 1li2o.xyz
RUTYPE NORMAL RUN  
FORMAT ATOM   (a6,1x,i5,1x,a5,1x,a3,1x,a1,1x,a5,3f10.5,1x,a5,i3,i2,1x,f8.5)
HETATM     1 O                   0.00000   0.00000   0.00000 O      2 0  0.00000
HETATM     2 Li                  0.00000   0.00000   1.99200 Li     1 0  0.00000
HETATM     3 O                   1.81200   1.04600   2.65700 O      2 0  0.00000
HETATM     4 O                   0.00000   2.09200   5.31300 O      2 0  0.00000
HETATM     5 Li                  0.00000   0.00000   5.97700 Li     1 0  0.00000
HETATM     6 Li                  1.81200   1.04600   4.64900 Li     1 0  0.00000
HETATM     7 Li                  1.81200   1.04600   0.66400 Li     1 0  0.00000
HETATM     8 Li                  0.00000   2.09200   7.30600 Li     1 0  0.00000
HETATM     9 Li                  0.00000   2.09200   3.32100 Li     1 0  0.00000
FORMAT CONECT (a6,12i6)
END
 
BIOGRF 200
DESCRP 1lio2.xyz
RUTYPE NORMAL RUN
FORMAT ATOM   (a6,1x,i5,1x,a5,1x,a3,1x,a1,1x,a5,3f10.5,1x,a5,i3,i2,1x,f8.5)
HETATM     1 Li                  0.00000   0.00000   0.00000 Li     1 0  0.00000
HETATM     2 O                   0.53100   2.02700   0.00000 O      2 0  0.00000
HETATM     3 Li                  1.99600   2.43800   1.48000 Li     1 0  0.00000
HETATM     4 O                   3.46100   2.85000   0.00000 O      2 0  0.00000
HETATM     5 O                   1.46500   4.46500   1.48000 O      2 0  0.00000
HETATM     6 O                   2.52700   0.41200   1.48000 O      2 0  0.00000
FORMAT CONECT (a6,12i6)
END
 
BIOGRF 200
DESCRP 1lio3.xyz
RUTYPE NORMAL RUN
FORMAT ATOM   (a6,1x,i5,1x,a5,1x,a3,1x,a1,1x,a5,3f10.5,1x,a5,i3,i2,1x,f8.5)
HETATM     1 Li                  0.00000   0.00000   2.67100 Li     1 0  0.00000
HETATM     2 O                   0.00000   0.00000   0.11500 O      2 0  0.00000
HETATM     3 O                  -0.00000   1.13600   4.53200 O      2 0  0.00000
HETATM     4 Li                  1.52600   2.46600   0.07200 Li     1 0  0.00000
HETATM     5 O                   1.52600   2.46500   2.71300 O      2 0  0.00000
HETATM     6 O                  -0.00000   3.79500   4.53200 O      2 0  0.00000
HETATM     7 O                   1.52600   3.60100   1.93400 O      2 0  0.00000
HETATM     8 O                   1.52600   1.33000   1.93400 O      2 0  0.00000
FORMAT CONECT (a6,12i6)
END
 
XTLGRF 200
DESCRP li2o2a.xyz
RUTYPE CELL OPT 0
CRYSTX    30.00000    6.32800   15.44800   90.00000   90.00000  120.00000
FORMAT ATOM   (a6,1x,i5,1x,a5,1x,a3,1x,a1,1x,a5,3f10.5,1x,a5,i3,i2,1x,f8.5)
HETATM     1 Li                 -0.00000   1.82700   1.93100 Li     1 0  0.00000
HETATM     2 Li                  0.00000   0.00000   0.00000 Li     1 0  0.00000
HETATM     3 O                  -0.00000   1.82700   6.59600 O      2 0  0.00000
HETATM     4 Li                  1.58200   0.91300   5.79300 Li     1 0  0.00000
HETATM     5 Li                  0.00000   0.00000   3.86200 Li     1 0  0.00000
HETATM     6 O                   1.58200   0.91300   2.73400 O      2 0  0.00000
HETATM     7 O                   1.58200   0.91300   1.12800 O      2 0  0.00000
HETATM     8 O                  -0.00000   1.82700   4.99000 O      2 0  0.00000
HETATM     9 Li                 -0.00000   1.82700   9.65500 Li     1 0  0.00000
HETATM    10 Li                  0.00000   0.00000   7.72400 Li     1 0  0.00000
HETATM    11 O                  -0.00000   1.82700  14.32000 O      2 0  0.00000
HETATM    12 Li                  1.58200   0.91300  13.51700 Li     1 0  0.00000
HETATM    13 Li                  0.00000   0.00000  11.58600 Li     1 0  0.00000
HETATM    14 O                   1.58200   0.91300  10.45800 O      2 0  0.00000
HETATM    15 O                   1.58200   0.91300   8.85200 O      2 0  0.00000
HETATM    16 O                  -0.00000   1.82700  12.71400 O      2 0  0.00000
HETATM    17 Li                 -1.58200   4.56700   1.93100 Li     1 0  0.00000
HETATM    18 Li                 -1.58200   2.74000   0.00000 Li     1 0  0.00000
HETATM    19 O                  -1.58200   4.56700   6.59600 O      2 0  0.00000
HETATM    20 Li                  0.00000   3.65300   5.79300 Li     1 0  0.00000
HETATM    21 Li                 -1.58200   2.74000   3.86200 Li     1 0  0.00000
HETATM    22 O                   0.00000   3.65300   2.73400 O      2 0  0.00000
HETATM    23 O                   0.00000   3.65300   1.12800 O      2 0  0.00000
HETATM    24 O                  -1.58200   4.56700   4.99000 O      2 0  0.00000
HETATM    25 Li                 -1.58200   4.56700   9.65500 Li     1 0  0.00000
HETATM    26 Li                 -1.58200   2.74000   7.72400 Li     1 0  0.00000
HETATM    27 O                  -1.58200   4.56700  14.32000 O      2 0  0.00000
HETATM    28 Li                  0.00000   3.65300  13.51700 Li     1 0  0.00000
HETATM    29 Li                 -1.58200   2.74000  11.58600 Li     1 0  0.00000
HETATM    30 O                   0.00000   3.65300  10.45800 O      2 0  0.00000
HETATM    31 O                   0.00000   3.65300   8.85200 O      2 0  0.00000
HETATM    32 O                  -1.58200   4.56700  12.71400 O      2 0  0.00000
HETATM    33 Li                  3.16400   1.82700   1.93100 Li     1 0  0.00000
HETATM    34 Li                  3.16400   0.00000   0.00000 Li     1 0  0.00000
HETATM    35 O                   3.16400   1.82700   6.59600 O      2 0  0.00000
HETATM    36 Li                  4.74600   0.91300   5.79300 Li     1 0  0.00000
HETATM    37 Li                  3.16400   0.00000   3.86200 Li     1 0  0.00000
HETATM    38 O                   4.74600   0.91300   2.73400 O      2 0  0.00000
HETATM    39 O                   4.74600   0.91300   1.12800 O      2 0  0.00000
HETATM    40 O                   3.16400   1.82700   4.99000 O      2 0  0.00000
HETATM    41 Li                  3.16400   1.82700   9.65500 Li     1 0  0.00000
HETATM    42 Li                  3.16400   0.00000   7.72400 Li     1 0  0.00000
HETATM    43 O                   3.16400   1.82700  14.32000 O      2 0  0.00000
HETATM    44 Li                  4.74600   0.91300  13.51700 Li     1 0  0.00000
HETATM    45 Li                  3.16400   0.00000  11.58600 Li     1 0  0.00000
HETATM    46 O                   4.74600   0.91300  10.45800 O      2 0  0.00000
HETATM    47 O                   4.74600   0.91300   8.85200 O      2 0  0.00000
HETATM    48 O                   3.16400   1.82700  12.71400 O      2 0  0.00000
HETATM    49 Li                  1.58200   4.56700   1.93100 Li     1 0  0.00000
HETATM    50 Li                  1.58200   2.74000   0.00000 Li     1 0  0.00000
HETATM    51 O                   1.58200   4.56700   6.59600 O      2 0  0.00000
HETATM    52 Li                  3.16400   3.65300   5.79300 Li     1 0  0.00000
HETATM    53 Li                  1.58200   2.74000   3.86200 Li     1 0  0.00000
HETATM    54 O                   3.16400   3.65300   2.73400 O      2 0  0.00000
HETATM    55 O                   3.16400   3.65300   1.12800 O      2 0  0.00000
HETATM    56 O                   1.58200   4.56700   4.99000 O      2 0  0.00000
HETATM    57 Li                  1.58200   4.56700   9.65500 Li     1 0  0.00000
HETATM    58 Li                  1.58200   2.74000   7.72400 Li     1 0  0.00000
HETATM    59 O                   1.58200   4.56700  14.32000 O      2 0  0.00000
HETATM    60 Li                  3.16400   3.65300  13.51700 Li     1 0  0.00000
HETATM    61 Li                  1.58200   2.74000  11.58600 Li     1 0  0.00000
HETATM    62 O                   3.16400   3.65300  10.45800 O      2 0  0.00000
HETATM    63 O                   3.16400   3.65300   8.85200 O      2 0  0.00000
HETATM    64 O                   1.58200   4.56700  12.71400 O      2 0  0.00000
FORMAT CONECT (a6,12i6)
END
 
XTLGRF 200
DESCRP li2o2b.xyz
RUTYPE CELL OPT 0
CRYSTX     6.32800   30.00000   15.44800   90.00000   90.00000  120.00000
FORMAT ATOM   (a6,1x,i5,1x,a5,1x,a3,1x,a1,1x,a5,3f10.5,1x,a5,i3,i2,1x,f8.5)
HETATM     1 Li                 -0.00000   1.82700   1.93100 Li     1 0  0.00000
HETATM     2 Li                  0.00000   0.00000   0.00000 Li     1 0  0.00000
HETATM     3 O                  -0.00000   1.82700   6.59600 O      2 0  0.00000
HETATM     4 Li                  1.58200   0.91300   5.79300 Li     1 0  0.00000
HETATM     5 Li                  0.00000   0.00000   3.86200 Li     1 0  0.00000
HETATM     6 O                   1.58200   0.91300   2.73400 O      2 0  0.00000
HETATM     7 O                   1.58200   0.91300   1.12800 O      2 0  0.00000
HETATM     8 O                  -0.00000   1.82700   4.99000 O      2 0  0.00000
HETATM     9 Li                 -0.00000   1.82700   9.65500 Li     1 0  0.00000
HETATM    10 Li                  0.00000   0.00000   7.72400 Li     1 0  0.00000
HETATM    11 O                  -0.00000   1.82700  14.32000 O      2 0  0.00000
HETATM    12 Li                  1.58200   0.91300  13.51700 Li     1 0  0.00000
HETATM    13 Li                  0.00000   0.00000  11.58600 Li     1 0  0.00000
HETATM    14 O                   1.58200   0.91300  10.45800 O      2 0  0.00000
HETATM    15 O                   1.58200   0.91300   8.85200 O      2 0  0.00000
HETATM    16 O                  -0.00000   1.82700  12.71400 O      2 0  0.00000
HETATM    17 Li                 -1.58200   4.56700   1.93100 Li     1 0  0.00000
HETATM    18 Li                 -1.58200   2.74000   0.00000 Li     1 0  0.00000
HETATM    19 O                  -1.58200   4.56700   6.59600 O      2 0  0.00000
HETATM    20 Li                  0.00000   3.65300   5.79300 Li     1 0  0.00000
HETATM    21 Li                 -1.58200   2.74000   3.86200 Li     1 0  0.00000
HETATM    22 O                   0.00000   3.65300   2.73400 O      2 0  0.00000
HETATM    23 O                   0.00000   3.65300   1.12800 O      2 0  0.00000
HETATM    24 O                  -1.58200   4.56700   4.99000 O      2 0  0.00000
HETATM    25 Li                 -1.58200   4.56700   9.65500 Li     1 0  0.00000
HETATM    26 Li                 -1.58200   2.74000   7.72400 Li     1 0  0.00000
HETATM    27 O                  -1.58200   4.56700  14.32000 O      2 0  0.00000
HETATM    28 Li                  0.00000   3.65300  13.51700 Li     1 0  0.00000
HETATM    29 Li                 -1.58200   2.74000  11.58600 Li     1 0  0.00000
HETATM    30 O                   0.00000   3.65300  10.45800 O      2 0  0.00000
HETATM    31 O                   0.00000   3.65300   8.85200 O      2 0  0.00000
HETATM    32 O                  -1.58200   4.56700  12.71400 O      2 0  0.00000
HETATM    33 Li                  3.16400   1.82700   1.93100 Li     1 0  0.00000
HETATM    34 Li                  3.16400   0.00000   0.00000 Li     1 0  0.00000
HETATM    35 O                   3.16400   1.82700   6.59600 O      2 0  0.00000
HETATM    36 Li                  4.74600   0.91300   5.79300 Li     1 0  0.00000
HETATM    37 Li                  3.16400   0.00000   3.86200 Li     1 0  0.00000
HETATM    38 O                   4.74600   0.91300   2.73400 O      2 0  0.00000
HETATM    39 O                   4.74600   0.91300   1.12800 O      2 0  0.00000
HETATM    40 O                   3.16400   1.82700   4.99000 O      2 0  0.00000
HETATM    41 Li                  3.16400   1.82700   9.65500 Li     1 0  0.00000
HETATM    42 Li                  3.16400   0.00000   7.72400 Li     1 0  0.00000
HETATM    43 O                   3.16400   1.82700  14.32000 O      2 0  0.00000
HETATM    44 Li                  4.74600   0.91300  13.51700 Li     1 0  0.00000
HETATM    45 Li                  3.16400   0.00000  11.58600 Li     1 0  0.00000
HETATM    46 O                   4.74600   0.91300  10.45800 O      2 0  0.00000
HETATM    47 O                   4.74600   0.91300   8.85200 O      2 0  0.00000
HETATM    48 O                   3.16400   1.82700  12.71400 O      2 0  0.00000
HETATM    49 Li                  1.58200   4.56700   1.93100 Li     1 0  0.00000
HETATM    50 Li                  1.58200   2.74000   0.00000 Li     1 0  0.00000
HETATM    51 O                   1.58200   4.56700   6.59600 O      2 0  0.00000
HETATM    52 Li                  3.16400   3.65300   5.79300 Li     1 0  0.00000
HETATM    53 Li                  1.58200   2.74000   3.86200 Li     1 0  0.00000
HETATM    54 O                   3.16400   3.65300   2.73400 O      2 0  0.00000
HETATM    55 O                   3.16400   3.65300   1.12800 O      2 0  0.00000
HETATM    56 O                   1.58200   4.56700   4.99000 O      2 0  0.00000
HETATM    57 Li                  1.58200   4.56700   9.65500 Li     1 0  0.00000
HETATM    58 Li                  1.58200   2.74000   7.72400 Li     1 0  0.00000
HETATM    59 O                   1.58200   4.56700  14.32000 O      2 0  0.00000
HETATM    60 Li                  3.16400   3.65300  13.51700 Li     1 0  0.00000
HETATM    61 Li                  1.58200   2.74000  11.58600 Li     1 0  0.00000
HETATM    62 O                   3.16400   3.65300  10.45800 O      2 0  0.00000
HETATM    63 O                   3.16400   3.65300   8.85200 O      2 0  0.00000
HETATM    64 O                   1.58200   4.56700  12.71400 O      2 0  0.00000
FORMAT CONECT (a6,12i6)
END
 
XTLGRF 200
DESCRP li2o2.xyz
RUTYPE CELL OPT 0
CRYSTX     6.32800    6.32800   15.44800   90.00000   90.00000  120.00000
FORMAT ATOM   (a6,1x,i5,1x,a5,1x,a3,1x,a1,1x,a5,3f10.5,1x,a5,i3,i2,1x,f8.5)
HETATM     1 Li                 -0.00000   1.82700   1.93100 Li     1 0  0.00000
HETATM     2 Li                  0.00000   0.00000   0.00000 Li     1 0  0.00000
HETATM     3 O                  -0.00000   1.82700   6.59600 O      2 0  0.00000
HETATM     4 Li                  1.58200   0.91300   5.79300 Li     1 0  0.00000
HETATM     5 Li                  0.00000   0.00000   3.86200 Li     1 0  0.00000
HETATM     6 O                   1.58200   0.91300   2.73400 O      2 0  0.00000
HETATM     7 O                   1.58200   0.91300   1.12800 O      2 0  0.00000
HETATM     8 O                  -0.00000   1.82700   4.99000 O      2 0  0.00000
HETATM     9 Li                 -0.00000   1.82700   9.65500 Li     1 0  0.00000
HETATM    10 Li                  0.00000   0.00000   7.72400 Li     1 0  0.00000
HETATM    11 O                  -0.00000   1.82700  14.32000 O      2 0  0.00000
HETATM    12 Li                  1.58200   0.91300  13.51700 Li     1 0  0.00000
HETATM    13 Li                  0.00000   0.00000  11.58600 Li     1 0  0.00000
HETATM    14 O                   1.58200   0.91300  10.45800 O      2 0  0.00000
HETATM    15 O                   1.58200   0.91300   8.85200 O      2 0  0.00000
HETATM    16 O                  -0.00000   1.82700  12.71400 O      2 0  0.00000
HETATM    17 Li                 -1.58200   4.56700   1.93100 Li     1 0  0.00000
HETATM    18 Li                 -1.58200   2.74000   0.00000 Li     1 0  0.00000
HETATM    19 O                  -1.58200   4.56700   6.59600 O      2 0  0.00000
HETATM    20 Li                  0.00000   3.65300   5.79300 Li     1 0  0.00000
HETATM    21 Li                 -1.58200   2.74000   3.86200 Li     1 0  0.00000
HETATM    22 O                   0.00000   3.65300   2.73400 O      2 0  0.00000
HETATM    23 O                   0.00000   3.65300   1.12800 O      2 0  0.00000
HETATM    24 O                  -1.58200   4.56700   4.99000 O      2 0  0.00000
HETATM    25 Li                 -1.58200   4.56700   9.65500 Li     1 0  0.00000
HETATM    26 Li                 -1.58200   2.74000   7.72400 Li     1 0  0.00000
HETATM    27 O                  -1.58200   4.56700  14.32000 O      2 0  0.00000
HETATM    28 Li                  0.00000   3.65300  13.51700 Li     1 0  0.00000
HETATM    29 Li                 -1.58200   2.74000  11.58600 Li     1 0  0.00000
HETATM    30 O                   0.00000   3.65300  10.45800 O      2 0  0.00000
HETATM    31 O                   0.00000   3.65300   8.85200 O      2 0  0.00000
HETATM    32 O                  -1.58200   4.56700  12.71400 O      2 0  0.00000
HETATM    33 Li                  3.16400   1.82700   1.93100 Li     1 0  0.00000
HETATM    34 Li                  3.16400   0.00000   0.00000 Li     1 0  0.00000
HETATM    35 O                   3.16400   1.82700   6.59600 O      2 0  0.00000
HETATM    36 Li                  4.74600   0.91300   5.79300 Li     1 0  0.00000
HETATM    37 Li                  3.16400   0.00000   3.86200 Li     1 0  0.00000
HETATM    38 O                   4.74600   0.91300   2.73400 O      2 0  0.00000
HETATM    39 O                   4.74600   0.91300   1.12800 O      2 0  0.00000
HETATM    40 O                   3.16400   1.82700   4.99000 O      2 0  0.00000
HETATM    41 Li                  3.16400   1.82700   9.65500 Li     1 0  0.00000
HETATM    42 Li                  3.16400   0.00000   7.72400 Li     1 0  0.00000
HETATM    43 O                   3.16400   1.82700  14.32000 O      2 0  0.00000
HETATM    44 Li                  4.74600   0.91300  13.51700 Li     1 0  0.00000
HETATM    45 Li                  3.16400   0.00000  11.58600 Li     1 0  0.00000
HETATM    46 O                   4.74600   0.91300  10.45800 O      2 0  0.00000
HETATM    47 O                   4.74600   0.91300   8.85200 O      2 0  0.00000
HETATM    48 O                   3.16400   1.82700  12.71400 O      2 0  0.00000
HETATM    49 Li                  1.58200   4.56700   1.93100 Li     1 0  0.00000
HETATM    50 Li                  1.58200   2.74000   0.00000 Li     1 0  0.00000
HETATM    51 O                   1.58200   4.56700   6.59600 O      2 0  0.00000
HETATM    52 Li                  3.16400   3.65300   5.79300 Li     1 0  0.00000
HETATM    53 Li                  1.58200   2.74000   3.86200 Li     1 0  0.00000
HETATM    54 O                   3.16400   3.65300   2.73400 O      2 0  0.00000
HETATM    55 O                   3.16400   3.65300   1.12800 O      2 0  0.00000
HETATM    56 O                   1.58200   4.56700   4.99000 O      2 0  0.00000
HETATM    57 Li                  1.58200   4.56700   9.65500 Li     1 0  0.00000
HETATM    58 Li                  1.58200   2.74000   7.72400 Li     1 0  0.00000
HETATM    59 O                   1.58200   4.56700  14.32000 O      2 0  0.00000
HETATM    60 Li                  3.16400   3.65300  13.51700 Li     1 0  0.00000
HETATM    61 Li                  1.58200   2.74000  11.58600 Li     1 0  0.00000
HETATM    62 O                   3.16400   3.65300  10.45800 O      2 0  0.00000
HETATM    63 O                   3.16400   3.65300   8.85200 O      2 0  0.00000
HETATM    64 O                   1.58200   4.56700  12.71400 O      2 0  0.00000
FORMAT CONECT (a6,12i6)
END
 
XTLGRF 200
DESCRP li2o2c.xyz
RUTYPE CELL OPT 0
CRYSTX     6.32800    6.32800   30.00000   90.00000   90.00000  120.00000
FORMAT ATOM   (a6,1x,i5,1x,a5,1x,a3,1x,a1,1x,a5,3f10.5,1x,a5,i3,i2,1x,f8.5)
HETATM     1 Li                 -0.00000   1.82700   1.93100 Li     1 0  0.00000
HETATM     2 Li                  0.00000   0.00000   0.00000 Li     1 0  0.00000
HETATM     3 O                  -0.00000   1.82700   6.59600 O      2 0  0.00000
HETATM     4 Li                  1.58200   0.91300   5.79300 Li     1 0  0.00000
HETATM     5 Li                  0.00000   0.00000   3.86200 Li     1 0  0.00000
HETATM     6 O                   1.58200   0.91300   2.73400 O      2 0  0.00000
HETATM     7 O                   1.58200   0.91300   1.12800 O      2 0  0.00000
HETATM     8 O                  -0.00000   1.82700   4.99000 O      2 0  0.00000
HETATM     9 Li                 -0.00000   1.82700   9.65500 Li     1 0  0.00000
HETATM    10 Li                  0.00000   0.00000   7.72400 Li     1 0  0.00000
HETATM    11 O                  -0.00000   1.82700  14.32000 O      2 0  0.00000
HETATM    12 Li                  1.58200   0.91300  13.51700 Li     1 0  0.00000
HETATM    13 Li                  0.00000   0.00000  11.58600 Li     1 0  0.00000
HETATM    14 O                   1.58200   0.91300  10.45800 O      2 0  0.00000
HETATM    15 O                   1.58200   0.91300   8.85200 O      2 0  0.00000
HETATM    16 O                  -0.00000   1.82700  12.71400 O      2 0  0.00000
HETATM    17 Li                 -1.58200   4.56700   1.93100 Li     1 0  0.00000
HETATM    18 Li                 -1.58200   2.74000   0.00000 Li     1 0  0.00000
HETATM    19 O                  -1.58200   4.56700   6.59600 O      2 0  0.00000
HETATM    20 Li                  0.00000   3.65300   5.79300 Li     1 0  0.00000
HETATM    21 Li                 -1.58200   2.74000   3.86200 Li     1 0  0.00000
HETATM    22 O                   0.00000   3.65300   2.73400 O      2 0  0.00000
HETATM    23 O                   0.00000   3.65300   1.12800 O      2 0  0.00000
HETATM    24 O                  -1.58200   4.56700   4.99000 O      2 0  0.00000
HETATM    25 Li                 -1.58200   4.56700   9.65500 Li     1 0  0.00000
HETATM    26 Li                 -1.58200   2.74000   7.72400 Li     1 0  0.00000
HETATM    27 O                  -1.58200   4.56700  14.32000 O      2 0  0.00000
HETATM    28 Li                  0.00000   3.65300  13.51700 Li     1 0  0.00000
HETATM    29 Li                 -1.58200   2.74000  11.58600 Li     1 0  0.00000
HETATM    30 O                   0.00000   3.65300  10.45800 O      2 0  0.00000
HETATM    31 O                   0.00000   3.65300   8.85200 O      2 0  0.00000
HETATM    32 O                  -1.58200   4.56700  12.71400 O      2 0  0.00000
HETATM    33 Li                  3.16400   1.82700   1.93100 Li     1 0  0.00000
HETATM    34 Li                  3.16400   0.00000   0.00000 Li     1 0  0.00000
HETATM    35 O                   3.16400   1.82700   6.59600 O      2 0  0.00000
HETATM    36 Li                  4.74600   0.91300   5.79300 Li     1 0  0.00000
HETATM    37 Li                  3.16400   0.00000   3.86200 Li     1 0  0.00000
HETATM    38 O                   4.74600   0.91300   2.73400 O      2 0  0.00000
HETATM    39 O                   4.74600   0.91300   1.12800 O      2 0  0.00000
HETATM    40 O                   3.16400   1.82700   4.99000 O      2 0  0.00000
HETATM    41 Li                  3.16400   1.82700   9.65500 Li     1 0  0.00000
HETATM    42 Li                  3.16400   0.00000   7.72400 Li     1 0  0.00000
HETATM    43 O                   3.16400   1.82700  14.32000 O      2 0  0.00000
HETATM    44 Li                  4.74600   0.91300  13.51700 Li     1 0  0.00000
HETATM    45 Li                  3.16400   0.00000  11.58600 Li     1 0  0.00000
HETATM    46 O                   4.74600   0.91300  10.45800 O      2 0  0.00000
HETATM    47 O                   4.74600   0.91300   8.85200 O      2 0  0.00000
HETATM    48 O                   3.16400   1.82700  12.71400 O      2 0  0.00000
HETATM    49 Li                  1.58200   4.56700   1.93100 Li     1 0  0.00000
HETATM    50 Li                  1.58200   2.74000   0.00000 Li     1 0  0.00000
HETATM    51 O                   1.58200   4.56700   6.59600 O      2 0  0.00000
HETATM    52 Li                  3.16400   3.65300   5.79300 Li     1 0  0.00000
HETATM    53 Li                  1.58200   2.74000   3.86200 Li     1 0  0.00000
HETATM    54 O                   3.16400   3.65300   2.73400 O      2 0  0.00000
HETATM    55 O                   3.16400   3.65300   1.12800 O      2 0  0.00000
HETATM    56 O                   1.58200   4.56700   4.99000 O      2 0  0.00000
HETATM    57 Li                  1.58200   4.56700   9.65500 Li     1 0  0.00000
HETATM    58 Li                  1.58200   2.74000   7.72400 Li     1 0  0.00000
HETATM    59 O                   1.58200   4.56700  14.32000 O      2 0  0.00000
HETATM    60 Li                  3.16400   3.65300  13.51700 Li     1 0  0.00000
HETATM    61 Li                  1.58200   2.74000  11.58600 Li     1 0  0.00000
HETATM    62 O                   3.16400   3.65300  10.45800 O      2 0  0.00000
HETATM    63 O                   3.16400   3.65300   8.85200 O      2 0  0.00000
HETATM    64 O                   1.58200   4.56700  12.71400 O      2 0  0.00000
FORMAT CONECT (a6,12i6)
END
 
XTLGRF 200
DESCRP li2oa.xyz
RUTYPE CELL OPT 0
CRYSTX    30.00000    7.24800   15.84000   90.00000   90.00000   90.00000
FORMAT ATOM   (a6,1x,i5,1x,a5,1x,a3,1x,a1,1x,a5,3f10.5,1x,a5,i3,i2,1x,f8.5)
HETATM     1 O                   0.00000   0.00000   0.00000 O      2 0  0.00000
HETATM     2 Li                  0.00000   0.00000   1.98000 Li     1 0  0.00000
HETATM     3 O                   1.81200   1.04600   2.64000 O      2 0  0.00000
HETATM     4 O                   0.00000   2.09200   5.28000 O      2 0  0.00000
HETATM     5 Li                  0.00000   0.00000   5.94000 Li     1 0  0.00000
HETATM     6 Li                  1.81200   1.04600   4.62000 Li     1 0  0.00000
HETATM     7 Li                  1.81200   1.04600   0.66000 Li     1 0  0.00000
HETATM     8 Li                  0.00000   2.09200   7.26000 Li     1 0  0.00000
HETATM     9 Li                  0.00000   2.09200   3.30000 Li     1 0  0.00000
HETATM    10 O                   0.00000   0.00000   7.92000 O      2 0  0.00000
HETATM    11 Li                  0.00000   0.00000   9.90000 Li     1 0  0.00000
HETATM    12 O                   1.81200   1.04600  10.56000 O      2 0  0.00000
HETATM    13 O                   0.00000   2.09200  13.20000 O      2 0  0.00000
HETATM    14 Li                  0.00000   0.00000  13.86000 Li     1 0  0.00000
HETATM    15 Li                  1.81200   1.04600  12.54000 Li     1 0  0.00000
HETATM    16 Li                  1.81200   1.04600   8.58000 Li     1 0  0.00000
HETATM    17 Li                  0.00000   2.09200  15.18000 Li     1 0  0.00000
HETATM    18 Li                  0.00000   2.09200  11.22000 Li     1 0  0.00000
HETATM    19 O                   0.00000   3.62400   0.00000 O      2 0  0.00000
HETATM    20 Li                  0.00000   3.62400   1.98000 Li     1 0  0.00000
HETATM    21 O                   1.81200   4.67000   2.64000 O      2 0  0.00000
HETATM    22 O                   0.00000   5.71600   5.28000 O      2 0  0.00000
HETATM    23 Li                  0.00000   3.62400   5.94000 Li     1 0  0.00000
HETATM    24 Li                  1.81200   4.67000   4.62000 Li     1 0  0.00000
HETATM    25 Li                  1.81200   4.67000   0.66000 Li     1 0  0.00000
HETATM    26 Li                  0.00000   5.71600   7.26000 Li     1 0  0.00000
HETATM    27 Li                  0.00000   5.71600   3.30000 Li     1 0  0.00000
HETATM    28 O                   0.00000   3.62400   7.92000 O      2 0  0.00000
HETATM    29 Li                  0.00000   3.62400   9.90000 Li     1 0  0.00000
HETATM    30 O                   1.81200   4.67000  10.56000 O      2 0  0.00000
HETATM    31 O                   0.00000   5.71600  13.20000 O      2 0  0.00000
HETATM    32 Li                  0.00000   3.62400  13.86000 Li     1 0  0.00000
HETATM    33 Li                  1.81200   4.67000  12.54000 Li     1 0  0.00000
HETATM    34 Li                  1.81200   4.67000   8.58000 Li     1 0  0.00000
HETATM    35 Li                  0.00000   5.71600  15.18000 Li     1 0  0.00000
HETATM    36 Li                  0.00000   5.71600  11.22000 Li     1 0  0.00000
HETATM    37 O                   3.62400   0.00000   0.00000 O      2 0  0.00000
HETATM    38 Li                  3.62400   0.00000   1.98000 Li     1 0  0.00000
HETATM    39 O                   5.43600   1.04600   2.64000 O      2 0  0.00000
HETATM    40 O                   3.62400   2.09200   5.28000 O      2 0  0.00000
HETATM    41 Li                  3.62400   0.00000   5.94000 Li     1 0  0.00000
HETATM    42 Li                  5.43600   1.04600   4.62000 Li     1 0  0.00000
HETATM    43 Li                  5.43600   1.04600   0.66000 Li     1 0  0.00000
HETATM    44 Li                  3.62400   2.09200   7.26000 Li     1 0  0.00000
HETATM    45 Li                  3.62400   2.09200   3.30000 Li     1 0  0.00000
HETATM    46 O                   3.62400   0.00000   7.92000 O      2 0  0.00000
HETATM    47 Li                  3.62400   0.00000   9.90000 Li     1 0  0.00000
HETATM    48 O                   5.43600   1.04600  10.56000 O      2 0  0.00000
HETATM    49 O                   3.62400   2.09200  13.20000 O      2 0  0.00000
HETATM    50 Li                  3.62400   0.00000  13.86000 Li     1 0  0.00000
HETATM    51 Li                  5.43600   1.04600  12.54000 Li     1 0  0.00000
HETATM    52 Li                  5.43600   1.04600   8.58000 Li     1 0  0.00000
HETATM    53 Li                  3.62400   2.09200  15.18000 Li     1 0  0.00000
HETATM    54 Li                  3.62400   2.09200  11.22000 Li     1 0  0.00000
HETATM    55 O                   3.62400   3.62400   0.00000 O      2 0  0.00000
HETATM    56 Li                  3.62400   3.62400   1.98000 Li     1 0  0.00000
HETATM    57 O                   5.43600   4.67000   2.64000 O      2 0  0.00000
HETATM    58 O                   3.62400   5.71600   5.28000 O      2 0  0.00000
HETATM    59 Li                  3.62400   3.62400   5.94000 Li     1 0  0.00000
HETATM    60 Li                  5.43600   4.67000   4.62000 Li     1 0  0.00000
HETATM    61 Li                  5.43600   4.67000   0.66000 Li     1 0  0.00000
HETATM    62 Li                  3.62400   5.71600   7.26000 Li     1 0  0.00000
HETATM    63 Li                  3.62400   5.71600   3.30000 Li     1 0  0.00000
HETATM    64 O                   3.62400   3.62400   7.92000 O      2 0  0.00000
HETATM    65 Li                  3.62400   3.62400   9.90000 Li     1 0  0.00000
HETATM    66 O                   5.43600   4.67000  10.56000 O      2 0  0.00000
HETATM    67 O                   3.62400   5.71600  13.20000 O      2 0  0.00000
HETATM    68 Li                  3.62400   3.62400  13.86000 Li     1 0  0.00000
HETATM    69 Li                  5.43600   4.67000  12.54000 Li     1 0  0.00000
HETATM    70 Li                  5.43600   4.67000   8.58000 Li     1 0  0.00000
HETATM    71 Li                  3.62400   5.71600  15.18000 Li     1 0  0.00000
HETATM    72 Li                  3.62400   5.71600  11.22000 Li     1 0  0.00000
FORMAT CONECT (a6,12i6)
END
 
XTLGRF 200
DESCRP li2ob.xyz
RUTYPE CELL OPT 0
CRYSTX     7.24800   30.00000   15.84000   90.00000   90.00000   90.00000
FORMAT ATOM   (a6,1x,i5,1x,a5,1x,a3,1x,a1,1x,a5,3f10.5,1x,a5,i3,i2,1x,f8.5)
HETATM     1 O                   0.00000   0.00000   0.00000 O      2 0  0.00000
HETATM     2 Li                  0.00000   0.00000   1.98000 Li     1 0  0.00000
HETATM     3 O                   1.81200   1.04600   2.64000 O      2 0  0.00000
HETATM     4 O                   0.00000   2.09200   5.28000 O      2 0  0.00000
HETATM     5 Li                  0.00000   0.00000   5.94000 Li     1 0  0.00000
HETATM     6 Li                  1.81200   1.04600   4.62000 Li     1 0  0.00000
HETATM     7 Li                  1.81200   1.04600   0.66000 Li     1 0  0.00000
HETATM     8 Li                  0.00000   2.09200   7.26000 Li     1 0  0.00000
HETATM     9 Li                  0.00000   2.09200   3.30000 Li     1 0  0.00000
HETATM    10 O                   0.00000   0.00000   7.92000 O      2 0  0.00000
HETATM    11 Li                  0.00000   0.00000   9.90000 Li     1 0  0.00000
HETATM    12 O                   1.81200   1.04600  10.56000 O      2 0  0.00000
HETATM    13 O                   0.00000   2.09200  13.20000 O      2 0  0.00000
HETATM    14 Li                  0.00000   0.00000  13.86000 Li     1 0  0.00000
HETATM    15 Li                  1.81200   1.04600  12.54000 Li     1 0  0.00000
HETATM    16 Li                  1.81200   1.04600   8.58000 Li     1 0  0.00000
HETATM    17 Li                  0.00000   2.09200  15.18000 Li     1 0  0.00000
HETATM    18 Li                  0.00000   2.09200  11.22000 Li     1 0  0.00000
HETATM    19 O                   0.00000   3.62400   0.00000 O      2 0  0.00000
HETATM    20 Li                  0.00000   3.62400   1.98000 Li     1 0  0.00000
HETATM    21 O                   1.81200   4.67000   2.64000 O      2 0  0.00000
HETATM    22 O                   0.00000   5.71600   5.28000 O      2 0  0.00000
HETATM    23 Li                  0.00000   3.62400   5.94000 Li     1 0  0.00000
HETATM    24 Li                  1.81200   4.67000   4.62000 Li     1 0  0.00000
HETATM    25 Li                  1.81200   4.67000   0.66000 Li     1 0  0.00000
HETATM    26 Li                  0.00000   5.71600   7.26000 Li     1 0  0.00000
HETATM    27 Li                  0.00000   5.71600   3.30000 Li     1 0  0.00000
HETATM    28 O                   0.00000   3.62400   7.92000 O      2 0  0.00000
HETATM    29 Li                  0.00000   3.62400   9.90000 Li     1 0  0.00000
HETATM    30 O                   1.81200   4.67000  10.56000 O      2 0  0.00000
HETATM    31 O                   0.00000   5.71600  13.20000 O      2 0  0.00000
HETATM    32 Li                  0.00000   3.62400  13.86000 Li     1 0  0.00000
HETATM    33 Li                  1.81200   4.67000  12.54000 Li     1 0  0.00000
HETATM    34 Li                  1.81200   4.67000   8.58000 Li     1 0  0.00000
HETATM    35 Li                  0.00000   5.71600  15.18000 Li     1 0  0.00000
HETATM    36 Li                  0.00000   5.71600  11.22000 Li     1 0  0.00000
HETATM    37 O                   3.62400   0.00000   0.00000 O      2 0  0.00000
HETATM    38 Li                  3.62400   0.00000   1.98000 Li     1 0  0.00000
HETATM    39 O                   5.43600   1.04600   2.64000 O      2 0  0.00000
HETATM    40 O                   3.62400   2.09200   5.28000 O      2 0  0.00000
HETATM    41 Li                  3.62400   0.00000   5.94000 Li     1 0  0.00000
HETATM    42 Li                  5.43600   1.04600   4.62000 Li     1 0  0.00000
HETATM    43 Li                  5.43600   1.04600   0.66000 Li     1 0  0.00000
HETATM    44 Li                  3.62400   2.09200   7.26000 Li     1 0  0.00000
HETATM    45 Li                  3.62400   2.09200   3.30000 Li     1 0  0.00000
HETATM    46 O                   3.62400   0.00000   7.92000 O      2 0  0.00000
HETATM    47 Li                  3.62400   0.00000   9.90000 Li     1 0  0.00000
HETATM    48 O                   5.43600   1.04600  10.56000 O      2 0  0.00000
HETATM    49 O                   3.62400   2.09200  13.20000 O      2 0  0.00000
HETATM    50 Li                  3.62400   0.00000  13.86000 Li     1 0  0.00000
HETATM    51 Li                  5.43600   1.04600  12.54000 Li     1 0  0.00000
HETATM    52 Li                  5.43600   1.04600   8.58000 Li     1 0  0.00000
HETATM    53 Li                  3.62400   2.09200  15.18000 Li     1 0  0.00000
HETATM    54 Li                  3.62400   2.09200  11.22000 Li     1 0  0.00000
HETATM    55 O                   3.62400   3.62400   0.00000 O      2 0  0.00000
HETATM    56 Li                  3.62400   3.62400   1.98000 Li     1 0  0.00000
HETATM    57 O                   5.43600   4.67000   2.64000 O      2 0  0.00000
HETATM    58 O                   3.62400   5.71600   5.28000 O      2 0  0.00000
HETATM    59 Li                  3.62400   3.62400   5.94000 Li     1 0  0.00000
HETATM    60 Li                  5.43600   4.67000   4.62000 Li     1 0  0.00000
HETATM    61 Li                  5.43600   4.67000   0.66000 Li     1 0  0.00000
HETATM    62 Li                  3.62400   5.71600   7.26000 Li     1 0  0.00000
HETATM    63 Li                  3.62400   5.71600   3.30000 Li     1 0  0.00000
HETATM    64 O                   3.62400   3.62400   7.92000 O      2 0  0.00000
HETATM    65 Li                  3.62400   3.62400   9.90000 Li     1 0  0.00000
HETATM    66 O                   5.43600   4.67000  10.56000 O      2 0  0.00000
HETATM    67 O                   3.62400   5.71600  13.20000 O      2 0  0.00000
HETATM    68 Li                  3.62400   3.62400  13.86000 Li     1 0  0.00000
HETATM    69 Li                  5.43600   4.67000  12.54000 Li     1 0  0.00000
HETATM    70 Li                  5.43600   4.67000   8.58000 Li     1 0  0.00000
HETATM    71 Li                  3.62400   5.71600  15.18000 Li     1 0  0.00000
HETATM    72 Li                  3.62400   5.71600  11.22000 Li     1 0  0.00000
FORMAT CONECT (a6,12i6)
END
 
XTLGRF 200
DESCRP li2o.xyz
RUTYPE CELL OPT 0
CRYSTX     7.24800    7.24800   15.84000   90.00000   90.00000   90.00000
FORMAT ATOM   (a6,1x,i5,1x,a5,1x,a3,1x,a1,1x,a5,3f10.5,1x,a5,i3,i2,1x,f8.5)
HETATM     1 O                   0.00000   0.00000   0.00000 O      2 0  0.00000
HETATM     2 Li                  0.00000   0.00000   1.98000 Li     1 0  0.00000
HETATM     3 O                   1.81200   1.04600   2.64000 O      2 0  0.00000
HETATM     4 O                   0.00000   2.09200   5.28000 O      2 0  0.00000
HETATM     5 Li                  0.00000   0.00000   5.94000 Li     1 0  0.00000
HETATM     6 Li                  1.81200   1.04600   4.62000 Li     1 0  0.00000
HETATM     7 Li                  1.81200   1.04600   0.66000 Li     1 0  0.00000
HETATM     8 Li                  0.00000   2.09200   7.26000 Li     1 0  0.00000
HETATM     9 Li                  0.00000   2.09200   3.30000 Li     1 0  0.00000
HETATM    10 O                   0.00000   0.00000   7.92000 O      2 0  0.00000
HETATM    11 Li                  0.00000   0.00000   9.90000 Li     1 0  0.00000
HETATM    12 O                   1.81200   1.04600  10.56000 O      2 0  0.00000
HETATM    13 O                   0.00000   2.09200  13.20000 O      2 0  0.00000
HETATM    14 Li                  0.00000   0.00000  13.86000 Li     1 0  0.00000
HETATM    15 Li                  1.81200   1.04600  12.54000 Li     1 0  0.00000
HETATM    16 Li                  1.81200   1.04600   8.58000 Li     1 0  0.00000
HETATM    17 Li                  0.00000   2.09200  15.18000 Li     1 0  0.00000
HETATM    18 Li                  0.00000   2.09200  11.22000 Li     1 0  0.00000
HETATM    19 O                   0.00000   3.62400   0.00000 O      2 0  0.00000
HETATM    20 Li                  0.00000   3.62400   1.98000 Li     1 0  0.00000
HETATM    21 O                   1.81200   4.67000   2.64000 O      2 0  0.00000
HETATM    22 O                   0.00000   5.71600   5.28000 O      2 0  0.00000
HETATM    23 Li                  0.00000   3.62400   5.94000 Li     1 0  0.00000
HETATM    24 Li                  1.81200   4.67000   4.62000 Li     1 0  0.00000
HETATM    25 Li                  1.81200   4.67000   0.66000 Li     1 0  0.00000
HETATM    26 Li                  0.00000   5.71600   7.26000 Li     1 0  0.00000
HETATM    27 Li                  0.00000   5.71600   3.30000 Li     1 0  0.00000
HETATM    28 O                   0.00000   3.62400   7.92000 O      2 0  0.00000
HETATM    29 Li                  0.00000   3.62400   9.90000 Li     1 0  0.00000
HETATM    30 O                   1.81200   4.67000  10.56000 O      2 0  0.00000
HETATM    31 O                   0.00000   5.71600  13.20000 O      2 0  0.00000
HETATM    32 Li                  0.00000   3.62400  13.86000 Li     1 0  0.00000
HETATM    33 Li                  1.81200   4.67000  12.54000 Li     1 0  0.00000
HETATM    34 Li                  1.81200   4.67000   8.58000 Li     1 0  0.00000
HETATM    35 Li                  0.00000   5.71600  15.18000 Li     1 0  0.00000
HETATM    36 Li                  0.00000   5.71600  11.22000 Li     1 0  0.00000
HETATM    37 O                   3.62400   0.00000   0.00000 O      2 0  0.00000
HETATM    38 Li                  3.62400   0.00000   1.98000 Li     1 0  0.00000
HETATM    39 O                   5.43600   1.04600   2.64000 O      2 0  0.00000
HETATM    40 O                   3.62400   2.09200   5.28000 O      2 0  0.00000
HETATM    41 Li                  3.62400   0.00000   5.94000 Li     1 0  0.00000
HETATM    42 Li                  5.43600   1.04600   4.62000 Li     1 0  0.00000
HETATM    43 Li                  5.43600   1.04600   0.66000 Li     1 0  0.00000
HETATM    44 Li                  3.62400   2.09200   7.26000 Li     1 0  0.00000
HETATM    45 Li                  3.62400   2.09200   3.30000 Li     1 0  0.00000
HETATM    46 O                   3.62400   0.00000   7.92000 O      2 0  0.00000
HETATM    47 Li                  3.62400   0.00000   9.90000 Li     1 0  0.00000
HETATM    48 O                   5.43600   1.04600  10.56000 O      2 0  0.00000
HETATM    49 O                   3.62400   2.09200  13.20000 O      2 0  0.00000
HETATM    50 Li                  3.62400   0.00000  13.86000 Li     1 0  0.00000
HETATM    51 Li                  5.43600   1.04600  12.54000 Li     1 0  0.00000
HETATM    52 Li                  5.43600   1.04600   8.58000 Li     1 0  0.00000
HETATM    53 Li                  3.62400   2.09200  15.18000 Li     1 0  0.00000
HETATM    54 Li                  3.62400   2.09200  11.22000 Li     1 0  0.00000
HETATM    55 O                   3.62400   3.62400   0.00000 O      2 0  0.00000
HETATM    56 Li                  3.62400   3.62400   1.98000 Li     1 0  0.00000
HETATM    57 O                   5.43600   4.67000   2.64000 O      2 0  0.00000
HETATM    58 O                   3.62400   5.71600   5.28000 O      2 0  0.00000
HETATM    59 Li                  3.62400   3.62400   5.94000 Li     1 0  0.00000
HETATM    60 Li                  5.43600   4.67000   4.62000 Li     1 0  0.00000
HETATM    61 Li                  5.43600   4.67000   0.66000 Li     1 0  0.00000
HETATM    62 Li                  3.62400   5.71600   7.26000 Li     1 0  0.00000
HETATM    63 Li                  3.62400   5.71600   3.30000 Li     1 0  0.00000
HETATM    64 O                   3.62400   3.62400   7.92000 O      2 0  0.00000
HETATM    65 Li                  3.62400   3.62400   9.90000 Li     1 0  0.00000
HETATM    66 O                   5.43600   4.67000  10.56000 O      2 0  0.00000
HETATM    67 O                   3.62400   5.71600  13.20000 O      2 0  0.00000
HETATM    68 Li                  3.62400   3.62400  13.86000 Li     1 0  0.00000
HETATM    69 Li                  5.43600   4.67000  12.54000 Li     1 0  0.00000
HETATM    70 Li                  5.43600   4.67000   8.58000 Li     1 0  0.00000
HETATM    71 Li                  3.62400   5.71600  15.18000 Li     1 0  0.00000
HETATM    72 Li                  3.62400   5.71600  11.22000 Li     1 0  0.00000
FORMAT CONECT (a6,12i6)
END
 
XTLGRF 200
DESCRP li2oc.xyz
RUTYPE CELL OPT 0
CRYSTX     7.24800    7.24800   30.00000   90.00000   90.00000   90.00000
FORMAT ATOM   (a6,1x,i5,1x,a5,1x,a3,1x,a1,1x,a5,3f10.5,1x,a5,i3,i2,1x,f8.5)
HETATM     1 O                   0.00000   0.00000   0.00000 O      2 0  0.00000
HETATM     2 Li                  0.00000   0.00000   1.98000 Li     1 0  0.00000
HETATM     3 O                   1.81200   1.04600   2.64000 O      2 0  0.00000
HETATM     4 O                   0.00000   2.09200   5.28000 O      2 0  0.00000
HETATM     5 Li                  0.00000   0.00000   5.94000 Li     1 0  0.00000
HETATM     6 Li                  1.81200   1.04600   4.62000 Li     1 0  0.00000
HETATM     7 Li                  1.81200   1.04600   0.66000 Li     1 0  0.00000
HETATM     8 Li                  0.00000   2.09200   7.26000 Li     1 0  0.00000
HETATM     9 Li                  0.00000   2.09200   3.30000 Li     1 0  0.00000
HETATM    10 O                   0.00000   0.00000   7.92000 O      2 0  0.00000
HETATM    11 Li                  0.00000   0.00000   9.90000 Li     1 0  0.00000
HETATM    12 O                   1.81200   1.04600  10.56000 O      2 0  0.00000
HETATM    13 O                   0.00000   2.09200  13.20000 O      2 0  0.00000
HETATM    14 Li                  0.00000   0.00000  13.86000 Li     1 0  0.00000
HETATM    15 Li                  1.81200   1.04600  12.54000 Li     1 0  0.00000
HETATM    16 Li                  1.81200   1.04600   8.58000 Li     1 0  0.00000
HETATM    17 Li                  0.00000   2.09200  15.18000 Li     1 0  0.00000
HETATM    18 Li                  0.00000   2.09200  11.22000 Li     1 0  0.00000
HETATM    19 O                   0.00000   3.62400   0.00000 O      2 0  0.00000
HETATM    20 Li                  0.00000   3.62400   1.98000 Li     1 0  0.00000
HETATM    21 O                   1.81200   4.67000   2.64000 O      2 0  0.00000
HETATM    22 O                   0.00000   5.71600   5.28000 O      2 0  0.00000
HETATM    23 Li                  0.00000   3.62400   5.94000 Li     1 0  0.00000
HETATM    24 Li                  1.81200   4.67000   4.62000 Li     1 0  0.00000
HETATM    25 Li                  1.81200   4.67000   0.66000 Li     1 0  0.00000
HETATM    26 Li                  0.00000   5.71600   7.26000 Li     1 0  0.00000
HETATM    27 Li                  0.00000   5.71600   3.30000 Li     1 0  0.00000
HETATM    28 O                   0.00000   3.62400   7.92000 O      2 0  0.00000
HETATM    29 Li                  0.00000   3.62400   9.90000 Li     1 0  0.00000
HETATM    30 O                   1.81200   4.67000  10.56000 O      2 0  0.00000
HETATM    31 O                   0.00000   5.71600  13.20000 O      2 0  0.00000
HETATM    32 Li                  0.00000   3.62400  13.86000 Li     1 0  0.00000
HETATM    33 Li                  1.81200   4.67000  12.54000 Li     1 0  0.00000
HETATM    34 Li                  1.81200   4.67000   8.58000 Li     1 0  0.00000
HETATM    35 Li                  0.00000   5.71600  15.18000 Li     1 0  0.00000
HETATM    36 Li                  0.00000   5.71600  11.22000 Li     1 0  0.00000
HETATM    37 O                   3.62400   0.00000   0.00000 O      2 0  0.00000
HETATM    38 Li                  3.62400   0.00000   1.98000 Li     1 0  0.00000
HETATM    39 O                   5.43600   1.04600   2.64000 O      2 0  0.00000
HETATM    40 O                   3.62400   2.09200   5.28000 O      2 0  0.00000
HETATM    41 Li                  3.62400   0.00000   5.94000 Li     1 0  0.00000
HETATM    42 Li                  5.43600   1.04600   4.62000 Li     1 0  0.00000
HETATM    43 Li                  5.43600   1.04600   0.66000 Li     1 0  0.00000
HETATM    44 Li                  3.62400   2.09200   7.26000 Li     1 0  0.00000
HETATM    45 Li                  3.62400   2.09200   3.30000 Li     1 0  0.00000
HETATM    46 O                   3.62400   0.00000   7.92000 O      2 0  0.00000
HETATM    47 Li                  3.62400   0.00000   9.90000 Li     1 0  0.00000
HETATM    48 O                   5.43600   1.04600  10.56000 O      2 0  0.00000
HETATM    49 O                   3.62400   2.09200  13.20000 O      2 0  0.00000
HETATM    50 Li                  3.62400   0.00000  13.86000 Li     1 0  0.00000
HETATM    51 Li                  5.43600   1.04600  12.54000 Li     1 0  0.00000
HETATM    52 Li                  5.43600   1.04600   8.58000 Li     1 0  0.00000
HETATM    53 Li                  3.62400   2.09200  15.18000 Li     1 0  0.00000
HETATM    54 Li                  3.62400   2.09200  11.22000 Li     1 0  0.00000
HETATM    55 O                   3.62400   3.62400   0.00000 O      2 0  0.00000
HETATM    56 Li                  3.62400   3.62400   1.98000 Li     1 0  0.00000
HETATM    57 O                   5.43600   4.67000   2.64000 O      2 0  0.00000
HETATM    58 O                   3.62400   5.71600   5.28000 O      2 0  0.00000
HETATM    59 Li                  3.62400   3.62400   5.94000 Li     1 0  0.00000
HETATM    60 Li                  5.43600   4.67000   4.62000 Li     1 0  0.00000
HETATM    61 Li                  5.43600   4.67000   0.66000 Li     1 0  0.00000
HETATM    62 Li                  3.62400   5.71600   7.26000 Li     1 0  0.00000
HETATM    63 Li                  3.62400   5.71600   3.30000 Li     1 0  0.00000
HETATM    64 O                   3.62400   3.62400   7.92000 O      2 0  0.00000
HETATM    65 Li                  3.62400   3.62400   9.90000 Li     1 0  0.00000
HETATM    66 O                   5.43600   4.67000  10.56000 O      2 0  0.00000
HETATM    67 O                   3.62400   5.71600  13.20000 O      2 0  0.00000
HETATM    68 Li                  3.62400   3.62400  13.86000 Li     1 0  0.00000
HETATM    69 Li                  5.43600   4.67000  12.54000 Li     1 0  0.00000
HETATM    70 Li                  5.43600   4.67000   8.58000 Li     1 0  0.00000
HETATM    71 Li                  3.62400   5.71600  15.18000 Li     1 0  0.00000
HETATM    72 Li                  3.62400   5.71600  11.22000 Li     1 0  0.00000
FORMAT CONECT (a6,12i6)
END

XTLGRF 200
DESCRP liCistAb.xyz
RUTYPE CELL OPT 0
CRYSTX     3.42200    3.42200    3.42200   90.00000   90.00000   90.00000
FORMAT ATOM   (a6,1x,i5,1x,a5,1x,a3,1x,a1,1x,a5,3f10.5,1x,a5,i3,i2,1x,f8.5)
HETATM     1 Li                  0.00000   0.00000   0.00000 Li     1 0  0.00000
HETATM     2 Li                  0.98800   0.98800   0.98800 Li     1 0  0.00000
FORMAT CONECT (a6,12i6)
END

XTLGRF 200
DESCRP liCistQE.xyz
RUTYPE CELL OPT 0
CRYSTX     3.38700    3.38700    5.38700   90.00000   90.00000   90.00000
FORMAT ATOM   (a6,1x,i5,1x,a5,1x,a3,1x,a1,1x,a5,3f10.5,1x,a5,i3,i2,1x,f8.5)
HETATM     1 Li                  0.00000   0.00000   0.00000 Li     1 0  0.00000
HETATM     2 Li                  0.97800   0.97800   0.97800 Li     1 0  0.00000
FORMAT CONECT (a6,12i6)
END
 
XTLGRF 200
DESCRP lio2a.xyz
RUTYPE CELL OPT 0
CRYSTX    30.00000    9.75400    5.92200   90.00000   90.00000   90.00000
FORMAT ATOM   (a6,1x,i5,1x,a5,1x,a3,1x,a1,1x,a5,3f10.5,1x,a5,i3,i2,1x,f8.5)
HETATM     1 Li                  0.00000   0.00000   0.00000 Li     1 0  0.00000
HETATM     2 O                   0.53100   2.02700   0.00000 O      2 0  0.00000
HETATM     3 Li                  1.99600   2.43800   1.48000 Li     1 0  0.00000
HETATM     4 O                   3.46100   2.85000   0.00000 O      2 0  0.00000
HETATM     5 O                   1.46500   4.46500   1.48000 O      2 0  0.00000
HETATM     6 O                   2.52700   0.41200   1.48000 O      2 0  0.00000
HETATM     7 Li                 -0.00000  -0.00000   2.96100 Li     1 0  0.00000
HETATM     8 O                   0.53100   2.02700   2.96100 O      2 0  0.00000
HETATM     9 Li                  1.99600   2.43800   4.44100 Li     1 0  0.00000
HETATM    10 O                   3.46100   2.85000   2.96100 O      2 0  0.00000
HETATM    11 O                   1.46500   4.46500   4.44100 O      2 0  0.00000
HETATM    12 O                   2.52700   0.41200   4.44100 O      2 0  0.00000
HETATM    13 Li                 -0.00000   4.87700   0.00000 Li     1 0  0.00000
HETATM    14 O                   0.53100   6.90400   0.00000 O      2 0  0.00000
HETATM    15 Li                  1.99600   7.31500   1.48000 Li     1 0  0.00000
HETATM    16 O                   3.46100   7.72700   0.00000 O      2 0  0.00000
HETATM    17 O                   1.46500   9.34200   1.48000 O      2 0  0.00000
HETATM    18 O                   2.52700   5.28900   1.48000 O      2 0  0.00000
HETATM    19 Li                 -0.00000   4.87700   2.96100 Li     1 0  0.00000
HETATM    20 O                   0.53100   6.90400   2.96100 O      2 0  0.00000
HETATM    21 Li                  1.99600   7.31500   4.44100 Li     1 0  0.00000
HETATM    22 O                   3.46100   7.72700   2.96100 O      2 0  0.00000
HETATM    23 O                   1.46500   9.34200   4.44100 O      2 0  0.00000
HETATM    24 O                   2.52700   5.28900   4.44100 O      2 0  0.00000
HETATM    25 Li                  3.99200   0.00000   0.00000 Li     1 0  0.00000
HETATM    26 O                   4.52300   2.02700   0.00000 O      2 0  0.00000
HETATM    27 Li                  5.98800   2.43800   1.48000 Li     1 0  0.00000
HETATM    28 O                   7.45300   2.85000   0.00000 O      2 0  0.00000
HETATM    29 O                   5.45700   4.46500   1.48000 O      2 0  0.00000
HETATM    30 O                   6.51900   0.41200   1.48000 O      2 0  0.00000
HETATM    31 Li                  3.99200  -0.00000   2.96100 Li     1 0  0.00000
HETATM    32 O                   4.52300   2.02700   2.96100 O      2 0  0.00000
HETATM    33 Li                  5.98800   2.43800   4.44100 Li     1 0  0.00000
HETATM    34 O                   7.45300   2.85000   2.96100 O      2 0  0.00000
HETATM    35 O                   5.45700   4.46500   4.44100 O      2 0  0.00000
HETATM    36 O                   6.51900   0.41200   4.44100 O      2 0  0.00000
HETATM    37 Li                  3.99200   4.87700   0.00000 Li     1 0  0.00000
HETATM    38 O                   4.52300   6.90400   0.00000 O      2 0  0.00000
HETATM    39 Li                  5.98800   7.31500   1.48000 Li     1 0  0.00000
HETATM    40 O                   7.45300   7.72700   0.00000 O      2 0  0.00000
HETATM    41 O                   5.45700   9.34200   1.48000 O      2 0  0.00000
HETATM    42 O                   6.51900   5.28900   1.48000 O      2 0  0.00000
HETATM    43 Li                  3.99200   4.87700   2.96100 Li     1 0  0.00000
HETATM    44 O                   4.52300   6.90400   2.96100 O      2 0  0.00000
HETATM    45 Li                  5.98800   7.31500   4.44100 Li     1 0  0.00000
HETATM    46 O                   7.45300   7.72700   2.96100 O      2 0  0.00000
HETATM    47 O                   5.45700   9.34200   4.44100 O      2 0  0.00000
HETATM    48 O                   6.51900   5.28900   4.44100 O      2 0  0.00000
FORMAT CONECT (a6,12i6)
END
 
XTLGRF 200
DESCRP lio2b.xyz
RUTYPE CELL OPT 0
CRYSTX     7.98400   30.00000    5.92200   90.00000   90.00000   90.00000
FORMAT ATOM   (a6,1x,i5,1x,a5,1x,a3,1x,a1,1x,a5,3f10.5,1x,a5,i3,i2,1x,f8.5)
HETATM     1 Li                  0.00000   0.00000   0.00000 Li     1 0  0.00000
HETATM     2 O                   0.53100   2.02700   0.00000 O      2 0  0.00000
HETATM     3 Li                  1.99600   2.43800   1.48000 Li     1 0  0.00000
HETATM     4 O                   3.46100   2.85000   0.00000 O      2 0  0.00000
HETATM     5 O                   1.46500   4.46500   1.48000 O      2 0  0.00000
HETATM     6 O                   2.52700   0.41200   1.48000 O      2 0  0.00000
HETATM     7 Li                 -0.00000  -0.00000   2.96100 Li     1 0  0.00000
HETATM     8 O                   0.53100   2.02700   2.96100 O      2 0  0.00000
HETATM     9 Li                  1.99600   2.43800   4.44100 Li     1 0  0.00000
HETATM    10 O                   3.46100   2.85000   2.96100 O      2 0  0.00000
HETATM    11 O                   1.46500   4.46500   4.44100 O      2 0  0.00000
HETATM    12 O                   2.52700   0.41200   4.44100 O      2 0  0.00000
HETATM    13 Li                 -0.00000   4.87700   0.00000 Li     1 0  0.00000
HETATM    14 O                   0.53100   6.90400   0.00000 O      2 0  0.00000
HETATM    15 Li                  1.99600   7.31500   1.48000 Li     1 0  0.00000
HETATM    16 O                   3.46100   7.72700   0.00000 O      2 0  0.00000
HETATM    17 O                   1.46500   9.34200   1.48000 O      2 0  0.00000
HETATM    18 O                   2.52700   5.28900   1.48000 O      2 0  0.00000
HETATM    19 Li                 -0.00000   4.87700   2.96100 Li     1 0  0.00000
HETATM    20 O                   0.53100   6.90400   2.96100 O      2 0  0.00000
HETATM    21 Li                  1.99600   7.31500   4.44100 Li     1 0  0.00000
HETATM    22 O                   3.46100   7.72700   2.96100 O      2 0  0.00000
HETATM    23 O                   1.46500   9.34200   4.44100 O      2 0  0.00000
HETATM    24 O                   2.52700   5.28900   4.44100 O      2 0  0.00000
HETATM    25 Li                  3.99200   0.00000   0.00000 Li     1 0  0.00000
HETATM    26 O                   4.52300   2.02700   0.00000 O      2 0  0.00000
HETATM    27 Li                  5.98800   2.43800   1.48000 Li     1 0  0.00000
HETATM    28 O                   7.45300   2.85000   0.00000 O      2 0  0.00000
HETATM    29 O                   5.45700   4.46500   1.48000 O      2 0  0.00000
HETATM    30 O                   6.51900   0.41200   1.48000 O      2 0  0.00000
HETATM    31 Li                  3.99200  -0.00000   2.96100 Li     1 0  0.00000
HETATM    32 O                   4.52300   2.02700   2.96100 O      2 0  0.00000
HETATM    33 Li                  5.98800   2.43800   4.44100 Li     1 0  0.00000
HETATM    34 O                   7.45300   2.85000   2.96100 O      2 0  0.00000
HETATM    35 O                   5.45700   4.46500   4.44100 O      2 0  0.00000
HETATM    36 O                   6.51900   0.41200   4.44100 O      2 0  0.00000
HETATM    37 Li                  3.99200   4.87700   0.00000 Li     1 0  0.00000
HETATM    38 O                   4.52300   6.90400   0.00000 O      2 0  0.00000
HETATM    39 Li                  5.98800   7.31500   1.48000 Li     1 0  0.00000
HETATM    40 O                   7.45300   7.72700   0.00000 O      2 0  0.00000
HETATM    41 O                   5.45700   9.34200   1.48000 O      2 0  0.00000
HETATM    42 O                   6.51900   5.28900   1.48000 O      2 0  0.00000
HETATM    43 Li                  3.99200   4.87700   2.96100 Li     1 0  0.00000
HETATM    44 O                   4.52300   6.90400   2.96100 O      2 0  0.00000
HETATM    45 Li                  5.98800   7.31500   4.44100 Li     1 0  0.00000
HETATM    46 O                   7.45300   7.72700   2.96100 O      2 0  0.00000
HETATM    47 O                   5.45700   9.34200   4.44100 O      2 0  0.00000
HETATM    48 O                   6.51900   5.28900   4.44100 O      2 0  0.00000
FORMAT CONECT (a6,12i6)
END
 
XTLGRF 200
DESCRP lio2.xyz
RUTYPE CELL OPT 0
CRYSTX     7.98400    9.75400    5.92200   90.00000   90.00000   90.00000
FORMAT ATOM   (a6,1x,i5,1x,a5,1x,a3,1x,a1,1x,a5,3f10.5,1x,a5,i3,i2,1x,f8.5)
HETATM     1 Li                  0.00000   0.00000   0.00000 Li     1 0  0.00000
HETATM     2 O                   0.53100   2.02700   0.00000 O      2 0  0.00000
HETATM     3 Li                  1.99600   2.43800   1.48000 Li     1 0  0.00000
HETATM     4 O                   3.46100   2.85000   0.00000 O      2 0  0.00000
HETATM     5 O                   1.46500   4.46500   1.48000 O      2 0  0.00000
HETATM     6 O                   2.52700   0.41200   1.48000 O      2 0  0.00000
HETATM     7 Li                 -0.00000  -0.00000   2.96100 Li     1 0  0.00000
HETATM     8 O                   0.53100   2.02700   2.96100 O      2 0  0.00000
HETATM     9 Li                  1.99600   2.43800   4.44100 Li     1 0  0.00000
HETATM    10 O                   3.46100   2.85000   2.96100 O      2 0  0.00000
HETATM    11 O                   1.46500   4.46500   4.44100 O      2 0  0.00000
HETATM    12 O                   2.52700   0.41200   4.44100 O      2 0  0.00000
HETATM    13 Li                 -0.00000   4.87700   0.00000 Li     1 0  0.00000
HETATM    14 O                   0.53100   6.90400   0.00000 O      2 0  0.00000
HETATM    15 Li                  1.99600   7.31500   1.48000 Li     1 0  0.00000
HETATM    16 O                   3.46100   7.72700   0.00000 O      2 0  0.00000
HETATM    17 O                   1.46500   9.34200   1.48000 O      2 0  0.00000
HETATM    18 O                   2.52700   5.28900   1.48000 O      2 0  0.00000
HETATM    19 Li                 -0.00000   4.87700   2.96100 Li     1 0  0.00000
HETATM    20 O                   0.53100   6.90400   2.96100 O      2 0  0.00000
HETATM    21 Li                  1.99600   7.31500   4.44100 Li     1 0  0.00000
HETATM    22 O                   3.46100   7.72700   2.96100 O      2 0  0.00000
HETATM    23 O                   1.46500   9.34200   4.44100 O      2 0  0.00000
HETATM    24 O                   2.52700   5.28900   4.44100 O      2 0  0.00000
HETATM    25 Li                  3.99200   0.00000   0.00000 Li     1 0  0.00000
HETATM    26 O                   4.52300   2.02700   0.00000 O      2 0  0.00000
HETATM    27 Li                  5.98800   2.43800   1.48000 Li     1 0  0.00000
HETATM    28 O                   7.45300   2.85000   0.00000 O      2 0  0.00000
HETATM    29 O                   5.45700   4.46500   1.48000 O      2 0  0.00000
HETATM    30 O                   6.51900   0.41200   1.48000 O      2 0  0.00000
HETATM    31 Li                  3.99200  -0.00000   2.96100 Li     1 0  0.00000
HETATM    32 O                   4.52300   2.02700   2.96100 O      2 0  0.00000
HETATM    33 Li                  5.98800   2.43800   4.44100 Li     1 0  0.00000
HETATM    34 O                   7.45300   2.85000   2.96100 O      2 0  0.00000
HETATM    35 O                   5.45700   4.46500   4.44100 O      2 0  0.00000
HETATM    36 O                   6.51900   0.41200   4.44100 O      2 0  0.00000
HETATM    37 Li                  3.99200   4.87700   0.00000 Li     1 0  0.00000
HETATM    38 O                   4.52300   6.90400   0.00000 O      2 0  0.00000
HETATM    39 Li                  5.98800   7.31500   1.48000 Li     1 0  0.00000
HETATM    40 O                   7.45300   7.72700   0.00000 O      2 0  0.00000
HETATM    41 O                   5.45700   9.34200   1.48000 O      2 0  0.00000
HETATM    42 O                   6.51900   5.28900   1.48000 O      2 0  0.00000
HETATM    43 Li                  3.99200   4.87700   2.96100 Li     1 0  0.00000
HETATM    44 O                   4.52300   6.90400   2.96100 O      2 0  0.00000
HETATM    45 Li                  5.98800   7.31500   4.44100 Li     1 0  0.00000
HETATM    46 O                   7.45300   7.72700   2.96100 O      2 0  0.00000
HETATM    47 O                   5.45700   9.34200   4.44100 O      2 0  0.00000
HETATM    48 O                   6.51900   5.28900   4.44100 O      2 0  0.00000
FORMAT CONECT (a6,12i6)
END
 
XTLGRF 200
DESCRP lio2c.xyz
RUTYPE CELL OPT 0
CRYSTX     7.98400    9.75400   30.00000   90.00000   90.00000   90.00000
FORMAT ATOM   (a6,1x,i5,1x,a5,1x,a3,1x,a1,1x,a5,3f10.5,1x,a5,i3,i2,1x,f8.5)
HETATM     1 Li                  0.00000   0.00000   0.00000 Li     1 0  0.00000
HETATM     2 O                   0.53100   2.02700   0.00000 O      2 0  0.00000
HETATM     3 Li                  1.99600   2.43800   1.48000 Li     1 0  0.00000
HETATM     4 O                   3.46100   2.85000   0.00000 O      2 0  0.00000
HETATM     5 O                   1.46500   4.46500   1.48000 O      2 0  0.00000
HETATM     6 O                   2.52700   0.41200   1.48000 O      2 0  0.00000
HETATM     7 Li                 -0.00000  -0.00000   2.96100 Li     1 0  0.00000
HETATM     8 O                   0.53100   2.02700   2.96100 O      2 0  0.00000
HETATM     9 Li                  1.99600   2.43800   4.44100 Li     1 0  0.00000
HETATM    10 O                   3.46100   2.85000   2.96100 O      2 0  0.00000
HETATM    11 O                   1.46500   4.46500   4.44100 O      2 0  0.00000
HETATM    12 O                   2.52700   0.41200   4.44100 O      2 0  0.00000
HETATM    13 Li                 -0.00000   4.87700   0.00000 Li     1 0  0.00000
HETATM    14 O                   0.53100   6.90400   0.00000 O      2 0  0.00000
HETATM    15 Li                  1.99600   7.31500   1.48000 Li     1 0  0.00000
HETATM    16 O                   3.46100   7.72700   0.00000 O      2 0  0.00000
HETATM    17 O                   1.46500   9.34200   1.48000 O      2 0  0.00000
HETATM    18 O                   2.52700   5.28900   1.48000 O      2 0  0.00000
HETATM    19 Li                 -0.00000   4.87700   2.96100 Li     1 0  0.00000
HETATM    20 O                   0.53100   6.90400   2.96100 O      2 0  0.00000
HETATM    21 Li                  1.99600   7.31500   4.44100 Li     1 0  0.00000
HETATM    22 O                   3.46100   7.72700   2.96100 O      2 0  0.00000
HETATM    23 O                   1.46500   9.34200   4.44100 O      2 0  0.00000
HETATM    24 O                   2.52700   5.28900   4.44100 O      2 0  0.00000
HETATM    25 Li                  3.99200   0.00000   0.00000 Li     1 0  0.00000
HETATM    26 O                   4.52300   2.02700   0.00000 O      2 0  0.00000
HETATM    27 Li                  5.98800   2.43800   1.48000 Li     1 0  0.00000
HETATM    28 O                   7.45300   2.85000   0.00000 O      2 0  0.00000
HETATM    29 O                   5.45700   4.46500   1.48000 O      2 0  0.00000
HETATM    30 O                   6.51900   0.41200   1.48000 O      2 0  0.00000
HETATM    31 Li                  3.99200  -0.00000   2.96100 Li     1 0  0.00000
HETATM    32 O                   4.52300   2.02700   2.96100 O      2 0  0.00000
HETATM    33 Li                  5.98800   2.43800   4.44100 Li     1 0  0.00000
HETATM    34 O                   7.45300   2.85000   2.96100 O      2 0  0.00000
HETATM    35 O                   5.45700   4.46500   4.44100 O      2 0  0.00000
HETATM    36 O                   6.51900   0.41200   4.44100 O      2 0  0.00000
HETATM    37 Li                  3.99200   4.87700   0.00000 Li     1 0  0.00000
HETATM    38 O                   4.52300   6.90400   0.00000 O      2 0  0.00000
HETATM    39 Li                  5.98800   7.31500   1.48000 Li     1 0  0.00000
HETATM    40 O                   7.45300   7.72700   0.00000 O      2 0  0.00000
HETATM    41 O                   5.45700   9.34200   1.48000 O      2 0  0.00000
HETATM    42 O                   6.51900   5.28900   1.48000 O      2 0  0.00000
HETATM    43 Li                  3.99200   4.87700   2.96100 Li     1 0  0.00000
HETATM    44 O                   4.52300   6.90400   2.96100 O      2 0  0.00000
HETATM    45 Li                  5.98800   7.31500   4.44100 Li     1 0  0.00000
HETATM    46 O                   7.45300   7.72700   2.96100 O      2 0  0.00000
HETATM    47 O                   5.45700   9.34200   4.44100 O      2 0  0.00000
HETATM    48 O                   6.51900   5.28900   4.44100 O      2 0  0.00000
FORMAT CONECT (a6,12i6)
END
 
XTLGRF 200
DESCRP lio3a.xyz
RUTYPE CELL OPT 0
CRYSTX    30.00000    9.86200   10.39400   90.00000   90.00000   90.00000
FORMAT ATOM   (a6,1x,i5,1x,a5,1x,a3,1x,a1,1x,a5,3f10.5,1x,a5,i3,i2,1x,f8.5)
HETATM     1 Li                  0.00000   0.00000   2.67100 Li     1 0  0.00000
HETATM     2 O                   0.00000   0.00000   0.11500 O      2 0  0.00000
HETATM     3 O                  -0.00000   1.13600   4.53200 O      2 0  0.00000
HETATM     4 Li                  1.52600   2.46600   0.07200 Li     1 0  0.00000
HETATM     5 O                   1.52600   2.46500   2.71300 O      2 0  0.00000
HETATM     6 O                  -0.00000   3.79500   4.53200 O      2 0  0.00000
HETATM     7 O                   1.52600   3.60100   1.93400 O      2 0  0.00000
HETATM     8 O                   1.52600   1.33000   1.93400 O      2 0  0.00000
HETATM     9 Li                  0.00000   0.00000   7.86800 Li     1 0  0.00000
HETATM    10 O                   0.00000   0.00000   5.31200 O      2 0  0.00000
HETATM    11 O                  -0.00000   1.13600   9.72900 O      2 0  0.00000
HETATM    12 Li                  1.52600   2.46600   5.26900 Li     1 0  0.00000
HETATM    13 O                   1.52600   2.46500   7.91000 O      2 0  0.00000
HETATM    14 O                  -0.00000   3.79500   9.72900 O      2 0  0.00000
HETATM    15 O                   1.52600   3.60100   7.13100 O      2 0  0.00000
HETATM    16 O                   1.52600   1.33000   7.13100 O      2 0  0.00000
HETATM    17 Li                 -0.00000   4.93100   2.67100 Li     1 0  0.00000
HETATM    18 O                  -0.00000   4.93100   0.11500 O      2 0  0.00000
HETATM    19 O                  -0.00000   6.06700   4.53200 O      2 0  0.00000
HETATM    20 Li                  1.52600   7.39700   0.07200 Li     1 0  0.00000
HETATM    21 O                   1.52600   7.39600   2.71300 O      2 0  0.00000
HETATM    22 O                  -0.00000   8.72600   4.53200 O      2 0  0.00000
HETATM    23 O                   1.52600   8.53200   1.93400 O      2 0  0.00000
HETATM    24 O                   1.52600   6.26100   1.93400 O      2 0  0.00000
HETATM    25 Li                 -0.00000   4.93100   7.86800 Li     1 0  0.00000
HETATM    26 O                  -0.00000   4.93100   5.31200 O      2 0  0.00000
HETATM    27 O                  -0.00000   6.06700   9.72900 O      2 0  0.00000
HETATM    28 Li                  1.52600   7.39700   5.26900 Li     1 0  0.00000
HETATM    29 O                   1.52600   7.39600   7.91000 O      2 0  0.00000
HETATM    30 O                  -0.00000   8.72600   9.72900 O      2 0  0.00000
HETATM    31 O                   1.52600   8.53200   7.13100 O      2 0  0.00000
HETATM    32 O                   1.52600   6.26100   7.13100 O      2 0  0.00000
HETATM    33 Li                  3.05300   0.00000   2.67100 Li     1 0  0.00000
HETATM    34 O                   3.05300   0.00000   0.11500 O      2 0  0.00000
HETATM    35 O                   3.05300   1.13600   4.53200 O      2 0  0.00000
HETATM    36 Li                  4.57900   2.46600   0.07200 Li     1 0  0.00000
HETATM    37 O                   4.57900   2.46500   2.71300 O      2 0  0.00000
HETATM    38 O                   3.05300   3.79500   4.53200 O      2 0  0.00000
HETATM    39 O                   4.57900   3.60100   1.93400 O      2 0  0.00000
HETATM    40 O                   4.57900   1.33000   1.93400 O      2 0  0.00000
HETATM    41 Li                  3.05300   0.00000   7.86800 Li     1 0  0.00000
HETATM    42 O                   3.05300   0.00000   5.31200 O      2 0  0.00000
HETATM    43 O                   3.05300   1.13600   9.72900 O      2 0  0.00000
HETATM    44 Li                  4.57900   2.46600   5.26900 Li     1 0  0.00000
HETATM    45 O                   4.57900   2.46500   7.91000 O      2 0  0.00000
HETATM    46 O                   3.05300   3.79500   9.72900 O      2 0  0.00000
HETATM    47 O                   4.57900   3.60100   7.13100 O      2 0  0.00000
HETATM    48 O                   4.57900   1.33000   7.13100 O      2 0  0.00000
HETATM    49 Li                  3.05300   4.93100   2.67100 Li     1 0  0.00000
HETATM    50 O                   3.05300   4.93100   0.11500 O      2 0  0.00000
HETATM    51 O                   3.05300   6.06700   4.53200 O      2 0  0.00000
HETATM    52 Li                  4.57900   7.39700   0.07200 Li     1 0  0.00000
HETATM    53 O                   4.57900   7.39600   2.71300 O      2 0  0.00000
HETATM    54 O                   3.05300   8.72600   4.53200 O      2 0  0.00000
HETATM    55 O                   4.57900   8.53200   1.93400 O      2 0  0.00000
HETATM    56 O                   4.57900   6.26100   1.93400 O      2 0  0.00000
HETATM    57 Li                  3.05300   4.93100   7.86800 Li     1 0  0.00000
HETATM    58 O                   3.05300   4.93100   5.31200 O      2 0  0.00000
HETATM    59 O                   3.05300   6.06700   9.72900 O      2 0  0.00000
HETATM    60 Li                  4.57900   7.39700   5.26900 Li     1 0  0.00000
HETATM    61 O                   4.57900   7.39600   7.91000 O      2 0  0.00000
HETATM    62 O                   3.05300   8.72600   9.72900 O      2 0  0.00000
HETATM    63 O                   4.57900   8.53200   7.13100 O      2 0  0.00000
HETATM    64 O                   4.57900   6.26100   7.13100 O      2 0  0.00000
FORMAT CONECT (a6,12i6)
END
 
XTLGRF 200
DESCRP lio3b.xyz
RUTYPE CELL OPT 0
CRYSTX     6.10600   30.00000   10.39400   90.00000   90.00000   90.00000
FORMAT ATOM   (a6,1x,i5,1x,a5,1x,a3,1x,a1,1x,a5,3f10.5,1x,a5,i3,i2,1x,f8.5)
HETATM     1 Li                  0.00000   0.00000   2.67100 Li     1 0  0.00000
HETATM     2 O                   0.00000   0.00000   0.11500 O      2 0  0.00000
HETATM     3 O                  -0.00000   1.13600   4.53200 O      2 0  0.00000
HETATM     4 Li                  1.52600   2.46600   0.07200 Li     1 0  0.00000
HETATM     5 O                   1.52600   2.46500   2.71300 O      2 0  0.00000
HETATM     6 O                  -0.00000   3.79500   4.53200 O      2 0  0.00000
HETATM     7 O                   1.52600   3.60100   1.93400 O      2 0  0.00000
HETATM     8 O                   1.52600   1.33000   1.93400 O      2 0  0.00000
HETATM     9 Li                  0.00000   0.00000   7.86800 Li     1 0  0.00000
HETATM    10 O                   0.00000   0.00000   5.31200 O      2 0  0.00000
HETATM    11 O                  -0.00000   1.13600   9.72900 O      2 0  0.00000
HETATM    12 Li                  1.52600   2.46600   5.26900 Li     1 0  0.00000
HETATM    13 O                   1.52600   2.46500   7.91000 O      2 0  0.00000
HETATM    14 O                  -0.00000   3.79500   9.72900 O      2 0  0.00000
HETATM    15 O                   1.52600   3.60100   7.13100 O      2 0  0.00000
HETATM    16 O                   1.52600   1.33000   7.13100 O      2 0  0.00000
HETATM    17 Li                 -0.00000   4.93100   2.67100 Li     1 0  0.00000
HETATM    18 O                  -0.00000   4.93100   0.11500 O      2 0  0.00000
HETATM    19 O                  -0.00000   6.06700   4.53200 O      2 0  0.00000
HETATM    20 Li                  1.52600   7.39700   0.07200 Li     1 0  0.00000
HETATM    21 O                   1.52600   7.39600   2.71300 O      2 0  0.00000
HETATM    22 O                  -0.00000   8.72600   4.53200 O      2 0  0.00000
HETATM    23 O                   1.52600   8.53200   1.93400 O      2 0  0.00000
HETATM    24 O                   1.52600   6.26100   1.93400 O      2 0  0.00000
HETATM    25 Li                 -0.00000   4.93100   7.86800 Li     1 0  0.00000
HETATM    26 O                  -0.00000   4.93100   5.31200 O      2 0  0.00000
HETATM    27 O                  -0.00000   6.06700   9.72900 O      2 0  0.00000
HETATM    28 Li                  1.52600   7.39700   5.26900 Li     1 0  0.00000
HETATM    29 O                   1.52600   7.39600   7.91000 O      2 0  0.00000
HETATM    30 O                  -0.00000   8.72600   9.72900 O      2 0  0.00000
HETATM    31 O                   1.52600   8.53200   7.13100 O      2 0  0.00000
HETATM    32 O                   1.52600   6.26100   7.13100 O      2 0  0.00000
HETATM    33 Li                  3.05300   0.00000   2.67100 Li     1 0  0.00000
HETATM    34 O                   3.05300   0.00000   0.11500 O      2 0  0.00000
HETATM    35 O                   3.05300   1.13600   4.53200 O      2 0  0.00000
HETATM    36 Li                  4.57900   2.46600   0.07200 Li     1 0  0.00000
HETATM    37 O                   4.57900   2.46500   2.71300 O      2 0  0.00000
HETATM    38 O                   3.05300   3.79500   4.53200 O      2 0  0.00000
HETATM    39 O                   4.57900   3.60100   1.93400 O      2 0  0.00000
HETATM    40 O                   4.57900   1.33000   1.93400 O      2 0  0.00000
HETATM    41 Li                  3.05300   0.00000   7.86800 Li     1 0  0.00000
HETATM    42 O                   3.05300   0.00000   5.31200 O      2 0  0.00000
HETATM    43 O                   3.05300   1.13600   9.72900 O      2 0  0.00000
HETATM    44 Li                  4.57900   2.46600   5.26900 Li     1 0  0.00000
HETATM    45 O                   4.57900   2.46500   7.91000 O      2 0  0.00000
HETATM    46 O                   3.05300   3.79500   9.72900 O      2 0  0.00000
HETATM    47 O                   4.57900   3.60100   7.13100 O      2 0  0.00000
HETATM    48 O                   4.57900   1.33000   7.13100 O      2 0  0.00000
HETATM    49 Li                  3.05300   4.93100   2.67100 Li     1 0  0.00000
HETATM    50 O                   3.05300   4.93100   0.11500 O      2 0  0.00000
HETATM    51 O                   3.05300   6.06700   4.53200 O      2 0  0.00000
HETATM    52 Li                  4.57900   7.39700   0.07200 Li     1 0  0.00000
HETATM    53 O                   4.57900   7.39600   2.71300 O      2 0  0.00000
HETATM    54 O                   3.05300   8.72600   4.53200 O      2 0  0.00000
HETATM    55 O                   4.57900   8.53200   1.93400 O      2 0  0.00000
HETATM    56 O                   4.57900   6.26100   1.93400 O      2 0  0.00000
HETATM    57 Li                  3.05300   4.93100   7.86800 Li     1 0  0.00000
HETATM    58 O                   3.05300   4.93100   5.31200 O      2 0  0.00000
HETATM    59 O                   3.05300   6.06700   9.72900 O      2 0  0.00000
HETATM    60 Li                  4.57900   7.39700   5.26900 Li     1 0  0.00000
HETATM    61 O                   4.57900   7.39600   7.91000 O      2 0  0.00000
HETATM    62 O                   3.05300   8.72600   9.72900 O      2 0  0.00000
HETATM    63 O                   4.57900   8.53200   7.13100 O      2 0  0.00000
HETATM    64 O                   4.57900   6.26100   7.13100 O      2 0  0.00000
FORMAT CONECT (a6,12i6)
END
 
XTLGRF 200
DESCRP lio3.xyz
RUTYPE CELL OPT 0
CRYSTX     6.10600    9.86200   10.39400   90.00000   90.00000   90.00000
FORMAT ATOM   (a6,1x,i5,1x,a5,1x,a3,1x,a1,1x,a5,3f10.5,1x,a5,i3,i2,1x,f8.5)
HETATM     1 Li                  0.00000   0.00000   2.67100 Li     1 0  0.00000
HETATM     2 O                   0.00000   0.00000   0.11500 O      2 0  0.00000
HETATM     3 O                  -0.00000   1.13600   4.53200 O      2 0  0.00000
HETATM     4 Li                  1.52600   2.46600   0.07200 Li     1 0  0.00000
HETATM     5 O                   1.52600   2.46500   2.71300 O      2 0  0.00000
HETATM     6 O                  -0.00000   3.79500   4.53200 O      2 0  0.00000
HETATM     7 O                   1.52600   3.60100   1.93400 O      2 0  0.00000
HETATM     8 O                   1.52600   1.33000   1.93400 O      2 0  0.00000
HETATM     9 Li                  0.00000   0.00000   7.86800 Li     1 0  0.00000
HETATM    10 O                   0.00000   0.00000   5.31200 O      2 0  0.00000
HETATM    11 O                  -0.00000   1.13600   9.72900 O      2 0  0.00000
HETATM    12 Li                  1.52600   2.46600   5.26900 Li     1 0  0.00000
HETATM    13 O                   1.52600   2.46500   7.91000 O      2 0  0.00000
HETATM    14 O                  -0.00000   3.79500   9.72900 O      2 0  0.00000
HETATM    15 O                   1.52600   3.60100   7.13100 O      2 0  0.00000
HETATM    16 O                   1.52600   1.33000   7.13100 O      2 0  0.00000
HETATM    17 Li                 -0.00000   4.93100   2.67100 Li     1 0  0.00000
HETATM    18 O                  -0.00000   4.93100   0.11500 O      2 0  0.00000
HETATM    19 O                  -0.00000   6.06700   4.53200 O      2 0  0.00000
HETATM    20 Li                  1.52600   7.39700   0.07200 Li     1 0  0.00000
HETATM    21 O                   1.52600   7.39600   2.71300 O      2 0  0.00000
HETATM    22 O                  -0.00000   8.72600   4.53200 O      2 0  0.00000
HETATM    23 O                   1.52600   8.53200   1.93400 O      2 0  0.00000
HETATM    24 O                   1.52600   6.26100   1.93400 O      2 0  0.00000
HETATM    25 Li                 -0.00000   4.93100   7.86800 Li     1 0  0.00000
HETATM    26 O                  -0.00000   4.93100   5.31200 O      2 0  0.00000
HETATM    27 O                  -0.00000   6.06700   9.72900 O      2 0  0.00000
HETATM    28 Li                  1.52600   7.39700   5.26900 Li     1 0  0.00000
HETATM    29 O                   1.52600   7.39600   7.91000 O      2 0  0.00000
HETATM    30 O                  -0.00000   8.72600   9.72900 O      2 0  0.00000
HETATM    31 O                   1.52600   8.53200   7.13100 O      2 0  0.00000
HETATM    32 O                   1.52600   6.26100   7.13100 O      2 0  0.00000
HETATM    33 Li                  3.05300   0.00000   2.67100 Li     1 0  0.00000
HETATM    34 O                   3.05300   0.00000   0.11500 O      2 0  0.00000
HETATM    35 O                   3.05300   1.13600   4.53200 O      2 0  0.00000
HETATM    36 Li                  4.57900   2.46600   0.07200 Li     1 0  0.00000
HETATM    37 O                   4.57900   2.46500   2.71300 O      2 0  0.00000
HETATM    38 O                   3.05300   3.79500   4.53200 O      2 0  0.00000
HETATM    39 O                   4.57900   3.60100   1.93400 O      2 0  0.00000
HETATM    40 O                   4.57900   1.33000   1.93400 O      2 0  0.00000
HETATM    41 Li                  3.05300   0.00000   7.86800 Li     1 0  0.00000
HETATM    42 O                   3.05300   0.00000   5.31200 O      2 0  0.00000
HETATM    43 O                   3.05300   1.13600   9.72900 O      2 0  0.00000
HETATM    44 Li                  4.57900   2.46600   5.26900 Li     1 0  0.00000
HETATM    45 O                   4.57900   2.46500   7.91000 O      2 0  0.00000
HETATM    46 O                   3.05300   3.79500   9.72900 O      2 0  0.00000
HETATM    47 O                   4.57900   3.60100   7.13100 O      2 0  0.00000
HETATM    48 O                   4.57900   1.33000   7.13100 O      2 0  0.00000
HETATM    49 Li                  3.05300   4.93100   2.67100 Li     1 0  0.00000
HETATM    50 O                   3.05300   4.93100   0.11500 O      2 0  0.00000
HETATM    51 O                   3.05300   6.06700   4.53200 O      2 0  0.00000
HETATM    52 Li                  4.57900   7.39700   0.07200 Li     1 0  0.00000
HETATM    53 O                   4.57900   7.39600   2.71300 O      2 0  0.00000
HETATM    54 O                   3.05300   8.72600   4.53200 O      2 0  0.00000
HETATM    55 O                   4.57900   8.53200   1.93400 O      2 0  0.00000
HETATM    56 O                   4.57900   6.26100   1.93400 O      2 0  0.00000
HETATM    57 Li                  3.05300   4.93100   7.86800 Li     1 0  0.00000
HETATM    58 O                   3.05300   4.93100   5.31200 O      2 0  0.00000
HETATM    59 O                   3.05300   6.06700   9.72900 O      2 0  0.00000
HETATM    60 Li                  4.57900   7.39700   5.26900 Li     1 0  0.00000
HETATM    61 O                   4.57900   7.39600   7.91000 O      2 0  0.00000
HETATM    62 O                   3.05300   8.72600   9.72900 O      2 0  0.00000
HETATM    63 O                   4.57900   8.53200   7.13100 O      2 0  0.00000
HETATM    64 O                   4.57900   6.26100   7.13100 O      2 0  0.00000
FORMAT CONECT (a6,12i6)
END
 
XTLGRF 200
DESCRP lio3c.xyz
RUTYPE CELL OPT 0
CRYSTX     6.10600    9.86200   30.00000   90.00000   90.00000   90.00000
FORMAT ATOM   (a6,1x,i5,1x,a5,1x,a3,1x,a1,1x,a5,3f10.5,1x,a5,i3,i2,1x,f8.5)
HETATM     1 Li                  0.00000   0.00000   2.67100 Li     1 0  0.00000
HETATM     2 O                   0.00000   0.00000   0.11500 O      2 0  0.00000
HETATM     3 O                  -0.00000   1.13600   4.53200 O      2 0  0.00000
HETATM     4 Li                  1.52600   2.46600   0.07200 Li     1 0  0.00000
HETATM     5 O                   1.52600   2.46500   2.71300 O      2 0  0.00000
HETATM     6 O                  -0.00000   3.79500   4.53200 O      2 0  0.00000
HETATM     7 O                   1.52600   3.60100   1.93400 O      2 0  0.00000
HETATM     8 O                   1.52600   1.33000   1.93400 O      2 0  0.00000
HETATM     9 Li                  0.00000   0.00000   7.86800 Li     1 0  0.00000
HETATM    10 O                   0.00000   0.00000   5.31200 O      2 0  0.00000
HETATM    11 O                  -0.00000   1.13600   9.72900 O      2 0  0.00000
HETATM    12 Li                  1.52600   2.46600   5.26900 Li     1 0  0.00000
HETATM    13 O                   1.52600   2.46500   7.91000 O      2 0  0.00000
HETATM    14 O                  -0.00000   3.79500   9.72900 O      2 0  0.00000
HETATM    15 O                   1.52600   3.60100   7.13100 O      2 0  0.00000
HETATM    16 O                   1.52600   1.33000   7.13100 O      2 0  0.00000
HETATM    17 Li                 -0.00000   4.93100   2.67100 Li     1 0  0.00000
HETATM    18 O                  -0.00000   4.93100   0.11500 O      2 0  0.00000
HETATM    19 O                  -0.00000   6.06700   4.53200 O      2 0  0.00000
HETATM    20 Li                  1.52600   7.39700   0.07200 Li     1 0  0.00000
HETATM    21 O                   1.52600   7.39600   2.71300 O      2 0  0.00000
HETATM    22 O                  -0.00000   8.72600   4.53200 O      2 0  0.00000
HETATM    23 O                   1.52600   8.53200   1.93400 O      2 0  0.00000
HETATM    24 O                   1.52600   6.26100   1.93400 O      2 0  0.00000
HETATM    25 Li                 -0.00000   4.93100   7.86800 Li     1 0  0.00000
HETATM    26 O                  -0.00000   4.93100   5.31200 O      2 0  0.00000
HETATM    27 O                  -0.00000   6.06700   9.72900 O      2 0  0.00000
HETATM    28 Li                  1.52600   7.39700   5.26900 Li     1 0  0.00000
HETATM    29 O                   1.52600   7.39600   7.91000 O      2 0  0.00000
HETATM    30 O                  -0.00000   8.72600   9.72900 O      2 0  0.00000
HETATM    31 O                   1.52600   8.53200   7.13100 O      2 0  0.00000
HETATM    32 O                   1.52600   6.26100   7.13100 O      2 0  0.00000
HETATM    33 Li                  3.05300   0.00000   2.67100 Li     1 0  0.00000
HETATM    34 O                   3.05300   0.00000   0.11500 O      2 0  0.00000
HETATM    35 O                   3.05300   1.13600   4.53200 O      2 0  0.00000
HETATM    36 Li                  4.57900   2.46600   0.07200 Li     1 0  0.00000
HETATM    37 O                   4.57900   2.46500   2.71300 O      2 0  0.00000
HETATM    38 O                   3.05300   3.79500   4.53200 O      2 0  0.00000
HETATM    39 O                   4.57900   3.60100   1.93400 O      2 0  0.00000
HETATM    40 O                   4.57900   1.33000   1.93400 O      2 0  0.00000
HETATM    41 Li                  3.05300   0.00000   7.86800 Li     1 0  0.00000
HETATM    42 O                   3.05300   0.00000   5.31200 O      2 0  0.00000
HETATM    43 O                   3.05300   1.13600   9.72900 O      2 0  0.00000
HETATM    44 Li                  4.57900   2.46600   5.26900 Li     1 0  0.00000
HETATM    45 O                   4.57900   2.46500   7.91000 O      2 0  0.00000
HETATM    46 O                   3.05300   3.79500   9.72900 O      2 0  0.00000
HETATM    47 O                   4.57900   3.60100   7.13100 O      2 0  0.00000
HETATM    48 O                   4.57900   1.33000   7.13100 O      2 0  0.00000
HETATM    49 Li                  3.05300   4.93100   2.67100 Li     1 0  0.00000
HETATM    50 O                   3.05300   4.93100   0.11500 O      2 0  0.00000
HETATM    51 O                   3.05300   6.06700   4.53200 O      2 0  0.00000
HETATM    52 Li                  4.57900   7.39700   0.07200 Li     1 0  0.00000
HETATM    53 O                   4.57900   7.39600   2.71300 O      2 0  0.00000
HETATM    54 O                   3.05300   8.72600   4.53200 O      2 0  0.00000
HETATM    55 O                   4.57900   8.53200   1.93400 O      2 0  0.00000
HETATM    56 O                   4.57900   6.26100   1.93400 O      2 0  0.00000
HETATM    57 Li                  3.05300   4.93100   7.86800 Li     1 0  0.00000
HETATM    58 O                   3.05300   4.93100   5.31200 O      2 0  0.00000
HETATM    59 O                   3.05300   6.06700   9.72900 O      2 0  0.00000
HETATM    60 Li                  4.57900   7.39700   5.26900 Li     1 0  0.00000
HETATM    61 O                   4.57900   7.39600   7.91000 O      2 0  0.00000
HETATM    62 O                   3.05300   8.72600   9.72900 O      2 0  0.00000
HETATM    63 O                   4.57900   8.53200   7.13100 O      2 0  0.00000
HETATM    64 O                   4.57900   6.26100   7.13100 O      2 0  0.00000
FORMAT CONECT (a6,12i6)
END

BIOGRF 200
DESCRP o2-tautas.xyz
RUTYPE NORMAL RUN
FORMAT ATOM   (a6,1x,i5,1x,a5,1x,a3,1x,a1,1x,a5,3f10.5,1x,a5,i3,i2,1x,f8.5)
HETATM     1 O                   0.00000   0.00000   0.00000 O      1 0  0.00000
HETATM     2 O                   1.20752   0.00000   0.00000 O      1 0  0.00000
FORMAT CONECT (a6,12i6)
END

XTLGRF 200
DESCRP liCi00.xyz
RUTYPE NORMAL RUN
CRYSTX     3.47851    3.47851    3.47851   90.00000   90.00000   90.00000
FORMAT ATOM   (a6,1x,i5,1x,a5,1x,a3,1x,a1,1x,a5,3f10.5,1x,a5,i3,i2,1x,f8.5)
HETATM     1 Li                  0.00000   0.00000   0.00000 Li     1 0  0.00000
HETATM     2 Li                  1.73255   1.73255   1.73255 Li     1 0  0.00000
FORMAT CONECT (a6,12i6)
END
 
XTLGRF 200
DESCRP liCid1.xyz
RUTYPE NORMAL RUN
CRYSTX     3.42000    3.42000    3.42000   90.00000   90.00000   90.00000
FORMAT ATOM   (a6,1x,i5,1x,a5,1x,a3,1x,a1,1x,a5,3f10.5,1x,a5,i3,i2,1x,f8.5)
HETATM     1 Li                  0.00000   0.00000   0.00000 Li     1 0  0.00000
HETATM     2 Li                  1.71000   1.71000   1.71000 Li     1 0  0.00000
FORMAT CONECT (a6,12i6)
END
 
XTLGRF 200
DESCRP liCid2.xyz
RUTYPE NORMAL RUN
CRYSTX     3.22000    3.22000    3.22000   90.00000   90.00000   90.00000
FORMAT ATOM   (a6,1x,i5,1x,a5,1x,a3,1x,a1,1x,a5,3f10.5,1x,a5,i3,i2,1x,f8.5)
HETATM     1 Li                  0.00000   0.00000   0.00000 Li     1 0  0.00000
HETATM     2 Li                  1.61000   1.61000   1.61000 Li     1 0  0.00000
FORMAT CONECT (a6,12i6)
END
 
XTLGRF 200
DESCRP liCid3.xyz
RUTYPE NORMAL RUN
CRYSTX     3.02000    3.02000    3.02000   90.00000   90.00000   90.00000
FORMAT ATOM   (a6,1x,i5,1x,a5,1x,a3,1x,a1,1x,a5,3f10.5,1x,a5,i3,i2,1x,f8.5)
HETATM     1 Li                  0.00000   0.00000   0.00000 Li     1 0  0.00000
HETATM     2 Li                  1.51000   1.51000   1.51000 Li     1 0  0.00000
FORMAT CONECT (a6,12i6)
END
 
XTLGRF 200
DESCRP liCid4.xyz
RUTYPE NORMAL RUN
CRYSTX     2.82000    2.82000    2.82000   90.00000   90.00000   90.00000
FORMAT ATOM   (a6,1x,i5,1x,a5,1x,a3,1x,a1,1x,a5,3f10.5,1x,a5,i3,i2,1x,f8.5)
HETATM     1 Li                  0.00000   0.00000   0.00000 Li     1 0  0.00000
HETATM     2 Li                  1.41000   1.41000   1.41000 Li     1 0  0.00000
FORMAT CONECT (a6,12i6)
END
 
XTLGRF 200
DESCRP liCid5.xyz
RUTYPE NORMAL RUN
CRYSTX     2.62000    2.62000    2.62000   90.00000   90.00000   90.00000
FORMAT ATOM   (a6,1x,i5,1x,a5,1x,a3,1x,a1,1x,a5,3f10.5,1x,a5,i3,i2,1x,f8.5)
HETATM     1 Li                  0.00000   0.00000   0.00000 Li     1 0  0.00000
HETATM     2 Li                  1.31000   1.31000   1.31000 Li     1 0  0.00000
FORMAT CONECT (a6,12i6)
END
 
XTLGRF 200
DESCRP liCid6.xyz
RUTYPE NORMAL RUN
CRYSTX     2.42000    2.42000    2.42000   90.00000   90.00000   90.00000
FORMAT ATOM   (a6,1x,i5,1x,a5,1x,a3,1x,a1,1x,a5,3f10.5,1x,a5,i3,i2,1x,f8.5)
HETATM     1 Li                  0.00000   0.00000   0.00000 Li     1 0  0.00000
HETATM     2 Li                  1.21000   1.21000   1.21000 Li     1 0  0.00000
FORMAT CONECT (a6,12i6)
END
 
XTLGRF 200
DESCRP liCid7.xyz
RUTYPE NORMAL RUN
CRYSTX     2.22000    2.22000    2.22000   90.00000   90.00000   90.00000
FORMAT ATOM   (a6,1x,i5,1x,a5,1x,a3,1x,a1,1x,a5,3f10.5,1x,a5,i3,i2,1x,f8.5)
HETATM     1 Li                  0.00000   0.00000   0.00000 Li     1 0  0.00000
HETATM     2 Li                  1.11000   1.11000   1.11000 Li     1 0  0.00000
FORMAT CONECT (a6,12i6)
END
 
XTLGRF 200
DESCRP liCid8.xyz
RUTYPE NORMAL RUN
CRYSTX     2.18000    2.18000    2.18000   90.00000   90.00000   90.00000
FORMAT ATOM   (a6,1x,i5,1x,a5,1x,a3,1x,a1,1x,a5,3f10.5,1x,a5,i3,i2,1x,f8.5)
HETATM     1 Li                  0.00000   0.00000   0.00000 Li     1 0  0.00000
HETATM     2 Li                  1.09000   1.09000   1.09000 Li     1 0  0.00000
FORMAT CONECT (a6,12i6)
END
 
XTLGRF 200
DESCRP liCiu1.xyz
RUTYPE NORMAL RUN
CRYSTX     3.62000    3.62000    3.62000   90.00000   90.00000   90.00000
FORMAT ATOM   (a6,1x,i5,1x,a5,1x,a3,1x,a1,1x,a5,3f10.5,1x,a5,i3,i2,1x,f8.5)
HETATM     1 Li                  0.00000   0.00000   0.00000 Li     1 0  0.00000
HETATM     2 Li                  1.81000   1.81000   1.81000 Li     1 0  0.00000
FORMAT CONECT (a6,12i6)
END
 
XTLGRF 200
DESCRP liCiu2.xyz
RUTYPE NORMAL RUN
CRYSTX     3.82000    3.82000    3.82000   90.00000   90.00000   90.00000
FORMAT ATOM   (a6,1x,i5,1x,a5,1x,a3,1x,a1,1x,a5,3f10.5,1x,a5,i3,i2,1x,f8.5)
HETATM     1 Li                  0.00000   0.00000   0.00000 Li     1 0  0.00000
HETATM     2 Li                  1.91000   1.91000   1.91000 Li     1 0  0.00000
FORMAT CONECT (a6,12i6)
END
 
XTLGRF 200
DESCRP liCiu3.xyz
RUTYPE NORMAL RUN
CRYSTX     4.02000    4.02000    4.02000   90.00000   90.00000   90.00000
FORMAT ATOM   (a6,1x,i5,1x,a5,1x,a3,1x,a1,1x,a5,3f10.5,1x,a5,i3,i2,1x,f8.5)
HETATM     1 Li                  0.00000   0.00000   0.00000 Li     1 0  0.00000
HETATM     2 Li                  2.01000   2.01000   2.01000 Li     1 0  0.00000
FORMAT CONECT (a6,12i6)
END
 
XTLGRF 200
DESCRP liCiu4.xyz
RUTYPE NORMAL RUN
CRYSTX     4.22000    4.22000    4.22000   90.00000   90.00000   90.00000
FORMAT ATOM   (a6,1x,i5,1x,a5,1x,a3,1x,a1,1x,a5,3f10.5,1x,a5,i3,i2,1x,f8.5)
HETATM     1 Li                  0.00000   0.00000   0.00000 Li     1 0  0.00000
HETATM     2 Li                  2.11000   2.11000   2.11000 Li     1 0  0.00000
FORMAT CONECT (a6,12i6)
END
 
XTLGRF 200
DESCRP liCiu5.xyz
RUTYPE NORMAL RUN
CRYSTX     4.42000    4.42000    4.42000   90.00000   90.00000   90.00000
FORMAT ATOM   (a6,1x,i5,1x,a5,1x,a3,1x,a1,1x,a5,3f10.5,1x,a5,i3,i2,1x,f8.5)
HETATM     1 Li                  0.00000   0.00000   0.00000 Li     1 0  0.00000
HETATM     2 Li                  2.21000   2.21000   2.21000 Li     1 0  0.00000
FORMAT CONECT (a6,12i6)
END
 
XTLGRF 200
DESCRP liCiu6.xyz
RUTYPE NORMAL RUN
CRYSTX     4.62000    4.62000    4.62000   90.00000   90.00000   90.00000
FORMAT ATOM   (a6,1x,i5,1x,a5,1x,a3,1x,a1,1x,a5,3f10.5,1x,a5,i3,i2,1x,f8.5)
HETATM     1 Li                  0.00000   0.00000   0.00000 Li     1 0  0.00000
HETATM     2 Li                  2.31000   2.31000   2.31000 Li     1 0  0.00000
FORMAT CONECT (a6,12i6)
END
 
XTLGRF 200
DESCRP liCiu7.xyz
RUTYPE NORMAL RUN
CRYSTX     4.82000    4.82000    4.82000   90.00000   90.00000   90.00000
FORMAT ATOM   (a6,1x,i5,1x,a5,1x,a3,1x,a1,1x,a5,3f10.5,1x,a5,i3,i2,1x,f8.5)
HETATM     1 Li                  0.00000   0.00000   0.00000 Li     1 0  0.00000
HETATM     2 Li                  2.41000   2.41000   2.41000 Li     1 0  0.00000
FORMAT CONECT (a6,12i6)
END
 
XTLGRF 200
DESCRP liCiu8.xyz
RUTYPE NORMAL RUN
CRYSTX     5.02000    5.02000    5.02000   90.00000   90.00000   90.00000
FORMAT ATOM   (a6,1x,i5,1x,a5,1x,a3,1x,a1,1x,a5,3f10.5,1x,a5,i3,i2,1x,f8.5)
HETATM     1 Li                  0.00000   0.00000   0.00000 Li     1 0  0.00000
HETATM     2 Li                  2.51000   2.51000   2.51000 Li     1 0  0.00000
FORMAT CONECT (a6,12i6)
END
 
XTLGRF 200
DESCRP liCiu9.xyz
RUTYPE NORMAL RUN
CRYSTX     5.22000    5.22000    5.22000   90.00000   90.00000   90.00000
FORMAT ATOM   (a6,1x,i5,1x,a5,1x,a3,1x,a1,1x,a5,3f10.5,1x,a5,i3,i2,1x,f8.5)
HETATM     1 Li                  0.00000   0.00000   0.00000 Li     1 0  0.00000
HETATM     2 Li                  2.61000   2.61000   2.61000 Li     1 0  0.00000
FORMAT CONECT (a6,12i6)
END

XTLGRF 200
DESCRP xli.xyz 
RUTYPE NORMAL RUN
CRYSTX    25.92000   25.92000   25.92000   90.00000   90.00000   90.00000
FORMAT ATOM   (a6,1x,i5,1x,a5,1x,a3,1x,a1,1x,a5,3f10.5,1x,a5,i3,i2,1x,f8.5)
HETATM     1  Li                13.11400   1.07400   1.07500  Li    1 0  0.00000
HETATM     2  Li                13.11400   3.24600   3.24500  Li    1 0  0.00000
HETATM     3  Li                15.28700   1.07400   3.24500  Li    1 0  0.00000
HETATM     4  Li                15.28700   3.24600   1.07500  Li    1 0  0.00000
HETATM     5  Li                13.11400   1.07400   5.39500  Li    1 0  0.00000
HETATM     6  Li                13.11400   3.24600   7.56500  Li    1 0  0.00000
HETATM     7  Li                15.28700   1.07400   7.56500  Li    1 0  0.00000
HETATM     8  Li                15.28700   3.24600   5.39500  Li    1 0  0.00000
HETATM     9  Li                13.11400   1.07400   9.71500  Li    1 0  0.00000
HETATM    10  Li                13.11400   3.24600  11.88500  Li    1 0  0.00000
HETATM    11  Li                15.28700   1.07400  11.88500  Li    1 0  0.00000
HETATM    12  Li                15.28700   3.24600   9.71500  Li    1 0  0.00000
HETATM    13  Li                13.11400   1.07400  14.03500  Li    1 0  0.00000
HETATM    14  Li                13.11400   3.24600  16.20500  Li    1 0  0.00000
HETATM    15  Li                15.28700   1.07400  16.20500  Li    1 0  0.00000
HETATM    16  Li                15.28700   3.24600  14.03400  Li    1 0  0.00000
HETATM    17  Li                13.11400   1.07400  18.35400  Li    1 0  0.00000
HETATM    18  Li                13.11400   3.24600  20.52500  Li    1 0  0.00000
HETATM    19  Li                15.28700   1.07400  20.52500  Li    1 0  0.00000
HETATM    20  Li                15.28700   3.24600  18.35400  Li    1 0  0.00000
HETATM    21  Li                13.11400   1.07400  22.67400  Li    1 0  0.00000
HETATM    22  Li                13.11400   3.24600  24.84500  Li    1 0  0.00000
HETATM    23  Li                15.28700   1.07400  24.84400  Li    1 0  0.00000
HETATM    24  Li                15.28700   3.24600  22.67400  Li    1 0  0.00000
HETATM    25  Li                13.11400   5.39400   1.07500  Li    1 0  0.00000
HETATM    26  Li                13.11400   7.56600   3.24500  Li    1 0  0.00000
HETATM    27  Li                15.28700   5.39400   3.24500  Li    1 0  0.00000
HETATM    28  Li                15.28700   7.56600   1.07500  Li    1 0  0.00000
HETATM    29  Li                13.11400   5.39400   5.39500  Li    1 0  0.00000
HETATM    30  Li                13.11400   7.56600   7.56500  Li    1 0  0.00000
HETATM    31  Li                15.28700   5.39400   7.56500  Li    1 0  0.00000
HETATM    32  Li                15.28700   7.56600   5.39500  Li    1 0  0.00000
HETATM    33  Li                13.11400   5.39400   9.71500  Li    1 0  0.00000
HETATM    34  Li                13.11400   7.56600  11.88500  Li    1 0  0.00000
HETATM    35  Li                15.28700   5.39400  11.88500  Li    1 0  0.00000
HETATM    36  Li                15.28700   7.56600   9.71500  Li    1 0  0.00000
HETATM    37  Li                13.11400   5.39400  14.03500  Li    1 0  0.00000
HETATM    38  Li                13.11400   7.56600  16.20500  Li    1 0  0.00000
HETATM    39  Li                15.28700   5.39400  16.20500  Li    1 0  0.00000
HETATM    40  Li                15.28700   7.56600  14.03400  Li    1 0  0.00000
HETATM    41  Li                13.11400   5.39400  18.35400  Li    1 0  0.00000
HETATM    42  Li                13.11400   7.56600  20.52500  Li    1 0  0.00000
HETATM    43  Li                15.28700   5.39400  20.52500  Li    1 0  0.00000
HETATM    44  Li                15.28700   7.56600  18.35400  Li    1 0  0.00000
HETATM    45  Li                13.11400   5.39400  22.67400  Li    1 0  0.00000
HETATM    46  Li                13.11400   7.56600  24.84500  Li    1 0  0.00000
HETATM    47  Li                15.28700   5.39400  24.84400  Li    1 0  0.00000
HETATM    48  Li                15.28700   7.56600  22.67400  Li    1 0  0.00000
HETATM    49  Li                13.11400   9.71400   1.07500  Li    1 0  0.00000
HETATM    50  Li                13.11400  11.88500   3.24500  Li    1 0  0.00000
HETATM    51  Li                15.28700   9.71400   3.24500  Li    1 0  0.00000
HETATM    52  Li                15.28700  11.88500   1.07500  Li    1 0  0.00000
HETATM    53  Li                13.11400   9.71400   5.39500  Li    1 0  0.00000
HETATM    54  Li                13.11400  11.88500   7.56500  Li    1 0  0.00000
HETATM    55  Li                15.28700   9.71400   7.56500  Li    1 0  0.00000
HETATM    56  Li                15.28700  11.88500   5.39500  Li    1 0  0.00000
HETATM    57  Li                13.11400   9.71400   9.71500  Li    1 0  0.00000
HETATM    58  Li                13.11400  11.88500  11.88500  Li    1 0  0.00000
HETATM    59  Li                15.28700   9.71400  11.88500  Li    1 0  0.00000
HETATM    60  Li                15.28700  11.88500   9.71500  Li    1 0  0.00000
HETATM    61  Li                13.11400   9.71400  14.03500  Li    1 0  0.00000
HETATM    62  Li                13.11400  11.88500  16.20500  Li    1 0  0.00000
HETATM    63  Li                15.28700   9.71400  16.20500  Li    1 0  0.00000
HETATM    64  Li                15.28700  11.88500  14.03400  Li    1 0  0.00000
HETATM    65  Li                13.11400   9.71400  18.35400  Li    1 0  0.00000
HETATM    66  Li                13.11400  11.88500  20.52500  Li    1 0  0.00000
HETATM    67  Li                15.28700   9.71400  20.52500  Li    1 0  0.00000
HETATM    68  Li                15.28700  11.88500  18.35400  Li    1 0  0.00000
HETATM    69  Li                13.11400   9.71400  22.67400  Li    1 0  0.00000
HETATM    70  Li                13.11400  11.88500  24.84500  Li    1 0  0.00000
HETATM    71  Li                15.28700   9.71400  24.84400  Li    1 0  0.00000
HETATM    72  Li                15.28700  11.88500  22.67400  Li    1 0  0.00000
HETATM    73  Li                13.11400  14.03400   1.07500  Li    1 0  0.00000
HETATM    74  Li                13.11400  16.20500   3.24500  Li    1 0  0.00000
HETATM    75  Li                15.28700  14.03400   3.24500  Li    1 0  0.00000
HETATM    76  Li                15.28700  16.20500   1.07500  Li    1 0  0.00000
HETATM    77  Li                13.11400  14.03400   5.39500  Li    1 0  0.00000
HETATM    78  Li                13.11400  16.20500   7.56500  Li    1 0  0.00000
HETATM    79  Li                15.28700  14.03400   7.56500  Li    1 0  0.00000
HETATM    80  Li                15.28700  16.20500   5.39500  Li    1 0  0.00000
HETATM    81  Li                13.11400  14.03400   9.71500  Li    1 0  0.00000
HETATM    82  Li                13.11400  16.20500  11.88500  Li    1 0  0.00000
HETATM    83  Li                15.28700  14.03400  11.88500  Li    1 0  0.00000
HETATM    84  Li                15.28700  16.20500   9.71500  Li    1 0  0.00000
HETATM    85  Li                13.11400  14.03400  14.03500  Li    1 0  0.00000
HETATM    86  Li                13.11400  16.20500  16.20500  Li    1 0  0.00000
HETATM    87  Li                15.28700  14.03400  16.20500  Li    1 0  0.00000
HETATM    88  Li                15.28700  16.20500  14.03400  Li    1 0  0.00000
HETATM    89  Li                13.11400  14.03400  18.35400  Li    1 0  0.00000
HETATM    90  Li                13.11400  16.20500  20.52500  Li    1 0  0.00000
HETATM    91  Li                15.28700  14.03400  20.52500  Li    1 0  0.00000
HETATM    92  Li                15.28700  16.20500  18.35400  Li    1 0  0.00000
HETATM    93  Li                13.11400  14.03400  22.67400  Li    1 0  0.00000
HETATM    94  Li                13.11400  16.20500  24.84500  Li    1 0  0.00000
HETATM    95  Li                15.28700  14.03400  24.84400  Li    1 0  0.00000
HETATM    96  Li                15.28700  16.20500  22.67400  Li    1 0  0.00000
HETATM    97  Li                13.11400  18.35400   1.07500  Li    1 0  0.00000
HETATM    98  Li                13.11400  20.52500   3.24500  Li    1 0  0.00000
HETATM    99  Li                15.28700  18.35400   3.24500  Li    1 0  0.00000
HETATM   100  Li                15.28700  20.52500   1.07500  Li    1 0  0.00000
HETATM   101  Li                13.11400  18.35400   5.39500  Li    1 0  0.00000
HETATM   102  Li                13.11400  20.52500   7.56500  Li    1 0  0.00000
HETATM   103  Li                15.28700  18.35400   7.56500  Li    1 0  0.00000
HETATM   104  Li                15.28700  20.52500   5.39500  Li    1 0  0.00000
HETATM   105  Li                13.11400  18.35400   9.71500  Li    1 0  0.00000
HETATM   106  Li                13.11400  20.52500  11.88500  Li    1 0  0.00000
HETATM   107  Li                15.28700  18.35400  11.88500  Li    1 0  0.00000
HETATM   108  Li                15.28700  20.52500   9.71500  Li    1 0  0.00000
HETATM   109  Li                13.11400  18.35400  14.03500  Li    1 0  0.00000
HETATM   110  Li                13.11400  20.52500  16.20500  Li    1 0  0.00000
HETATM   111  Li                15.28700  18.35400  16.20500  Li    1 0  0.00000
HETATM   112  Li                15.28700  20.52500  14.03400  Li    1 0  0.00000
HETATM   113  Li                13.11400  18.35400  18.35400  Li    1 0  0.00000
HETATM   114  Li                13.11400  20.52500  20.52500  Li    1 0  0.00000
HETATM   115  Li                15.28700  18.35400  20.52500  Li    1 0  0.00000
HETATM   116  Li                15.28700  20.52500  18.35400  Li    1 0  0.00000
HETATM   117  Li                13.11400  18.35400  22.67400  Li    1 0  0.00000
HETATM   118  Li                13.11400  20.52500  24.84500  Li    1 0  0.00000
HETATM   119  Li                15.28700  18.35400  24.84400  Li    1 0  0.00000
HETATM   120  Li                15.28700  20.52500  22.67400  Li    1 0  0.00000
HETATM   121  Li                13.11400  22.67400   1.07500  Li    1 0  0.00000
HETATM   122  Li                13.11400  24.84500   3.24500  Li    1 0  0.00000
HETATM   123  Li                15.28700  22.67400   3.24500  Li    1 0  0.00000
HETATM   124  Li                15.28700  24.84500   1.07500  Li    1 0  0.00000
HETATM   125  Li                13.11400  22.67400   5.39500  Li    1 0  0.00000
HETATM   126  Li                13.11400  24.84500   7.56500  Li    1 0  0.00000
HETATM   127  Li                15.28700  22.67400   7.56500  Li    1 0  0.00000
HETATM   128  Li                15.28700  24.84500   5.39500  Li    1 0  0.00000
HETATM   129  Li                13.11400  22.67400   9.71500  Li    1 0  0.00000
HETATM   130  Li                13.11400  24.84500  11.88500  Li    1 0  0.00000
HETATM   131  Li                15.28700  22.67400  11.88500  Li    1 0  0.00000
HETATM   132  Li                15.28700  24.84500   9.71500  Li    1 0  0.00000
HETATM   133  Li                13.11400  22.67400  14.03500  Li    1 0  0.00000
HETATM   134  Li                13.11400  24.84500  16.20500  Li    1 0  0.00000
HETATM   135  Li                15.28700  22.67400  16.20500  Li    1 0  0.00000
HETATM   136  Li                15.28700  24.84500  14.03400  Li    1 0  0.00000
HETATM   137  Li                13.11400  22.67400  18.35400  Li    1 0  0.00000
HETATM   138  Li                13.11400  24.84500  20.52500  Li    1 0  0.00000
HETATM   139  Li                15.28700  22.67400  20.52500  Li    1 0  0.00000
HETATM   140  Li                15.28700  24.84500  18.35400  Li    1 0  0.00000
HETATM   141  Li                13.11400  22.67400  22.67400  Li    1 0  0.00000
HETATM   142  Li                13.11400  24.84500  24.84500  Li    1 0  0.00000
HETATM   143  Li                15.28700  22.67400  24.84400  Li    1 0  0.00000
HETATM   144  Li                15.28700  24.84500  22.67400  Li    1 0  0.00000
HETATM   145  Li                17.43400   1.07400   1.07500  Li    1 0  0.00000
HETATM   146  Li                17.43400   3.24600   3.24500  Li    1 0  0.00000
HETATM   147  Li                19.60700   1.07400   3.24500  Li    1 0  0.00000
HETATM   148  Li                19.60700   3.24600   1.07500  Li    1 0  0.00000
HETATM   149  Li                17.43400   1.07400   5.39500  Li    1 0  0.00000
HETATM   150  Li                17.43400   3.24600   7.56500  Li    1 0  0.00000
HETATM   151  Li                19.60700   1.07400   7.56500  Li    1 0  0.00000
HETATM   152  Li                19.60700   3.24600   5.39500  Li    1 0  0.00000
HETATM   153  Li                17.43400   1.07400   9.71500  Li    1 0  0.00000
HETATM   154  Li                17.43400   3.24600  11.88500  Li    1 0  0.00000
HETATM   155  Li                19.60700   1.07400  11.88500  Li    1 0  0.00000
HETATM   156  Li                19.60700   3.24600   9.71500  Li    1 0  0.00000
HETATM   157  Li                17.43400   1.07400  14.03500  Li    1 0  0.00000
HETATM   158  Li                17.43400   3.24600  16.20500  Li    1 0  0.00000
HETATM   159  Li                19.60700   1.07400  16.20500  Li    1 0  0.00000
HETATM   160  Li                19.60700   3.24600  14.03400  Li    1 0  0.00000
HETATM   161  Li                17.43400   1.07400  18.35400  Li    1 0  0.00000
HETATM   162  Li                17.43400   3.24600  20.52500  Li    1 0  0.00000
HETATM   163  Li                19.60700   1.07400  20.52500  Li    1 0  0.00000
HETATM   164  Li                19.60700   3.24600  18.35400  Li    1 0  0.00000
HETATM   165  Li                17.43400   1.07400  22.67400  Li    1 0  0.00000
HETATM   166  Li                17.43400   3.24600  24.84500  Li    1 0  0.00000
HETATM   167  Li                19.60700   1.07400  24.84400  Li    1 0  0.00000
HETATM   168  Li                19.60700   3.24600  22.67400  Li    1 0  0.00000
HETATM   169  Li                17.43400   5.39400   1.07500  Li    1 0  0.00000
HETATM   170  Li                17.43400   7.56600   3.24500  Li    1 0  0.00000
HETATM   171  Li                19.60700   5.39400   3.24500  Li    1 0  0.00000
HETATM   172  Li                19.60700   7.56600   1.07500  Li    1 0  0.00000
HETATM   173  Li                17.43400   5.39400   5.39500  Li    1 0  0.00000
HETATM   174  Li                17.43400   7.56600   7.56500  Li    1 0  0.00000
HETATM   175  Li                19.60700   5.39400   7.56500  Li    1 0  0.00000
HETATM   176  Li                19.60700   7.56600   5.39500  Li    1 0  0.00000
HETATM   177  Li                17.43400   5.39400   9.71500  Li    1 0  0.00000
HETATM   178  Li                17.43400   7.56600  11.88500  Li    1 0  0.00000
HETATM   179  Li                19.60700   5.39400  11.88500  Li    1 0  0.00000
HETATM   180  Li                19.60700   7.56600   9.71500  Li    1 0  0.00000
HETATM   181  Li                17.43400   5.39400  14.03500  Li    1 0  0.00000
HETATM   182  Li                17.43400   7.56600  16.20500  Li    1 0  0.00000
HETATM   183  Li                19.60700   5.39400  16.20500  Li    1 0  0.00000
HETATM   184  Li                19.60700   7.56600  14.03400  Li    1 0  0.00000
HETATM   185  Li                17.43400   5.39400  18.35400  Li    1 0  0.00000
HETATM   186  Li                17.43400   7.56600  20.52500  Li    1 0  0.00000
HETATM   187  Li                19.60700   5.39400  20.52500  Li    1 0  0.00000
HETATM   188  Li                19.60700   7.56600  18.35400  Li    1 0  0.00000
HETATM   189  Li                17.43400   5.39400  22.67400  Li    1 0  0.00000
HETATM   190  Li                17.43400   7.56600  24.84500  Li    1 0  0.00000
HETATM   191  Li                19.60700   5.39400  24.84400  Li    1 0  0.00000
HETATM   192  Li                19.60700   7.56600  22.67400  Li    1 0  0.00000
HETATM   193  Li                17.43400   9.71400   1.07500  Li    1 0  0.00000
HETATM   194  Li                17.43400  11.88500   3.24500  Li    1 0  0.00000
HETATM   195  Li                19.60700   9.71400   3.24500  Li    1 0  0.00000
HETATM   196  Li                19.60700  11.88500   1.07500  Li    1 0  0.00000
HETATM   197  Li                17.43400   9.71400   5.39500  Li    1 0  0.00000
HETATM   198  Li                17.43400  11.88500   7.56500  Li    1 0  0.00000
HETATM   199  Li                19.60700   9.71400   7.56500  Li    1 0  0.00000
HETATM   200  Li                19.60700  11.88500   5.39500  Li    1 0  0.00000
HETATM   201  Li                17.43400   9.71400   9.71500  Li    1 0  0.00000
HETATM   202  Li                17.43400  11.88500  11.88500  Li    1 0  0.00000
HETATM   203  Li                19.60700   9.71400  11.88500  Li    1 0  0.00000
HETATM   204  Li                19.60700  11.88500   9.71500  Li    1 0  0.00000
HETATM   205  Li                17.43400   9.71400  14.03500  Li    1 0  0.00000
HETATM   206  Li                17.43400  11.88500  16.20500  Li    1 0  0.00000
HETATM   207  Li                19.60700   9.71400  16.20500  Li    1 0  0.00000
HETATM   208  Li                19.60700  11.88500  14.03400  Li    1 0  0.00000
HETATM   209  Li                17.43400   9.71400  18.35400  Li    1 0  0.00000
HETATM   210  Li                17.43400  11.88500  20.52500  Li    1 0  0.00000
HETATM   211  Li                19.60700   9.71400  20.52500  Li    1 0  0.00000
HETATM   212  Li                19.60700  11.88500  18.35400  Li    1 0  0.00000
HETATM   213  Li                17.43400   9.71400  22.67400  Li    1 0  0.00000
HETATM   214  Li                17.43400  11.88500  24.84500  Li    1 0  0.00000
HETATM   215  Li                19.60700   9.71400  24.84400  Li    1 0  0.00000
HETATM   216  Li                19.60700  11.88500  22.67400  Li    1 0  0.00000
HETATM   217  Li                17.43400  14.03400   1.07500  Li    1 0  0.00000
HETATM   218  Li                17.43400  16.20500   3.24500  Li    1 0  0.00000
HETATM   219  Li                19.60700  14.03400   3.24500  Li    1 0  0.00000
HETATM   220  Li                19.60700  16.20500   1.07500  Li    1 0  0.00000
HETATM   221  Li                17.43400  14.03400   5.39500  Li    1 0  0.00000
HETATM   222  Li                17.43400  16.20500   7.56500  Li    1 0  0.00000
HETATM   223  Li                19.60700  14.03400   7.56500  Li    1 0  0.00000
HETATM   224  Li                19.60700  16.20500   5.39500  Li    1 0  0.00000
HETATM   225  Li                17.43400  14.03400   9.71500  Li    1 0  0.00000
HETATM   226  Li                17.43400  16.20500  11.88500  Li    1 0  0.00000
HETATM   227  Li                19.60700  14.03400  11.88500  Li    1 0  0.00000
HETATM   228  Li                19.60700  16.20500   9.71500  Li    1 0  0.00000
HETATM   229  Li                17.43400  14.03400  14.03500  Li    1 0  0.00000
HETATM   230  Li                17.43400  16.20500  16.20500  Li    1 0  0.00000
HETATM   231  Li                19.60700  14.03400  16.20500  Li    1 0  0.00000
HETATM   232  Li                19.60700  16.20500  14.03400  Li    1 0  0.00000
HETATM   233  Li                17.43400  14.03400  18.35400  Li    1 0  0.00000
HETATM   234  Li                17.43400  16.20500  20.52500  Li    1 0  0.00000
HETATM   235  Li                19.60700  14.03400  20.52500  Li    1 0  0.00000
HETATM   236  Li                19.60700  16.20500  18.35400  Li    1 0  0.00000
HETATM   237  Li                17.43400  14.03400  22.67400  Li    1 0  0.00000
HETATM   238  Li                17.43400  16.20500  24.84500  Li    1 0  0.00000
HETATM   239  Li                19.60700  14.03400  24.84400  Li    1 0  0.00000
HETATM   240  Li                19.60700  16.20500  22.67400  Li    1 0  0.00000
HETATM   241  Li                17.43400  18.35400   1.07500  Li    1 0  0.00000
HETATM   242  Li                17.43400  20.52500   3.24500  Li    1 0  0.00000
HETATM   243  Li                19.60700  18.35400   3.24500  Li    1 0  0.00000
HETATM   244  Li                19.60700  20.52500   1.07500  Li    1 0  0.00000
HETATM   245  Li                17.43400  18.35400   5.39500  Li    1 0  0.00000
HETATM   246  Li                17.43400  20.52500   7.56500  Li    1 0  0.00000
HETATM   247  Li                19.60700  18.35400   7.56500  Li    1 0  0.00000
HETATM   248  Li                19.60700  20.52500   5.39500  Li    1 0  0.00000
HETATM   249  Li                17.43400  18.35400   9.71500  Li    1 0  0.00000
HETATM   250  Li                17.43400  20.52500  11.88500  Li    1 0  0.00000
HETATM   251  Li                19.60700  18.35400  11.88500  Li    1 0  0.00000
HETATM   252  Li                19.60700  20.52500   9.71500  Li    1 0  0.00000
HETATM   253  Li                17.43400  18.35400  14.03500  Li    1 0  0.00000
HETATM   254  Li                17.43400  20.52500  16.20500  Li    1 0  0.00000
HETATM   255  Li                19.60700  18.35400  16.20500  Li    1 0  0.00000
HETATM   256  Li                19.60700  20.52500  14.03400  Li    1 0  0.00000
HETATM   257  Li                17.43400  18.35400  18.35400  Li    1 0  0.00000
HETATM   258  Li                17.43400  20.52500  20.52500  Li    1 0  0.00000
HETATM   259  Li                19.60700  18.35400  20.52500  Li    1 0  0.00000
HETATM   260  Li                19.60700  20.52500  18.35400  Li    1 0  0.00000
HETATM   261  Li                17.43400  18.35400  22.67400  Li    1 0  0.00000
HETATM   262  Li                17.43400  20.52500  24.84500  Li    1 0  0.00000
HETATM   263  Li                19.60700  18.35400  24.84400  Li    1 0  0.00000
HETATM   264  Li                19.60700  20.52500  22.67400  Li    1 0  0.00000
HETATM   265  Li                17.43400  22.67400   1.07500  Li    1 0  0.00000
HETATM   266  Li                17.43400  24.84500   3.24500  Li    1 0  0.00000
HETATM   267  Li                19.60700  22.67400   3.24500  Li    1 0  0.00000
HETATM   268  Li                19.60700  24.84500   1.07500  Li    1 0  0.00000
HETATM   269  Li                17.43400  22.67400   5.39500  Li    1 0  0.00000
HETATM   270  Li                17.43400  24.84500   7.56500  Li    1 0  0.00000
HETATM   271  Li                19.60700  22.67400   7.56500  Li    1 0  0.00000
HETATM   272  Li                19.60700  24.84500   5.39500  Li    1 0  0.00000
HETATM   273  Li                17.43400  22.67400   9.71500  Li    1 0  0.00000
HETATM   274  Li                17.43400  24.84500  11.88500  Li    1 0  0.00000
HETATM   275  Li                19.60700  22.67400  11.88500  Li    1 0  0.00000
HETATM   276  Li                19.60700  24.84500   9.71500  Li    1 0  0.00000
HETATM   277  Li                17.43400  22.67400  14.03500  Li    1 0  0.00000
HETATM   278  Li                17.43400  24.84500  16.20500  Li    1 0  0.00000
HETATM   279  Li                19.60700  22.67400  16.20500  Li    1 0  0.00000
HETATM   280  Li                19.60700  24.84500  14.03400  Li    1 0  0.00000
HETATM   281  Li                17.43400  22.67400  18.35400  Li    1 0  0.00000
HETATM   282  Li                17.43400  24.84500  20.52500  Li    1 0  0.00000
HETATM   283  Li                19.60700  22.67400  20.52500  Li    1 0  0.00000
HETATM   284  Li                19.60700  24.84500  18.35400  Li    1 0  0.00000
HETATM   285  Li                17.43400  22.67400  22.67400  Li    1 0  0.00000
HETATM   286  Li                17.43400  24.84500  24.84500  Li    1 0  0.00000
HETATM   287  Li                19.60700  22.67400  24.84400  Li    1 0  0.00000
HETATM   288  Li                19.60700  24.84500  22.67400  Li    1 0  0.00000
HETATM   289  Li                21.75400   1.07400   1.07500  Li    1 0  0.00000
HETATM   290  Li                21.75400   3.24600   3.24500  Li    1 0  0.00000
HETATM   291  Li                23.92600   1.07400   3.24500  Li    1 0  0.00000
HETATM   292  Li                23.92600   3.24600   1.07500  Li    1 0  0.00000
HETATM   293  Li                21.75400   1.07400   5.39500  Li    1 0  0.00000
HETATM   294  Li                21.75400   3.24600   7.56500  Li    1 0  0.00000
HETATM   295  Li                23.92600   1.07400   7.56500  Li    1 0  0.00000
HETATM   296  Li                23.92600   3.24600   5.39500  Li    1 0  0.00000
HETATM   297  Li                21.75400   1.07400   9.71500  Li    1 0  0.00000
HETATM   298  Li                21.75400   3.24600  11.88500  Li    1 0  0.00000
HETATM   299  Li                23.92600   1.07400  11.88500  Li    1 0  0.00000
HETATM   300  Li                23.92600   3.24600   9.71500  Li    1 0  0.00000
HETATM   301  Li                21.75400   1.07400  14.03500  Li    1 0  0.00000
HETATM   302  Li                21.75400   3.24600  16.20500  Li    1 0  0.00000
HETATM   303  Li                23.92600   1.07400  16.20500  Li    1 0  0.00000
HETATM   304  Li                23.92600   3.24600  14.03400  Li    1 0  0.00000
HETATM   305  Li                21.75400   1.07400  18.35400  Li    1 0  0.00000
HETATM   306  Li                21.75400   3.24600  20.52500  Li    1 0  0.00000
HETATM   307  Li                23.92600   1.07400  20.52500  Li    1 0  0.00000
HETATM   308  Li                23.92600   3.24600  18.35400  Li    1 0  0.00000
HETATM   309  Li                21.75400   1.07400  22.67400  Li    1 0  0.00000
HETATM   310  Li                21.75400   3.24600  24.84500  Li    1 0  0.00000
HETATM   311  Li                23.92600   1.07400  24.84400  Li    1 0  0.00000
HETATM   312  Li                23.92600   3.24600  22.67400  Li    1 0  0.00000
HETATM   313  Li                21.75400   5.39400   1.07500  Li    1 0  0.00000
HETATM   314  Li                21.75400   7.56600   3.24500  Li    1 0  0.00000
HETATM   315  Li                23.92600   5.39400   3.24500  Li    1 0  0.00000
HETATM   316  Li                23.92600   7.56600   1.07500  Li    1 0  0.00000
HETATM   317  Li                21.75400   5.39400   5.39500  Li    1 0  0.00000
HETATM   318  Li                21.75400   7.56600   7.56500  Li    1 0  0.00000
HETATM   319  Li                23.92600   5.39400   7.56500  Li    1 0  0.00000
HETATM   320  Li                23.92600   7.56600   5.39500  Li    1 0  0.00000
HETATM   321  Li                21.75400   5.39400   9.71500  Li    1 0  0.00000
HETATM   322  Li                21.75400   7.56600  11.88500  Li    1 0  0.00000
HETATM   323  Li                23.92600   5.39400  11.88500  Li    1 0  0.00000
HETATM   324  Li                23.92600   7.56600   9.71500  Li    1 0  0.00000
HETATM   325  Li                21.75400   5.39400  14.03500  Li    1 0  0.00000
HETATM   326  Li                21.75400   7.56600  16.20500  Li    1 0  0.00000
HETATM   327  Li                23.92600   5.39400  16.20500  Li    1 0  0.00000
HETATM   328  Li                23.92600   7.56600  14.03400  Li    1 0  0.00000
HETATM   329  Li                21.75400   5.39400  18.35400  Li    1 0  0.00000
HETATM   330  Li                21.75400   7.56600  20.52500  Li    1 0  0.00000
HETATM   331  Li                23.92600   5.39400  20.52500  Li    1 0  0.00000
HETATM   332  Li                23.92600   7.56600  18.35400  Li    1 0  0.00000
HETATM   333  Li                21.75400   5.39400  22.67400  Li    1 0  0.00000
HETATM   334  Li                21.75400   7.56600  24.84500  Li    1 0  0.00000
HETATM   335  Li                23.92600   5.39400  24.84400  Li    1 0  0.00000
HETATM   336  Li                23.92600   7.56600  22.67400  Li    1 0  0.00000
HETATM   337  Li                21.75400   9.71400   1.07500  Li    1 0  0.00000
HETATM   338  Li                21.75400  11.88500   3.24500  Li    1 0  0.00000
HETATM   339  Li                23.92600   9.71400   3.24500  Li    1 0  0.00000
HETATM   340  Li                23.92600  11.88500   1.07500  Li    1 0  0.00000
HETATM   341  Li                21.75400   9.71400   5.39500  Li    1 0  0.00000
HETATM   342  Li                21.75400  11.88500   7.56500  Li    1 0  0.00000
HETATM   343  Li                23.92600   9.71400   7.56500  Li    1 0  0.00000
HETATM   344  Li                23.92600  11.88500   5.39500  Li    1 0  0.00000
HETATM   345  Li                21.75400   9.71400   9.71500  Li    1 0  0.00000
HETATM   346  Li                21.75400  11.88500  11.88500  Li    1 0  0.00000
HETATM   347  Li                23.92600   9.71400  11.88500  Li    1 0  0.00000
HETATM   348  Li                23.92600  11.88500   9.71500  Li    1 0  0.00000
HETATM   349  Li                21.75400   9.71400  14.03500  Li    1 0  0.00000
HETATM   350  Li                21.75400  11.88500  16.20500  Li    1 0  0.00000
HETATM   351  Li                23.92600   9.71400  16.20500  Li    1 0  0.00000
HETATM   352  Li                23.92600  11.88500  14.03400  Li    1 0  0.00000
HETATM   353  Li                21.75400   9.71400  18.35400  Li    1 0  0.00000
HETATM   354  Li                21.75400  11.88500  20.52500  Li    1 0  0.00000
HETATM   355  Li                23.92600   9.71400  20.52500  Li    1 0  0.00000
HETATM   356  Li                23.92600  11.88500  18.35400  Li    1 0  0.00000
HETATM   357  Li                21.75400   9.71400  22.67400  Li    1 0  0.00000
HETATM   358  Li                21.75400  11.88500  24.84500  Li    1 0  0.00000
HETATM   359  Li                23.92600   9.71400  24.84400  Li    1 0  0.00000
HETATM   360  Li                23.92600  11.88500  22.67400  Li    1 0  0.00000
HETATM   361  Li                21.75400  14.03400   1.07500  Li    1 0  0.00000
HETATM   362  Li                21.75400  16.20500   3.24500  Li    1 0  0.00000
HETATM   363  Li                23.92600  14.03400   3.24500  Li    1 0  0.00000
HETATM   364  Li                23.92600  16.20500   1.07500  Li    1 0  0.00000
HETATM   365  Li                21.75400  14.03400   5.39500  Li    1 0  0.00000
HETATM   366  Li                21.75400  16.20500   7.56500  Li    1 0  0.00000
HETATM   367  Li                23.92600  14.03400   7.56500  Li    1 0  0.00000
HETATM   368  Li                23.92600  16.20500   5.39500  Li    1 0  0.00000
HETATM   369  Li                21.75400  14.03400   9.71500  Li    1 0  0.00000
HETATM   370  Li                21.75400  16.20500  11.88500  Li    1 0  0.00000
HETATM   371  Li                23.92600  14.03400  11.88500  Li    1 0  0.00000
HETATM   372  Li                23.92600  16.20500   9.71500  Li    1 0  0.00000
HETATM   373  Li                21.75400  14.03400  14.03500  Li    1 0  0.00000
HETATM   374  Li                21.75400  16.20500  16.20500  Li    1 0  0.00000
HETATM   375  Li                23.92600  14.03400  16.20500  Li    1 0  0.00000
HETATM   376  Li                23.92600  16.20500  14.03400  Li    1 0  0.00000
HETATM   377  Li                21.75400  14.03400  18.35400  Li    1 0  0.00000
HETATM   378  Li                21.75400  16.20500  20.52500  Li    1 0  0.00000
HETATM   379  Li                23.92600  14.03400  20.52500  Li    1 0  0.00000
HETATM   380  Li                23.92600  16.20500  18.35400  Li    1 0  0.00000
HETATM   381  Li                21.75400  14.03400  22.67400  Li    1 0  0.00000
HETATM   382  Li                21.75400  16.20500  24.84500  Li    1 0  0.00000
HETATM   383  Li                23.92600  14.03400  24.84400  Li    1 0  0.00000
HETATM   384  Li                23.92600  16.20500  22.67400  Li    1 0  0.00000
HETATM   385  Li                21.75400  18.35400   1.07500  Li    1 0  0.00000
HETATM   386  Li                21.75400  20.52500   3.24500  Li    1 0  0.00000
HETATM   387  Li                23.92600  18.35400   3.24500  Li    1 0  0.00000
HETATM   388  Li                23.92600  20.52500   1.07500  Li    1 0  0.00000
HETATM   389  Li                21.75400  18.35400   5.39500  Li    1 0  0.00000
HETATM   390  Li                21.75400  20.52500   7.56500  Li    1 0  0.00000
HETATM   391  Li                23.92600  18.35400   7.56500  Li    1 0  0.00000
HETATM   392  Li                23.92600  20.52500   5.39500  Li    1 0  0.00000
HETATM   393  Li                21.75400  18.35400   9.71500  Li    1 0  0.00000
HETATM   394  Li                21.75400  20.52500  11.88500  Li    1 0  0.00000
HETATM   395  Li                23.92600  18.35400  11.88500  Li    1 0  0.00000
HETATM   396  Li                23.92600  20.52500   9.71500  Li    1 0  0.00000
HETATM   397  Li                21.75400  18.35400  14.03500  Li    1 0  0.00000
HETATM   398  Li                21.75400  20.52500  16.20500  Li    1 0  0.00000
HETATM   399  Li                23.92600  18.35400  16.20500  Li    1 0  0.00000
HETATM   400  Li                23.92600  20.52500  14.03400  Li    1 0  0.00000
HETATM   401  Li                21.75400  18.35400  18.35400  Li    1 0  0.00000
HETATM   402  Li                21.75400  20.52500  20.52500  Li    1 0  0.00000
HETATM   403  Li                23.92600  18.35400  20.52500  Li    1 0  0.00000
HETATM   404  Li                23.92600  20.52500  18.35400  Li    1 0  0.00000
HETATM   405  Li                21.75400  18.35400  22.67400  Li    1 0  0.00000
HETATM   406  Li                21.75400  20.52500  24.84500  Li    1 0  0.00000
HETATM   407  Li                23.92600  18.35400  24.84400  Li    1 0  0.00000
HETATM   408  Li                23.92600  20.52500  22.67400  Li    1 0  0.00000
HETATM   409  Li                21.75400  22.67400   1.07500  Li    1 0  0.00000
HETATM   410  Li                21.75400  24.84500   3.24500  Li    1 0  0.00000
HETATM   411  Li                23.92600  22.67400   3.24500  Li    1 0  0.00000
HETATM   412  Li                23.92600  24.84500   1.07500  Li    1 0  0.00000
HETATM   413  Li                21.75400  22.67400   5.39500  Li    1 0  0.00000
HETATM   414  Li                21.75400  24.84500   7.56500  Li    1 0  0.00000
HETATM   415  Li                23.92600  22.67400   7.56500  Li    1 0  0.00000
HETATM   416  Li                23.92600  24.84500   5.39500  Li    1 0  0.00000
HETATM   417  Li                21.75400  22.67400   9.71500  Li    1 0  0.00000
HETATM   418  Li                21.75400  24.84500  11.88500  Li    1 0  0.00000
HETATM   419  Li                23.92600  22.67400  11.88500  Li    1 0  0.00000
HETATM   420  Li                23.92600  24.84500   9.71500  Li    1 0  0.00000
HETATM   421  Li                21.75400  22.67400  14.03500  Li    1 0  0.00000
HETATM   422  Li                21.75400  24.84500  16.20500  Li    1 0  0.00000
HETATM   423  Li                23.92600  22.67400  16.20500  Li    1 0  0.00000
HETATM   424  Li                23.92600  24.84500  14.03400  Li    1 0  0.00000
HETATM   425  Li                21.75400  22.67400  18.35400  Li    1 0  0.00000
HETATM   426  Li                21.75400  24.84500  20.52500  Li    1 0  0.00000
HETATM   427  Li                23.92600  22.67400  20.52500  Li    1 0  0.00000
HETATM   428  Li                23.92600  24.84500  18.35400  Li    1 0  0.00000
HETATM   429  Li                21.75400  22.67400  22.67400  Li    1 0  0.00000
HETATM   430  Li                21.75400  24.84500  24.84500  Li    1 0  0.00000
HETATM   431  Li                23.92600  22.67400  24.84400  Li    1 0  0.00000
HETATM   432  Li                23.92600  24.84500  22.67400  Li    1 0  0.00000
HETATM   433  Li                26.07400   1.07400   1.07500  Li    1 0  0.00000
HETATM   434  Li                26.07400   3.24600   3.24500  Li    1 0  0.00000
HETATM   435  Li                28.24600   1.07400   3.24500  Li    1 0  0.00000
HETATM   436  Li                28.24600   3.24600   1.07500  Li    1 0  0.00000
HETATM   437  Li                26.07400   1.07400   5.39500  Li    1 0  0.00000
HETATM   438  Li                26.07400   3.24600   7.56500  Li    1 0  0.00000
HETATM   439  Li                28.24600   1.07400   7.56500  Li    1 0  0.00000
HETATM   440  Li                28.24600   3.24600   5.39500  Li    1 0  0.00000
HETATM   441  Li                26.07400   1.07400   9.71500  Li    1 0  0.00000
HETATM   442  Li                26.07400   3.24600  11.88500  Li    1 0  0.00000
HETATM   443  Li                28.24600   1.07400  11.88500  Li    1 0  0.00000
HETATM   444  Li                28.24600   3.24600   9.71500  Li    1 0  0.00000
HETATM   445  Li                26.07400   1.07400  14.03500  Li    1 0  0.00000
HETATM   446  Li                26.07400   3.24600  16.20500  Li    1 0  0.00000
HETATM   447  Li                28.24600   1.07400  16.20500  Li    1 0  0.00000
HETATM   448  Li                28.24600   3.24600  14.03400  Li    1 0  0.00000
HETATM   449  Li                26.07400   1.07400  18.35400  Li    1 0  0.00000
HETATM   450  Li                26.07400   3.24600  20.52500  Li    1 0  0.00000
HETATM   451  Li                28.24600   1.07400  20.52500  Li    1 0  0.00000
HETATM   452  Li                28.24600   3.24600  18.35400  Li    1 0  0.00000
HETATM   453  Li                26.07400   1.07400  22.67400  Li    1 0  0.00000
HETATM   454  Li                26.07400   3.24600  24.84500  Li    1 0  0.00000
HETATM   455  Li                28.24600   1.07400  24.84400  Li    1 0  0.00000
HETATM   456  Li                28.24600   3.24600  22.67400  Li    1 0  0.00000
HETATM   457  Li                26.07400   5.39400   1.07500  Li    1 0  0.00000
HETATM   458  Li                26.07400   7.56600   3.24500  Li    1 0  0.00000
HETATM   459  Li                28.24600   5.39400   3.24500  Li    1 0  0.00000
HETATM   460  Li                28.24600   7.56600   1.07500  Li    1 0  0.00000
HETATM   461  Li                26.07400   5.39400   5.39500  Li    1 0  0.00000
HETATM   462  Li                26.07400   7.56600   7.56500  Li    1 0  0.00000
HETATM   463  Li                28.24600   5.39400   7.56500  Li    1 0  0.00000
HETATM   464  Li                28.24600   7.56600   5.39500  Li    1 0  0.00000
HETATM   465  Li                26.07400   5.39400   9.71500  Li    1 0  0.00000
HETATM   466  Li                26.07400   7.56600  11.88500  Li    1 0  0.00000
HETATM   467  Li                28.24600   5.39400  11.88500  Li    1 0  0.00000
HETATM   468  Li                28.24600   7.56600   9.71500  Li    1 0  0.00000
HETATM   469  Li                26.07400   5.39400  14.03500  Li    1 0  0.00000
HETATM   470  Li                26.07400   7.56600  16.20500  Li    1 0  0.00000
HETATM   471  Li                28.24600   5.39400  16.20500  Li    1 0  0.00000
HETATM   472  Li                28.24600   7.56600  14.03400  Li    1 0  0.00000
HETATM   473  Li                26.07400   5.39400  18.35400  Li    1 0  0.00000
HETATM   474  Li                26.07400   7.56600  20.52500  Li    1 0  0.00000
HETATM   475  Li                28.24600   5.39400  20.52500  Li    1 0  0.00000
HETATM   476  Li                28.24600   7.56600  18.35400  Li    1 0  0.00000
HETATM   477  Li                26.07400   5.39400  22.67400  Li    1 0  0.00000
HETATM   478  Li                26.07400   7.56600  24.84500  Li    1 0  0.00000
HETATM   479  Li                28.24600   5.39400  24.84400  Li    1 0  0.00000
HETATM   480  Li                28.24600   7.56600  22.67400  Li    1 0  0.00000
HETATM   481  Li                26.07400   9.71400   1.07500  Li    1 0  0.00000
HETATM   482  Li                26.07400  11.88500   3.24500  Li    1 0  0.00000
HETATM   483  Li                28.24600   9.71400   3.24500  Li    1 0  0.00000
HETATM   484  Li                28.24600  11.88500   1.07500  Li    1 0  0.00000
HETATM   485  Li                26.07400   9.71400   5.39500  Li    1 0  0.00000
HETATM   486  Li                26.07400  11.88500   7.56500  Li    1 0  0.00000
HETATM   487  Li                28.24600   9.71400   7.56500  Li    1 0  0.00000
HETATM   488  Li                28.24600  11.88500   5.39500  Li    1 0  0.00000
HETATM   489  Li                26.07400   9.71400   9.71500  Li    1 0  0.00000
HETATM   490  Li                26.07400  11.88500  11.88500  Li    1 0  0.00000
HETATM   491  Li                28.24600   9.71400  11.88500  Li    1 0  0.00000
HETATM   492  Li                28.24600  11.88500   9.71500  Li    1 0  0.00000
HETATM   493  Li                26.07400   9.71400  14.03500  Li    1 0  0.00000
HETATM   494  Li                26.07400  11.88500  16.20500  Li    1 0  0.00000
HETATM   495  Li                28.24600   9.71400  16.20500  Li    1 0  0.00000
HETATM   496  Li                28.24600  11.88500  14.03400  Li    1 0  0.00000
HETATM   497  Li                26.07400   9.71400  18.35400  Li    1 0  0.00000
HETATM   498  Li                26.07400  11.88500  20.52500  Li    1 0  0.00000
HETATM   499  Li                28.24600   9.71400  20.52500  Li    1 0  0.00000
HETATM   500  Li                28.24600  11.88500  18.35400  Li    1 0  0.00000
HETATM   501  Li                26.07400   9.71400  22.67400  Li    1 0  0.00000
HETATM   502  Li                26.07400  11.88500  24.84500  Li    1 0  0.00000
HETATM   503  Li                28.24600   9.71400  24.84400  Li    1 0  0.00000
HETATM   504  Li                28.24600  11.88500  22.67400  Li    1 0  0.00000
HETATM   505  Li                26.07400  14.03400   1.07500  Li    1 0  0.00000
HETATM   506  Li                26.07400  16.20500   3.24500  Li    1 0  0.00000
HETATM   507  Li                28.24600  14.03400   3.24500  Li    1 0  0.00000
HETATM   508  Li                28.24600  16.20500   1.07500  Li    1 0  0.00000
HETATM   509  Li                26.07400  14.03400   5.39500  Li    1 0  0.00000
HETATM   510  Li                26.07400  16.20500   7.56500  Li    1 0  0.00000
HETATM   511  Li                28.24600  14.03400   7.56500  Li    1 0  0.00000
HETATM   512  Li                28.24600  16.20500   5.39500  Li    1 0  0.00000
HETATM   513  Li                26.07400  14.03400   9.71500  Li    1 0  0.00000
HETATM   514  Li                26.07400  16.20500  11.88500  Li    1 0  0.00000
HETATM   515  Li                28.24600  14.03400  11.88500  Li    1 0  0.00000
HETATM   516  Li                28.24600  16.20500   9.71500  Li    1 0  0.00000
HETATM   517  Li                26.07400  14.03400  14.03500  Li    1 0  0.00000
HETATM   518  Li                26.07400  16.20500  16.20500  Li    1 0  0.00000
HETATM   519  Li                28.24600  14.03400  16.20500  Li    1 0  0.00000
HETATM   520  Li                28.24600  16.20500  14.03400  Li    1 0  0.00000
HETATM   521  Li                26.07400  14.03400  18.35400  Li    1 0  0.00000
HETATM   522  Li                26.07400  16.20500  20.52500  Li    1 0  0.00000
HETATM   523  Li                28.24600  14.03400  20.52500  Li    1 0  0.00000
HETATM   524  Li                28.24600  16.20500  18.35400  Li    1 0  0.00000
HETATM   525  Li                26.07400  14.03400  22.67400  Li    1 0  0.00000
HETATM   526  Li                26.07400  16.20500  24.84500  Li    1 0  0.00000
HETATM   527  Li                28.24600  14.03400  24.84400  Li    1 0  0.00000
HETATM   528  Li                28.24600  16.20500  22.67400  Li    1 0  0.00000
HETATM   529  Li                26.07400  18.35400   1.07500  Li    1 0  0.00000
HETATM   530  Li                26.07400  20.52500   3.24500  Li    1 0  0.00000
HETATM   531  Li                28.24600  18.35400   3.24500  Li    1 0  0.00000
HETATM   532  Li                28.24600  20.52500   1.07500  Li    1 0  0.00000
HETATM   533  Li                26.07400  18.35400   5.39500  Li    1 0  0.00000
HETATM   534  Li                26.07400  20.52500   7.56500  Li    1 0  0.00000
HETATM   535  Li                28.24600  18.35400   7.56500  Li    1 0  0.00000
HETATM   536  Li                28.24600  20.52500   5.39500  Li    1 0  0.00000
HETATM   537  Li                26.07400  18.35400   9.71500  Li    1 0  0.00000
HETATM   538  Li                26.07400  20.52500  11.88500  Li    1 0  0.00000
HETATM   539  Li                28.24600  18.35400  11.88500  Li    1 0  0.00000
HETATM   540  Li                28.24600  20.52500   9.71500  Li    1 0  0.00000
HETATM   541  Li                26.07400  18.35400  14.03500  Li    1 0  0.00000
HETATM   542  Li                26.07400  20.52500  16.20500  Li    1 0  0.00000
HETATM   543  Li                28.24600  18.35400  16.20500  Li    1 0  0.00000
HETATM   544  Li                28.24600  20.52500  14.03400  Li    1 0  0.00000
HETATM   545  Li                26.07400  18.35400  18.35400  Li    1 0  0.00000
HETATM   546  Li                26.07400  20.52500  20.52500  Li    1 0  0.00000
HETATM   547  Li                28.24600  18.35400  20.52500  Li    1 0  0.00000
HETATM   548  Li                28.24600  20.52500  18.35400  Li    1 0  0.00000
HETATM   549  Li                26.07400  18.35400  22.67400  Li    1 0  0.00000
HETATM   550  Li                26.07400  20.52500  24.84500  Li    1 0  0.00000
HETATM   551  Li                28.24600  18.35400  24.84400  Li    1 0  0.00000
HETATM   552  Li                28.24600  20.52500  22.67400  Li    1 0  0.00000
HETATM   553  Li                26.07400  22.67400   1.07500  Li    1 0  0.00000
HETATM   554  Li                26.07400  24.84500   3.24500  Li    1 0  0.00000
HETATM   555  Li                28.24600  22.67400   3.24500  Li    1 0  0.00000
HETATM   556  Li                28.24600  24.84500   1.07500  Li    1 0  0.00000
HETATM   557  Li                26.07400  22.67400   5.39500  Li    1 0  0.00000
HETATM   558  Li                26.07400  24.84500   7.56500  Li    1 0  0.00000
HETATM   559  Li                28.24600  22.67400   7.56500  Li    1 0  0.00000
HETATM   560  Li                28.24600  24.84500   5.39500  Li    1 0  0.00000
HETATM   561  Li                26.07400  22.67400   9.71500  Li    1 0  0.00000
HETATM   562  Li                26.07400  24.84500  11.88500  Li    1 0  0.00000
HETATM   563  Li                28.24600  22.67400  11.88500  Li    1 0  0.00000
HETATM   564  Li                28.24600  24.84500   9.71500  Li    1 0  0.00000
HETATM   565  Li                26.07400  22.67400  14.03500  Li    1 0  0.00000
HETATM   566  Li                26.07400  24.84500  16.20500  Li    1 0  0.00000
HETATM   567  Li                28.24600  22.67400  16.20500  Li    1 0  0.00000
HETATM   568  Li                28.24600  24.84500  14.03400  Li    1 0  0.00000
HETATM   569  Li                26.07400  22.67400  18.35400  Li    1 0  0.00000
HETATM   570  Li                26.07400  24.84500  20.52500  Li    1 0  0.00000
HETATM   571  Li                28.24600  22.67400  20.52500  Li    1 0  0.00000
HETATM   572  Li                28.24600  24.84500  18.35400  Li    1 0  0.00000
HETATM   573  Li                26.07400  22.67400  22.67400  Li    1 0  0.00000
HETATM   574  Li                26.07400  24.84500  24.84500  Li    1 0  0.00000
HETATM   575  Li                28.24600  22.67400  24.84400  Li    1 0  0.00000
HETATM   576  Li                28.24600  24.84500  22.67400  Li    1 0  0.00000
HETATM   577  Li                30.39300   1.07400   1.07500  Li    1 0  0.00000
HETATM   578  Li                30.39300   3.24600   3.24500  Li    1 0  0.00000
HETATM   579  Li                32.56600   1.07400   3.24500  Li    1 0  0.00000
HETATM   580  Li                32.56600   3.24600   1.07500  Li    1 0  0.00000
HETATM   581  Li                30.39300   1.07400   5.39500  Li    1 0  0.00000
HETATM   582  Li                30.39300   3.24600   7.56500  Li    1 0  0.00000
HETATM   583  Li                32.56600   1.07400   7.56500  Li    1 0  0.00000
HETATM   584  Li                32.56600   3.24600   5.39500  Li    1 0  0.00000
HETATM   585  Li                30.39300   1.07400   9.71500  Li    1 0  0.00000
HETATM   586  Li                30.39300   3.24600  11.88500  Li    1 0  0.00000
HETATM   587  Li                32.56600   1.07400  11.88500  Li    1 0  0.00000
HETATM   588  Li                32.56600   3.24600   9.71500  Li    1 0  0.00000
HETATM   589  Li                30.39300   1.07400  14.03500  Li    1 0  0.00000
HETATM   590  Li                30.39300   3.24600  16.20500  Li    1 0  0.00000
HETATM   591  Li                32.56600   1.07400  16.20500  Li    1 0  0.00000
HETATM   592  Li                32.56600   3.24600  14.03400  Li    1 0  0.00000
HETATM   593  Li                30.39300   1.07400  18.35400  Li    1 0  0.00000
HETATM   594  Li                30.39300   3.24600  20.52500  Li    1 0  0.00000
HETATM   595  Li                32.56600   1.07400  20.52500  Li    1 0  0.00000
HETATM   596  Li                32.56600   3.24600  18.35400  Li    1 0  0.00000
HETATM   597  Li                30.39300   1.07400  22.67400  Li    1 0  0.00000
HETATM   598  Li                30.39300   3.24600  24.84500  Li    1 0  0.00000
HETATM   599  Li                32.56600   1.07400  24.84400  Li    1 0  0.00000
HETATM   600  Li                32.56600   3.24600  22.67400  Li    1 0  0.00000
HETATM   601  Li                30.39300   5.39400   1.07500  Li    1 0  0.00000
HETATM   602  Li                30.39300   7.56600   3.24500  Li    1 0  0.00000
HETATM   603  Li                32.56600   5.39400   3.24500  Li    1 0  0.00000
HETATM   604  Li                32.56600   7.56600   1.07500  Li    1 0  0.00000
HETATM   605  Li                30.39300   5.39400   5.39500  Li    1 0  0.00000
HETATM   606  Li                30.39300   7.56600   7.56500  Li    1 0  0.00000
HETATM   607  Li                32.56600   5.39400   7.56500  Li    1 0  0.00000
HETATM   608  Li                32.56600   7.56600   5.39500  Li    1 0  0.00000
HETATM   609  Li                30.39300   5.39400   9.71500  Li    1 0  0.00000
HETATM   610  Li                30.39300   7.56600  11.88500  Li    1 0  0.00000
HETATM   611  Li                32.56600   5.39400  11.88500  Li    1 0  0.00000
HETATM   612  Li                32.56600   7.56600   9.71500  Li    1 0  0.00000
HETATM   613  Li                30.39300   5.39400  14.03500  Li    1 0  0.00000
HETATM   614  Li                30.39300   7.56600  16.20500  Li    1 0  0.00000
HETATM   615  Li                32.56600   5.39400  16.20500  Li    1 0  0.00000
HETATM   616  Li                32.56600   7.56600  14.03400  Li    1 0  0.00000
HETATM   617  Li                30.39300   5.39400  18.35400  Li    1 0  0.00000
HETATM   618  Li                30.39300   7.56600  20.52500  Li    1 0  0.00000
HETATM   619  Li                32.56600   5.39400  20.52500  Li    1 0  0.00000
HETATM   620  Li                32.56600   7.56600  18.35400  Li    1 0  0.00000
HETATM   621  Li                30.39300   5.39400  22.67400  Li    1 0  0.00000
HETATM   622  Li                30.39300   7.56600  24.84500  Li    1 0  0.00000
HETATM   623  Li                32.56600   5.39400  24.84400  Li    1 0  0.00000
HETATM   624  Li                32.56600   7.56600  22.67400  Li    1 0  0.00000
HETATM   625  Li                30.39300   9.71400   1.07500  Li    1 0  0.00000
HETATM   626  Li                30.39300  11.88500   3.24500  Li    1 0  0.00000
HETATM   627  Li                32.56600   9.71400   3.24500  Li    1 0  0.00000
HETATM   628  Li                32.56600  11.88500   1.07500  Li    1 0  0.00000
HETATM   629  Li                30.39300   9.71400   5.39500  Li    1 0  0.00000
HETATM   630  Li                30.39300  11.88500   7.56500  Li    1 0  0.00000
HETATM   631  Li                32.56600   9.71400   7.56500  Li    1 0  0.00000
HETATM   632  Li                32.56600  11.88500   5.39500  Li    1 0  0.00000
HETATM   633  Li                30.39300   9.71400   9.71500  Li    1 0  0.00000
HETATM   634  Li                30.39300  11.88500  11.88500  Li    1 0  0.00000
HETATM   635  Li                32.56600   9.71400  11.88500  Li    1 0  0.00000
HETATM   636  Li                32.56600  11.88500   9.71500  Li    1 0  0.00000
HETATM   637  Li                30.39300   9.71400  14.03500  Li    1 0  0.00000
HETATM   638  Li                30.39300  11.88500  16.20500  Li    1 0  0.00000
HETATM   639  Li                32.56600   9.71400  16.20500  Li    1 0  0.00000
HETATM   640  Li                32.56600  11.88500  14.03400  Li    1 0  0.00000
HETATM   641  Li                30.39300   9.71400  18.35400  Li    1 0  0.00000
HETATM   642  Li                30.39300  11.88500  20.52500  Li    1 0  0.00000
HETATM   643  Li                32.56600   9.71400  20.52500  Li    1 0  0.00000
HETATM   644  Li                32.56600  11.88500  18.35400  Li    1 0  0.00000
HETATM   645  Li                30.39300   9.71400  22.67400  Li    1 0  0.00000
HETATM   646  Li                30.39300  11.88500  24.84500  Li    1 0  0.00000
HETATM   647  Li                32.56600   9.71400  24.84400  Li    1 0  0.00000
HETATM   648  Li                32.56600  11.88500  22.67400  Li    1 0  0.00000
HETATM   649  Li                30.39300  14.03400   1.07500  Li    1 0  0.00000
HETATM   650  Li                30.39300  16.20500   3.24500  Li    1 0  0.00000
HETATM   651  Li                32.56600  14.03400   3.24500  Li    1 0  0.00000
HETATM   652  Li                32.56600  16.20500   1.07500  Li    1 0  0.00000
HETATM   653  Li                30.39300  14.03400   5.39500  Li    1 0  0.00000
HETATM   654  Li                30.39300  16.20500   7.56500  Li    1 0  0.00000
HETATM   655  Li                32.56600  14.03400   7.56500  Li    1 0  0.00000
HETATM   656  Li                32.56600  16.20500   5.39500  Li    1 0  0.00000
HETATM   657  Li                30.39300  14.03400   9.71500  Li    1 0  0.00000
HETATM   658  Li                30.39300  16.20500  11.88500  Li    1 0  0.00000
HETATM   659  Li                32.56600  14.03400  11.88500  Li    1 0  0.00000
HETATM   660  Li                32.56600  16.20500   9.71500  Li    1 0  0.00000
HETATM   661  Li                30.39300  14.03400  14.03500  Li    1 0  0.00000
HETATM   662  Li                30.39300  16.20500  16.20500  Li    1 0  0.00000
HETATM   663  Li                32.56600  14.03400  16.20500  Li    1 0  0.00000
HETATM   664  Li                32.56600  16.20500  14.03400  Li    1 0  0.00000
HETATM   665  Li                30.39300  14.03400  18.35400  Li    1 0  0.00000
HETATM   666  Li                30.39300  16.20500  20.52500  Li    1 0  0.00000
HETATM   667  Li                32.56600  14.03400  20.52500  Li    1 0  0.00000
HETATM   668  Li                32.56600  16.20500  18.35400  Li    1 0  0.00000
HETATM   669  Li                30.39300  14.03400  22.67400  Li    1 0  0.00000
HETATM   670  Li                30.39300  16.20500  24.84500  Li    1 0  0.00000
HETATM   671  Li                32.56600  14.03400  24.84400  Li    1 0  0.00000
HETATM   672  Li                32.56600  16.20500  22.67400  Li    1 0  0.00000
HETATM   673  Li                30.39300  18.35400   1.07500  Li    1 0  0.00000
HETATM   674  Li                30.39300  20.52500   3.24500  Li    1 0  0.00000
HETATM   675  Li                32.56600  18.35400   3.24500  Li    1 0  0.00000
HETATM   676  Li                32.56600  20.52500   1.07500  Li    1 0  0.00000
HETATM   677  Li                30.39300  18.35400   5.39500  Li    1 0  0.00000
HETATM   678  Li                30.39300  20.52500   7.56500  Li    1 0  0.00000
HETATM   679  Li                32.56600  18.35400   7.56500  Li    1 0  0.00000
HETATM   680  Li                32.56600  20.52500   5.39500  Li    1 0  0.00000
HETATM   681  Li                30.39300  18.35400   9.71500  Li    1 0  0.00000
HETATM   682  Li                30.39300  20.52500  11.88500  Li    1 0  0.00000
HETATM   683  Li                32.56600  18.35400  11.88500  Li    1 0  0.00000
HETATM   684  Li                32.56600  20.52500   9.71500  Li    1 0  0.00000
HETATM   685  Li                30.39300  18.35400  14.03500  Li    1 0  0.00000
HETATM   686  Li                30.39300  20.52500  16.20500  Li    1 0  0.00000
HETATM   687  Li                32.56600  18.35400  16.20500  Li    1 0  0.00000
HETATM   688  Li                32.56600  20.52500  14.03400  Li    1 0  0.00000
HETATM   689  Li                30.39300  18.35400  18.35400  Li    1 0  0.00000
HETATM   690  Li                30.39300  20.52500  20.52500  Li    1 0  0.00000
HETATM   691  Li                32.56600  18.35400  20.52500  Li    1 0  0.00000
HETATM   692  Li                32.56600  20.52500  18.35400  Li    1 0  0.00000
HETATM   693  Li                30.39300  18.35400  22.67400  Li    1 0  0.00000
HETATM   694  Li                30.39300  20.52500  24.84500  Li    1 0  0.00000
HETATM   695  Li                32.56600  18.35400  24.84400  Li    1 0  0.00000
HETATM   696  Li                32.56600  20.52500  22.67400  Li    1 0  0.00000
HETATM   697  Li                30.39300  22.67400   1.07500  Li    1 0  0.00000
HETATM   698  Li                30.39300  24.84500   3.24500  Li    1 0  0.00000
HETATM   699  Li                32.56600  22.67400   3.24500  Li    1 0  0.00000
HETATM   700  Li                32.56600  24.84500   1.07500  Li    1 0  0.00000
HETATM   701  Li                30.39300  22.67400   5.39500  Li    1 0  0.00000
HETATM   702  Li                30.39300  24.84500   7.56500  Li    1 0  0.00000
HETATM   703  Li                32.56600  22.67400   7.56500  Li    1 0  0.00000
HETATM   704  Li                32.56600  24.84500   5.39500  Li    1 0  0.00000
HETATM   705  Li                30.39300  22.67400   9.71500  Li    1 0  0.00000
HETATM   706  Li                30.39300  24.84500  11.88500  Li    1 0  0.00000
HETATM   707  Li                32.56600  22.67400  11.88500  Li    1 0  0.00000
HETATM   708  Li                32.56600  24.84500   9.71500  Li    1 0  0.00000
HETATM   709  Li                30.39300  22.67400  14.03500  Li    1 0  0.00000
HETATM   710  Li                30.39300  24.84500  16.20500  Li    1 0  0.00000
HETATM   711  Li                32.56600  22.67400  16.20500  Li    1 0  0.00000
HETATM   712  Li                32.56600  24.84500  14.03400  Li    1 0  0.00000
HETATM   713  Li                30.39300  22.67400  18.35400  Li    1 0  0.00000
HETATM   714  Li                30.39300  24.84500  20.52500  Li    1 0  0.00000
HETATM   715  Li                32.56600  22.67400  20.52500  Li    1 0  0.00000
HETATM   716  Li                32.56600  24.84500  18.35400  Li    1 0  0.00000
HETATM   717  Li                30.39300  22.67400  22.67400  Li    1 0  0.00000
HETATM   718  Li                30.39300  24.84500  24.84500  Li    1 0  0.00000
HETATM   719  Li                32.56600  22.67400  24.84400  Li    1 0  0.00000
HETATM   720  Li                32.56600  24.84500  22.67400  Li    1 0  0.00000
HETATM   721  Li                34.71300   1.07400   1.07500  Li    1 0  0.00000
HETATM   722  Li                34.71300   3.24600   3.24500  Li    1 0  0.00000
HETATM   723  Li                36.88600   1.07400   3.24500  Li    1 0  0.00000
HETATM   724  Li                36.88600   3.24600   1.07500  Li    1 0  0.00000
HETATM   725  Li                34.71300   1.07400   5.39500  Li    1 0  0.00000
HETATM   726  Li                34.71300   3.24600   7.56500  Li    1 0  0.00000
HETATM   727  Li                36.88600   1.07400   7.56500  Li    1 0  0.00000
HETATM   728  Li                36.88600   3.24600   5.39500  Li    1 0  0.00000
HETATM   729  Li                34.71300   1.07400   9.71500  Li    1 0  0.00000
HETATM   730  Li                34.71300   3.24600  11.88500  Li    1 0  0.00000
HETATM   731  Li                36.88600   1.07400  11.88500  Li    1 0  0.00000
HETATM   732  Li                36.88600   3.24600   9.71500  Li    1 0  0.00000
HETATM   733  Li                34.71300   1.07400  14.03500  Li    1 0  0.00000
HETATM   734  Li                34.71300   3.24600  16.20500  Li    1 0  0.00000
HETATM   735  Li                36.88600   1.07400  16.20500  Li    1 0  0.00000
HETATM   736  Li                36.88600   3.24600  14.03400  Li    1 0  0.00000
HETATM   737  Li                34.71300   1.07400  18.35400  Li    1 0  0.00000
HETATM   738  Li                34.71300   3.24600  20.52500  Li    1 0  0.00000
HETATM   739  Li                36.88600   1.07400  20.52500  Li    1 0  0.00000
HETATM   740  Li                36.88600   3.24600  18.35400  Li    1 0  0.00000
HETATM   741  Li                34.71300   1.07400  22.67400  Li    1 0  0.00000
HETATM   742  Li                34.71300   3.24600  24.84500  Li    1 0  0.00000
HETATM   743  Li                36.88600   1.07400  24.84400  Li    1 0  0.00000
HETATM   744  Li                36.88600   3.24600  22.67400  Li    1 0  0.00000
HETATM   745  Li                34.71300   5.39400   1.07500  Li    1 0  0.00000
HETATM   746  Li                34.71300   7.56600   3.24500  Li    1 0  0.00000
HETATM   747  Li                36.88600   5.39400   3.24500  Li    1 0  0.00000
HETATM   748  Li                36.88600   7.56600   1.07500  Li    1 0  0.00000
HETATM   749  Li                34.71300   5.39400   5.39500  Li    1 0  0.00000
HETATM   750  Li                34.71300   7.56600   7.56500  Li    1 0  0.00000
HETATM   751  Li                36.88600   5.39400   7.56500  Li    1 0  0.00000
HETATM   752  Li                36.88600   7.56600   5.39500  Li    1 0  0.00000
HETATM   753  Li                34.71300   5.39400   9.71500  Li    1 0  0.00000
HETATM   754  Li                34.71300   7.56600  11.88500  Li    1 0  0.00000
HETATM   755  Li                36.88600   5.39400  11.88500  Li    1 0  0.00000
HETATM   756  Li                36.88600   7.56600   9.71500  Li    1 0  0.00000
HETATM   757  Li                34.71300   5.39400  14.03500  Li    1 0  0.00000
HETATM   758  Li                34.71300   7.56600  16.20500  Li    1 0  0.00000
HETATM   759  Li                36.88600   5.39400  16.20500  Li    1 0  0.00000
HETATM   760  Li                36.88600   7.56600  14.03400  Li    1 0  0.00000
HETATM   761  Li                34.71300   5.39400  18.35400  Li    1 0  0.00000
HETATM   762  Li                34.71300   7.56600  20.52500  Li    1 0  0.00000
HETATM   763  Li                36.88600   5.39400  20.52500  Li    1 0  0.00000
HETATM   764  Li                36.88600   7.56600  18.35400  Li    1 0  0.00000
HETATM   765  Li                34.71300   5.39400  22.67400  Li    1 0  0.00000
HETATM   766  Li                34.71300   7.56600  24.84500  Li    1 0  0.00000
HETATM   767  Li                36.88600   5.39400  24.84400  Li    1 0  0.00000
HETATM   768  Li                36.88600   7.56600  22.67400  Li    1 0  0.00000
HETATM   769  Li                34.71300   9.71400   1.07500  Li    1 0  0.00000
HETATM   770  Li                34.71300  11.88500   3.24500  Li    1 0  0.00000
HETATM   771  Li                36.88600   9.71400   3.24500  Li    1 0  0.00000
HETATM   772  Li                36.88600  11.88500   1.07500  Li    1 0  0.00000
HETATM   773  Li                34.71300   9.71400   5.39500  Li    1 0  0.00000
HETATM   774  Li                34.71300  11.88500   7.56500  Li    1 0  0.00000
HETATM   775  Li                36.88600   9.71400   7.56500  Li    1 0  0.00000
HETATM   776  Li                36.88600  11.88500   5.39500  Li    1 0  0.00000
HETATM   777  Li                34.71300   9.71400   9.71500  Li    1 0  0.00000
HETATM   778  Li                34.71300  11.88500  11.88500  Li    1 0  0.00000
HETATM   779  Li                36.88600   9.71400  11.88500  Li    1 0  0.00000
HETATM   780  Li                36.88600  11.88500   9.71500  Li    1 0  0.00000
HETATM   781  Li                34.71300   9.71400  14.03500  Li    1 0  0.00000
HETATM   782  Li                34.71300  11.88500  16.20500  Li    1 0  0.00000
HETATM   783  Li                36.88600   9.71400  16.20500  Li    1 0  0.00000
HETATM   784  Li                36.88600  11.88500  14.03400  Li    1 0  0.00000
HETATM   785  Li                34.71300   9.71400  18.35400  Li    1 0  0.00000
HETATM   786  Li                34.71300  11.88500  20.52500  Li    1 0  0.00000
HETATM   787  Li                36.88600   9.71400  20.52500  Li    1 0  0.00000
HETATM   788  Li                36.88600  11.88500  18.35400  Li    1 0  0.00000
HETATM   789  Li                34.71300   9.71400  22.67400  Li    1 0  0.00000
HETATM   790  Li                34.71300  11.88500  24.84500  Li    1 0  0.00000
HETATM   791  Li                36.88600   9.71400  24.84400  Li    1 0  0.00000
HETATM   792  Li                36.88600  11.88500  22.67400  Li    1 0  0.00000
HETATM   793  Li                34.71300  14.03400   1.07500  Li    1 0  0.00000
HETATM   794  Li                34.71300  16.20500   3.24500  Li    1 0  0.00000
HETATM   795  Li                36.88600  14.03400   3.24500  Li    1 0  0.00000
HETATM   796  Li                36.88600  16.20500   1.07500  Li    1 0  0.00000
HETATM   797  Li                34.71300  14.03400   5.39500  Li    1 0  0.00000
HETATM   798  Li                34.71300  16.20500   7.56500  Li    1 0  0.00000
HETATM   799  Li                36.88600  14.03400   7.56500  Li    1 0  0.00000
HETATM   800  Li                36.88600  16.20500   5.39500  Li    1 0  0.00000
HETATM   801  Li                34.71300  14.03400   9.71500  Li    1 0  0.00000
HETATM   802  Li                34.71300  16.20500  11.88500  Li    1 0  0.00000
HETATM   803  Li                36.88600  14.03400  11.88500  Li    1 0  0.00000
HETATM   804  Li                36.88600  16.20500   9.71500  Li    1 0  0.00000
HETATM   805  Li                34.71300  14.03400  14.03500  Li    1 0  0.00000
HETATM   806  Li                34.71300  16.20500  16.20500  Li    1 0  0.00000
HETATM   807  Li                36.88600  14.03400  16.20500  Li    1 0  0.00000
HETATM   808  Li                36.88600  16.20500  14.03400  Li    1 0  0.00000
HETATM   809  Li                34.71300  14.03400  18.35400  Li    1 0  0.00000
HETATM   810  Li                34.71300  16.20500  20.52500  Li    1 0  0.00000
HETATM   811  Li                36.88600  14.03400  20.52500  Li    1 0  0.00000
HETATM   812  Li                36.88600  16.20500  18.35400  Li    1 0  0.00000
HETATM   813  Li                34.71300  14.03400  22.67400  Li    1 0  0.00000
HETATM   814  Li                34.71300  16.20500  24.84500  Li    1 0  0.00000
HETATM   815  Li                36.88600  14.03400  24.84400  Li    1 0  0.00000
HETATM   816  Li                36.88600  16.20500  22.67400  Li    1 0  0.00000
HETATM   817  Li                34.71300  18.35400   1.07500  Li    1 0  0.00000
HETATM   818  Li                34.71300  20.52500   3.24500  Li    1 0  0.00000
HETATM   819  Li                36.88600  18.35400   3.24500  Li    1 0  0.00000
HETATM   820  Li                36.88600  20.52500   1.07500  Li    1 0  0.00000
HETATM   821  Li                34.71300  18.35400   5.39500  Li    1 0  0.00000
HETATM   822  Li                34.71300  20.52500   7.56500  Li    1 0  0.00000
HETATM   823  Li                36.88600  18.35400   7.56500  Li    1 0  0.00000
HETATM   824  Li                36.88600  20.52500   5.39500  Li    1 0  0.00000
HETATM   825  Li                34.71300  18.35400   9.71500  Li    1 0  0.00000
HETATM   826  Li                34.71300  20.52500  11.88500  Li    1 0  0.00000
HETATM   827  Li                36.88600  18.35400  11.88500  Li    1 0  0.00000
HETATM   828  Li                36.88600  20.52500   9.71500  Li    1 0  0.00000
HETATM   829  Li                34.71300  18.35400  14.03500  Li    1 0  0.00000
HETATM   830  Li                34.71300  20.52500  16.20500  Li    1 0  0.00000
HETATM   831  Li                36.88600  18.35400  16.20500  Li    1 0  0.00000
HETATM   832  Li                36.88600  20.52500  14.03400  Li    1 0  0.00000
HETATM   833  Li                34.71300  18.35400  18.35400  Li    1 0  0.00000
HETATM   834  Li                34.71300  20.52500  20.52500  Li    1 0  0.00000
HETATM   835  Li                36.88600  18.35400  20.52500  Li    1 0  0.00000
HETATM   836  Li                36.88600  20.52500  18.35400  Li    1 0  0.00000
HETATM   837  Li                34.71300  18.35400  22.67400  Li    1 0  0.00000
HETATM   838  Li                34.71300  20.52500  24.84500  Li    1 0  0.00000
HETATM   839  Li                36.88600  18.35400  24.84400  Li    1 0  0.00000
HETATM   840  Li                36.88600  20.52500  22.67400  Li    1 0  0.00000
HETATM   841  Li                34.71300  22.67400   1.07500  Li    1 0  0.00000
HETATM   842  Li                34.71300  24.84500   3.24500  Li    1 0  0.00000
HETATM   843  Li                36.88600  22.67400   3.24500  Li    1 0  0.00000
HETATM   844  Li                36.88600  24.84500   1.07500  Li    1 0  0.00000
HETATM   845  Li                34.71300  22.67400   5.39500  Li    1 0  0.00000
HETATM   846  Li                34.71300  24.84500   7.56500  Li    1 0  0.00000
HETATM   847  Li                36.88600  22.67400   7.56500  Li    1 0  0.00000
HETATM   848  Li                36.88600  24.84500   5.39500  Li    1 0  0.00000
HETATM   849  Li                34.71300  22.67400   9.71500  Li    1 0  0.00000
HETATM   850  Li                34.71300  24.84500  11.88500  Li    1 0  0.00000
HETATM   851  Li                36.88600  22.67400  11.88500  Li    1 0  0.00000
HETATM   852  Li                36.88600  24.84500   9.71500  Li    1 0  0.00000
HETATM   853  Li                34.71300  22.67400  14.03500  Li    1 0  0.00000
HETATM   854  Li                34.71300  24.84500  16.20500  Li    1 0  0.00000
HETATM   855  Li                36.88600  22.67400  16.20500  Li    1 0  0.00000
HETATM   856  Li                36.88600  24.84500  14.03400  Li    1 0  0.00000
HETATM   857  Li                34.71300  22.67400  18.35400  Li    1 0  0.00000
HETATM   858  Li                34.71300  24.84500  20.52500  Li    1 0  0.00000
HETATM   859  Li                36.88600  22.67400  20.52500  Li    1 0  0.00000
HETATM   860  Li                36.88600  24.84500  18.35400  Li    1 0  0.00000
HETATM   861  Li                34.71300  22.67400  22.67400  Li    1 0  0.00000
HETATM   862  Li                34.71300  24.84500  24.84500  Li    1 0  0.00000
HETATM   863  Li                36.88600  22.67400  24.84400  Li    1 0  0.00000
HETATM   864  Li                36.88600  24.84500  22.67400  Li    1 0  0.00000
FORMAT CONECT (a6,12i6)
END

XTLGRF 200
DESCRP li2od01.xyz
RUTYPE NORMAL RUN  
CRYSTX     6.75000    6.75000   15.34000   90.00000   90.00000   90.00000
FORMAT ATOM   (a6,1x,i5,1x,a5,1x,a3,1x,a1,1x,a5,3f10.5,1x,a5,i3,i2,1x,f8.5)
HETATM     1 O                   1.27000   0.55700   0.73000 O      2 0  0.00000
HETATM     2 Li                  1.69700   0.14500   2.53400 Li     1 0  0.00000
HETATM     3 O                   2.72600   1.70000   3.03800 O      2 0  0.00000
HETATM     4 O                   1.73200   2.72300   5.61300 O      2 0  0.00000
HETATM     5 Li                  1.62100   1.03300   6.55800 Li     1 0  0.00000
HETATM     6 Li                  3.55300   1.71100   4.93000 Li     1 0  0.00000
HETATM     7 Li                  2.88300   1.34900   1.10200 Li     1 0  0.00000
HETATM     8 Li                  3.45600   1.63400   8.73900 Li     1 0  0.00000
HETATM     9 Li                  2.27300   3.36400   3.83600 Li     1 0  0.00000
HETATM    10 O                   1.81200   0.27100   8.32000 O      2 0  0.00000
HETATM    11 Li                  1.74800   1.09600  10.09300 Li     1 0  0.00000
HETATM    12 O                   3.40200   1.78200  10.67200 O      2 0  0.00000
HETATM    13 O                   1.91300   2.24400  13.46300 O      2 0  0.00000
HETATM    14 Li                  1.61900   0.32900  14.27900 Li     1 0  0.00000
HETATM    15 Li                  3.14900   1.21900  12.44200 Li     1 0  0.00000
HETATM    16 Li                  5.04900   3.06100   7.54000 Li     1 0  0.00000
HETATM    17 Li                  0.42300   2.13300  -0.49000 Li     1 0  0.00000
HETATM    18 Li                  1.92100   2.97400  11.66200 Li     1 0  0.00000
HETATM    19 O                   0.60200   3.66300  15.90200 O      2 0  0.00000
HETATM    20 Li                  0.91100   2.24000   1.93000 Li     1 0  0.00000
HETATM    21 O                   2.02700   5.08900   3.02700 O      2 0  0.00000
HETATM    22 O                   0.67900   6.57400   5.42600 O      2 0  0.00000
HETATM    23 Li                  6.90400   3.40000   6.29300 Li     1 0  0.00000
HETATM    24 Li                  0.85000   5.63500   6.99700 Li     1 0  0.00000
HETATM    25 Li                  3.92800   4.80800   2.32100 Li     1 0  0.00000
HETATM    26 Li                 -0.13700   6.54500   8.81400 Li     1 0  0.00000
HETATM    27 Li                  7.27200   5.24300   4.17700 Li     1 0  0.00000
HETATM    28 O                   0.05600   4.20600   8.08700 O      2 0  0.00000
HETATM    29 Li                  0.49400   4.01200   9.94200 Li     1 0  0.00000
HETATM    30 O                   2.14600   4.80900  10.86900 O      2 0  0.00000
HETATM    31 O                   0.53100   6.04900  13.16700 O      2 0  0.00000
HETATM    32 Li                  6.89200   4.39200  14.15500 Li     1 0  0.00000
HETATM    33 Li                  2.22800   5.41600  12.73000 Li     1 0  0.00000
HETATM    34 Li                  2.25900   5.20700   8.93300 Li     1 0  0.00000
HETATM    35 Li                  1.95200   5.03200  16.37300 Li     1 0  0.00000
HETATM    36 Li                  0.56500   5.71200  11.38000 Li     1 0  0.00000
HETATM    37 O                   4.63400   1.15700   0.55100 O      2 0  0.00000
HETATM    38 Li                  5.55900  -0.01900   4.06100 Li     1 0  0.00000
HETATM    39 O                  -0.49200   1.49700   3.07100 O      2 0  0.00000
HETATM    40 O                   4.99300   2.98600   5.71100 O      2 0  0.00000
HETATM    41 Li                  5.53800   7.72300   6.26200 Li     1 0  0.00000
HETATM    42 Li                  0.91100   1.44300   4.40000 Li     1 0  0.00000
HETATM    43 Li                  6.23000   0.55500   1.31700 Li     1 0  0.00000
HETATM    44 Li                  5.20000   4.73600   8.98300 Li     1 0  0.00000
HETATM    45 Li                  5.67600   3.03100   3.97300 Li     1 0  0.00000
HETATM    46 O                   5.29600   1.06400   8.25000 O      2 0  0.00000
HETATM    47 Li                  5.22500   1.32100  10.22300 Li     1 0  0.00000
HETATM    48 O                   0.21400   2.19200  10.66500 O      2 0  0.00000
HETATM    49 O                   5.61300   2.96000  13.52900 O      2 0  0.00000
HETATM    50 Li                  4.65100   1.44000  14.09500 Li     1 0  0.00000
HETATM    51 Li                  0.28100   1.70000  12.57400 Li     1 0  0.00000
HETATM    52 Li                  0.12600   2.20300   8.66500 Li     1 0  0.00000
HETATM    53 Li                  5.16800   3.15000   0.35300 Li     1 0  0.00000
HETATM    54 Li                  5.71000   3.43700  11.69900 Li     1 0  0.00000
HETATM    55 O                   3.70200   4.44200   0.32000 O      2 0  0.00000
HETATM    56 Li                  4.51500   1.57300   2.41400 Li     1 0  0.00000
HETATM    57 O                   5.56300   4.86000   3.37000 O      2 0  0.00000
HETATM    58 O                   4.11900   6.62800   5.52800 O      2 0  0.00000
HETATM    59 Li                  3.05600   3.50300   6.60700 Li     1 0  0.00000
HETATM    60 Li                  4.81000   4.85700   5.15400 Li     1 0  0.00000
HETATM    61 Li                  0.02200   4.55100   2.05400 Li     1 0  0.00000
HETATM    62 Li                  3.86800   6.48500   7.35200 Li     1 0  0.00000
HETATM    63 Li                  2.57200   6.16600   4.61100 Li     1 0  0.00000
HETATM    64 O                   3.62600   4.01600   8.32200 O      2 0  0.00000
HETATM    65 Li                  3.38700   3.57700  10.10200 Li     1 0  0.00000
HETATM    66 O                   5.61100   5.29300  10.70900 O      2 0  0.00000
HETATM    67 O                   3.82800   6.31500  13.17900 O      2 0  0.00000
HETATM    68 Li                  2.33100   3.28200  14.98700 Li     1 0  0.00000
HETATM    69 Li                  4.25000   4.26900  13.84200 Li     1 0  0.00000
HETATM    70 Li                  3.78600   5.86400  11.08700 Li     1 0  0.00000
HETATM    71 Li                  4.07500   6.21700  15.15900 Li     1 0  0.00000
HETATM    72 Li                  5.54200   6.03600  12.58700 Li     1 0  0.00000
FORMAT CONECT (a6,12i6)
END

XTLGRF 200
DESCRP li2od1.xyz
RUTYPE NORMAL RUN  
CRYSTX     6.25000    6.25000   14.84000   90.00000   90.00000   90.00000
FORMAT ATOM   (a6,1x,i5,1x,a5,1x,a3,1x,a1,1x,a5,3f10.5,1x,a5,i3,i2,1x,f8.5)
HETATM     1 O                   1.09500   1.01300   0.49700 O      2 0  0.00000
HETATM     2 Li                  1.31600   0.30900   2.72200 Li     1 0  0.00000
HETATM     3 O                   3.27800   1.21000   2.98700 O      2 0  0.00000
HETATM     4 O                   1.84100   2.87400   5.37000 O      2 0  0.00000
HETATM     5 Li                  1.90800   0.86100   6.44800 Li     1 0  0.00000
HETATM     6 Li                  3.56200   1.32700   4.57900 Li     1 0  0.00000
HETATM     7 Li                  2.69400   1.07000   0.31000 Li     1 0  0.00000
HETATM     8 Li                  2.85400   1.67400   8.57000 Li     1 0  0.00000
HETATM     9 Li                  2.83600   3.58600   4.23900 Li     1 0  0.00000
HETATM    10 O                   1.72900   0.68500   8.07000 O      2 0  0.00000
HETATM    11 Li                  1.65500   0.94500  10.32500 Li     1 0  0.00000
HETATM    12 O                   3.14800   1.05000  10.87600 O      2 0  0.00000
HETATM    13 O                   1.52500   2.56600  12.78000 O      2 0  0.00000
HETATM    14 Li                  0.65000   0.72300  13.79600 Li     1 0  0.00000
HETATM    15 Li                  2.71000   1.57700  12.36000 Li     1 0  0.00000
HETATM    16 Li                  4.66600   2.30300   7.47600 Li     1 0  0.00000
HETATM    17 Li                  0.87100   2.64200   0.34200 Li     1 0  0.00000
HETATM    18 Li                  1.57200   3.56700  11.53100 Li     1 0  0.00000
HETATM    19 O                   2.87500   4.00800   8.27900 O      2 0  0.00000
HETATM    20 Li                  1.37000   2.53000   2.77800 Li     1 0  0.00000
HETATM    21 O                   2.05200   4.56000   3.20300 O      2 0  0.00000
HETATM    22 O                   0.65400   5.76100   5.35300 O      2 0  0.00000
HETATM    23 Li                  3.18000   3.24400   6.28000 Li     1 0  0.00000
HETATM    24 Li                  1.01100   4.24100   5.70600 Li     1 0  0.00000
HETATM    25 Li                  3.25700   5.15600   2.35700 Li     1 0  0.00000
HETATM    26 Li                  0.63500   5.65700   8.04600 Li     1 0  0.00000
HETATM    27 Li                  5.85800   5.50400   4.16800 Li     1 0  0.00000
HETATM    28 O                   0.50200   3.42700   7.86500 O      2 0  0.00000
HETATM    29 Li                  0.28800   2.86500  10.10500 Li     1 0  0.00000
HETATM    30 O                   2.18500   4.49900  10.46300 O      2 0  0.00000
HETATM    31 O                   0.93600   5.65200  12.97700 O      2 0  0.00000
HETATM    32 Li                  5.71200   3.91100  13.22800 Li     1 0  0.00000
HETATM    33 Li                  2.41800   3.15200  12.78700 Li     1 0  0.00000
HETATM    34 Li                  1.75400   3.74500   9.14600 Li     1 0  0.00000
HETATM    35 Li                  1.20000   4.89800  14.44100 Li     1 0  0.00000
HETATM    36 Li                  1.02500   5.55400  10.55700 Li     1 0  0.00000
HETATM    37 O                   4.29300   1.27800   0.23100 O      2 0  0.00000
HETATM    38 Li                  4.41800   0.24800   2.59600 Li     1 0  0.00000
HETATM    39 O                   0.21200   1.41100   3.11200 O      2 0  0.00000
HETATM    40 O                   4.76500   2.85500   5.32100 O      2 0  0.00000
HETATM    41 Li                  4.99600   3.62300   6.03500 Li     1 0  0.00000
HETATM    42 Li                  0.48300   1.40900   4.75100 Li     1 0  0.00000
HETATM    43 Li                  5.87900   0.70000   1.12500 Li     1 0  0.00000
HETATM    44 Li                  5.41500   3.93300   8.60300 Li     1 0  0.00000
HETATM    45 Li                  5.50600   3.15600   3.89200 Li     1 0  0.00000
HETATM    46 O                   5.32800   0.96200   7.84700 O      2 0  0.00000
HETATM    47 Li                  4.91300   0.84100   9.46900 Li     1 0  0.00000
HETATM    48 O                   2.98100   1.42500  10.60100 O      2 0  0.00000
HETATM    49 O                   4.64200   2.92400  12.45900 O      2 0  0.00000
HETATM    50 Li                  4.54500   1.04800  13.45600 Li     1 0  0.00000
HETATM    51 Li                  0.23200   1.70900  12.20300 Li     1 0  0.00000
HETATM    52 Li                  0.46800   1.75900   8.17500 Li     1 0  0.00000
HETATM    53 Li                  4.33600   2.92800   0.12900 Li     1 0  0.00000
HETATM    54 Li                  4.79100   3.58500  11.00700 Li     1 0  0.00000
HETATM    55 O                   3.09700   3.95400   0.42100 O      2 0  0.00000
HETATM    56 Li                  4.06200   2.52100   2.59900 Li     1 0  0.00000
HETATM    57 O                   5.20200   4.55700   3.06800 O      2 0  0.00000
HETATM    58 O                   3.63200   5.75700   5.91600 O      2 0  0.00000
HETATM    59 Li                  2.76400   3.11700   6.71700 Li     1 0  0.00000
HETATM    60 Li                  4.20600   4.34800   5.43800 Li     1 0  0.00000
HETATM    61 Li                  0.22600   4.51400   2.05300 Li     1 0  0.00000
HETATM    62 Li                  3.50600   5.53100   7.51400 Li     1 0  0.00000
HETATM    63 Li                  2.01100   5.72200   4.35600 Li     1 0  0.00000
HETATM    64 O                   3.49000   3.08600   8.15800 O      2 0  0.00000
HETATM    65 Li                  3.50900   2.54500  10.53700 Li     1 0  0.00000
HETATM    66 O                   5.21900   4.90000  10.16100 O      2 0  0.00000
HETATM    67 O                   3.88000   5.42100  13.05300 O      2 0  0.00000
HETATM    68 Li                  2.32600   3.50800  13.95200 Li     1 0  0.00000
HETATM    69 Li                  3.42500   3.93300  12.82300 Li     1 0  0.00000
HETATM    70 Li                  3.67400   5.34900   9.96500 Li     1 0  0.00000
HETATM    71 Li                  3.81400   5.25300   7.91100 Li     1 0  0.00000
HETATM    72 Li                  5.14600   5.90900  11.45500 Li     1 0  0.00000
FORMAT CONECT (a6,12i6)
END

XTLGRF 200
DESCRP li2od2.xyz
RUTYPE NORMAL RUN  
CRYSTX     5.75000    5.75000   14.34000   90.00000   90.00000   90.00000
FORMAT ATOM   (a6,1x,i5,1x,a5,1x,a3,1x,a1,1x,a5,3f10.5,1x,a5,i3,i2,1x,f8.5)
HETATM     1 O                   1.06300   0.97200   0.45000 O      2 0  0.00000
HETATM     2 Li                  1.20600   0.30500   2.72800 Li     1 0  0.00000
HETATM     3 O                   3.07500   1.15100   2.91900 O      2 0  0.00000
HETATM     4 O                   1.65500   2.67300   5.20100 O      2 0  0.00000
HETATM     5 Li                  1.71800   0.77100   6.26300 Li     1 0  0.00000
HETATM     6 Li                  3.25900   1.24700   4.45600 Li     1 0  0.00000
HETATM     7 Li                  2.54300   0.96300   0.68500 Li     1 0  0.00000
HETATM     8 Li                  2.51300   1.60500   8.30500 Li     1 0  0.00000
HETATM     9 Li                  2.51500   3.26700   4.08200 Li     1 0  0.00000
HETATM    10 O                   1.50500   0.68900   7.78200 O      2 0  0.00000
HETATM    11 Li                  1.56500   0.84700  10.00400 Li     1 0  0.00000
HETATM    12 O                   2.91300   1.01500  10.55500 O      2 0  0.00000
HETATM    13 O                   1.41600   2.40200  12.28100 O      2 0  0.00000
HETATM    14 Li                  0.73400   0.68600  13.28700 Li     1 0  0.00000
HETATM    15 Li                  2.45500   1.42600  11.96000 Li     1 0  0.00000
HETATM    16 Li                  4.16700   2.02800   7.18800 Li     1 0  0.00000
HETATM    17 Li                  0.86800   2.43600   0.23800 Li     1 0  0.00000
HETATM    18 Li                  1.47600   3.23600  11.04700 Li     1 0  0.00000
HETATM    19 O                   1.51100   3.65300  10.82900 O      2 0  0.00000
HETATM    20 Li                  1.26700   2.33000   2.67200 Li     1 0  0.00000
HETATM    21 O                   1.90000   4.19800   3.09500 O      2 0  0.00000
HETATM    22 O                   0.62100   5.25700   5.13000 O      2 0  0.00000
HETATM    23 Li                  4.11100   3.02100   6.11300 Li     1 0  0.00000
HETATM    24 Li                  0.84000   3.85900   5.50000 Li     1 0  0.00000
HETATM    25 Li                  3.00300   4.72300   2.31400 Li     1 0  0.00000
HETATM    26 Li                  0.54800   5.20200   7.91700 Li     1 0  0.00000
HETATM    27 Li                  5.42600   5.07800   4.00800 Li     1 0  0.00000
HETATM    28 O                   0.37400   3.16000   7.59200 O      2 0  0.00000
HETATM    29 Li                  0.25500   2.58600   9.72500 Li     1 0  0.00000
HETATM    30 O                   1.96900   4.19100  10.08600 O      2 0  0.00000
HETATM    31 O                   0.89300   5.21400  12.57200 O      2 0  0.00000
HETATM    32 Li                  5.30600   3.48900  12.79800 Li     1 0  0.00000
HETATM    33 Li                  2.25500   3.95000  12.31500 Li     1 0  0.00000
HETATM    34 Li                  1.58300   3.52300   8.81300 Li     1 0  0.00000
HETATM    35 Li                  1.11000   4.51000  13.93100 Li     1 0  0.00000
HETATM    36 Li                  0.89500   5.09000  10.25400 Li     1 0  0.00000
HETATM    37 O                   3.96500   1.23200   0.20200 O      2 0  0.00000
HETATM    38 Li                  4.02300   0.16400   2.60800 Li     1 0  0.00000
HETATM    39 O                   0.37500   1.33600   2.99200 O      2 0  0.00000
HETATM    40 O                   4.34800   2.66700   5.12000 O      2 0  0.00000
HETATM    41 Li                  4.62700   4.34000   5.89500 Li     1 0  0.00000
HETATM    42 Li                  0.40700   1.33500   4.57200 Li     1 0  0.00000
HETATM    43 Li                  5.47200   0.67300   1.08400 Li     1 0  0.00000
HETATM    44 Li                  4.91400   3.59700   8.30800 Li     1 0  0.00000
HETATM    45 Li                  4.94700   2.96600   3.82600 Li     1 0  0.00000
HETATM    46 O                   4.85900   0.89300   7.61600 O      2 0  0.00000
HETATM    47 Li                  4.48900   0.79500   9.16800 Li     1 0  0.00000
HETATM    48 O                   1.64600   1.31100  10.24200 O      2 0  0.00000
HETATM    49 O                   4.32800   2.67300  12.05900 O      2 0  0.00000
HETATM    50 Li                  4.18100   0.97800  13.01200 Li     1 0  0.00000
HETATM    51 Li                  0.37200   1.59300  11.76300 Li     1 0  0.00000
HETATM    52 Li                  0.34800   1.63900   7.88100 Li     1 0  0.00000
HETATM    53 Li                  3.94500   2.71100   0.11700 Li     1 0  0.00000
HETATM    54 Li                  4.44400   3.31400  10.68900 Li     1 0  0.00000
HETATM    55 O                   2.87200   3.69500   0.34000 O      2 0  0.00000
HETATM    56 Li                  3.92800   2.23800   2.61600 Li     1 0  0.00000
HETATM    57 O                   4.86000   4.19700   2.97500 O      2 0  0.00000
HETATM    58 O                   3.36900   5.28200   5.72500 O      2 0  0.00000
HETATM    59 Li                  2.47300   2.86500   6.50700 Li     1 0  0.00000
HETATM    60 Li                  3.78800   3.97500   5.22300 Li     1 0  0.00000
HETATM    61 Li                  0.21400   4.10300   1.98500 Li     1 0  0.00000
HETATM    62 Li                  3.13700   5.06700   7.22700 Li     1 0  0.00000
HETATM    63 Li                  1.82800   5.23700   4.19100 Li     1 0  0.00000
HETATM    64 O                   3.17700   2.80600   7.82600 O      2 0  0.00000
HETATM    65 Li                  3.21800   2.36300  10.23400 Li     1 0  0.00000
HETATM    66 O                   4.78400   4.53100   9.89100 O      2 0  0.00000
HETATM    67 O                   3.58100   4.90200  12.56800 O      2 0  0.00000
HETATM    68 Li                  2.14200   3.27000  13.46300 Li     1 0  0.00000
HETATM    69 Li                  3.21900   3.53200  12.45000 Li     1 0  0.00000
HETATM    70 Li                  3.43800   4.98600   9.74500 Li     1 0  0.00000
HETATM    71 Li                  3.55100   4.82400  10.80300 Li     1 0  0.00000
HETATM    72 Li                  4.83800   5.43700  11.11500 Li     1 0  0.00000
FORMAT CONECT (a6,12i6)
END

XTLGRF 200
DESCRP li2ou01.xyz
RUTYPE NORMAL RUN  
CRYSTX     7.75000    7.75000   16.34000   90.00000   90.00000   90.00000
FORMAT ATOM   (a6,1x,i5,1x,a5,1x,a3,1x,a1,1x,a5,3f10.5,1x,a5,i3,i2,1x,f8.5)
HETATM     1 O                   1.54500   1.38100   0.49300 O      2 0  0.00000
HETATM     2 Li                  1.67000   0.44600   3.23000 Li     1 0  0.00000
HETATM     3 O                   4.21800   1.55800   3.36700 O      2 0  0.00000
HETATM     4 O                   2.11900   3.58100   5.95100 O      2 0  0.00000
HETATM     5 Li                  2.23700   1.00800   7.15500 Li     1 0  0.00000
HETATM     6 Li                  4.40200   1.71900   5.13300 Li     1 0  0.00000
HETATM     7 Li                  3.54200   1.29200   0.54100 Li     1 0  0.00000
HETATM     8 Li                  3.19300   2.24300   9.49300 Li     1 0  0.00000
HETATM     9 Li                  3.23400   4.33400   4.61600 Li     1 0  0.00000
HETATM    10 O                   1.88000   1.01000   8.88200 O      2 0  0.00000
HETATM    11 Li                  2.20800   1.15200  11.41100 Li     1 0  0.00000
HETATM    12 O                   3.98500   1.41400  12.06600 O      2 0  0.00000
HETATM    13 O                   1.93100   3.28500  13.90800 O      2 0  0.00000
HETATM    14 Li                  1.23600   0.95000  15.11700 Li     1 0  0.00000
HETATM    15 Li                  3.27400   1.92100  13.64500 Li     1 0  0.00000
HETATM    16 Li                  5.40800   2.62900   8.13900 Li     1 0  0.00000
HETATM    17 Li                  1.27100   3.31500   0.32700 Li     1 0  0.00000
HETATM    18 Li                  2.02600   4.30300  12.46900 Li     1 0  0.00000
HETATM    19 O                   0.12300   4.88400  16.30900 O      2 0  0.00000
HETATM    20 Li                  1.77300   3.16000   3.04600 Li     1 0  0.00000
HETATM    21 O                   2.53000   5.63700   3.51200 O      2 0  0.00000
HETATM    22 O                   0.86400   7.00100   5.83300 O      2 0  0.00000
HETATM    23 Li                  7.16200   4.08900   7.02100 Li     1 0  0.00000
HETATM    24 Li                  1.02300   5.14500   6.24300 Li     1 0  0.00000
HETATM    25 Li                  4.06800   6.29600   2.68400 Li     1 0  0.00000
HETATM    26 Li                  0.61300   7.03700   9.22700 Li     1 0  0.00000
HETATM    27 Li                  7.31200   6.86200   4.52400 Li     1 0  0.00000
HETATM    28 O                   0.39600   4.28400   8.60200 O      2 0  0.00000
HETATM    29 Li                  0.31900   3.42000  11.02300 Li     1 0  0.00000
HETATM    30 O                   2.59100   5.70000  11.49100 O      2 0  0.00000
HETATM    31 O                   1.22900   7.03500  14.32600 O      2 0  0.00000
HETATM    32 Li                  7.25700   4.56900  14.64400 Li     1 0  0.00000
HETATM    33 Li                  3.07100   7.03800  13.95800 Li     1 0  0.00000
HETATM    34 Li                  2.11900   4.89900   9.99100 Li     1 0  0.00000
HETATM    35 Li                  1.51600   6.11000  15.88100 Li     1 0  0.00000
HETATM    36 Li                  1.10700   6.81800  11.79600 Li     1 0  0.00000
HETATM    37 O                   5.40100   1.73800   0.21600 O      2 0  0.00000
HETATM    38 Li                  5.37600   0.21800   3.10500 Li     1 0  0.00000
HETATM    39 O                   0.38700   1.84900   3.37800 O      2 0  0.00000
HETATM    40 O                   5.75900   3.61700   5.83200 O      2 0  0.00000
HETATM    41 Li                  6.34800   7.53700   6.85700 Li     1 0  0.00000
HETATM    42 Li                  0.51100   1.86900   5.20300 Li     1 0  0.00000
HETATM    43 Li                  7.41700   1.00000   1.20600 Li     1 0  0.00000
HETATM    44 Li                  6.46300   4.80700   9.44000 Li     1 0  0.00000
HETATM    45 Li                  6.80900   4.04700   4.42000 Li     1 0  0.00000
HETATM    46 O                   6.43600   1.19900   8.70400 O      2 0  0.00000
HETATM    47 Li                  6.02400   1.09300  10.49900 Li     1 0  0.00000
HETATM    48 O                   0.38300   1.73500  11.64800 O      2 0  0.00000
HETATM    49 O                   5.93900   3.52400  13.76400 O      2 0  0.00000
HETATM    50 Li                  5.59700   1.33200  14.80600 Li     1 0  0.00000
HETATM    51 Li                  0.39300   2.20400  13.35100 Li     1 0  0.00000
HETATM    52 Li                  0.41200   2.27100   8.93900 Li     1 0  0.00000
HETATM    53 Li                  5.28500   3.71100   0.07200 Li     1 0  0.00000
HETATM    54 Li                  6.07900   4.51300  12.26700 Li     1 0  0.00000
HETATM    55 O                   3.90000   5.06700   0.33300 O      2 0  0.00000
HETATM    56 Li                  5.59700   2.91400   3.07700 Li     1 0  0.00000
HETATM    57 O                   6.61200   5.67600   3.40100 O      2 0  0.00000
HETATM    58 O                   4.56200   7.10300   6.49300 O      2 0  0.00000
HETATM    59 Li                  3.20700   3.83800   7.44000 Li     1 0  0.00000
HETATM    60 Li                  4.99100   5.31300   5.92000 Li     1 0  0.00000
HETATM    61 Li                  0.38800   5.43800   2.27500 Li     1 0  0.00000
HETATM    62 Li                  4.05200   6.80100   8.19200 Li     1 0  0.00000
HETATM    63 Li                  2.46700   7.01500   4.78000 Li     1 0  0.00000
HETATM    64 O                   4.17600   3.78500   8.90200 O      2 0  0.00000
HETATM    65 Li                  4.30000   3.24400  11.75100 Li     1 0  0.00000
HETATM    66 O                   6.47800   6.15200  11.33300 O      2 0  0.00000
HETATM    67 O                   4.85800   6.48400  14.22600 O      2 0  0.00000
HETATM    68 Li                  2.88200   4.46300  15.30400 Li     1 0  0.00000
HETATM    69 Li                  4.47200   4.61800  14.24600 Li     1 0  0.00000
HETATM    70 Li                  4.70500   6.82500  11.28400 Li     1 0  0.00000
HETATM    71 Li                  4.86600   6.52200  15.97300 Li     1 0  0.00000
HETATM    72 Li                  6.70400   7.34700  12.74500 Li     1 0  0.00000
FORMAT CONECT (a6,12i6)
END

XTLGRF 200
DESCRP li2ou1.xyz
RUTYPE NORMAL RUN  
CRYSTX     8.25000    8.25000   16.84000   90.00000   90.00000   90.00000
FORMAT ATOM   (a6,1x,i5,1x,a5,1x,a3,1x,a1,1x,a5,3f10.5,1x,a5,i3,i2,1x,f8.5)
HETATM     1 O                   1.51900   2.28100   0.29100 O      2 0  0.00000
HETATM     2 Li                  1.65000   1.52000   4.56700 Li     1 0  0.00000
HETATM     3 O                   4.58800   1.08700   4.64700 O      2 0  0.00000
HETATM     4 O                   2.81800   3.65500   6.23900 O      2 0  0.00000
HETATM     5 Li                  1.72300   1.18200   7.20900 Li     1 0  0.00000
HETATM     6 Li                  4.74500   1.95900   6.04900 Li     1 0  0.00000
HETATM     7 Li                  3.90300   2.49100   0.50700 Li     1 0  0.00000
HETATM     8 Li                  2.46900   2.92600   8.75800 Li     1 0  0.00000
HETATM     9 Li                  3.42100   4.09100   4.72400 Li     1 0  0.00000
HETATM    10 O                   1.42900   1.60100   8.83300 O      2 0  0.00000
HETATM    11 Li                  2.42600   1.61400  11.42100 Li     1 0  0.00000
HETATM    12 O                   4.13400   2.11700  11.69600 O      2 0  0.00000
HETATM    13 O                   2.63200   3.24900  14.14700 O      2 0  0.00000
HETATM    14 Li                  1.37300   0.78800  16.20000 Li     1 0  0.00000
HETATM    15 Li                  3.99100   2.62000  13.30000 Li     1 0  0.00000
HETATM    16 Li                  5.12200   2.59600   8.05100 Li     1 0  0.00000
HETATM    17 Li                  1.09600   3.51700  15.99400 Li     1 0  0.00000
HETATM    18 Li                  2.22300   4.48300  13.03800 Li     1 0  0.00000
HETATM    19 O                   0.03200   4.85900  16.28800 O      2 0  0.00000
HETATM    20 Li                  1.14700   3.90200   3.83900 Li     1 0  0.00000
HETATM    21 O                   3.06800   5.43000   3.91800 O      2 0  0.00000
HETATM    22 O                   1.43200   6.40800   6.16800 O      2 0  0.00000
HETATM    23 Li                  7.50600   4.23900   6.96100 Li     1 0  0.00000
HETATM    24 Li                  1.59300   4.81200   6.42000 Li     1 0  0.00000
HETATM    25 Li                  4.63300   5.80400   3.55900 Li     1 0  0.00000
HETATM    26 Li                  0.29800   7.74100   9.84700 Li     1 0  0.00000
HETATM    27 Li                  0.49600   6.32700   4.78700 Li     1 0  0.00000
HETATM    28 O                   7.99400   4.17100   8.54800 O      2 0  0.00000
HETATM    29 Li                  0.54700   3.00500  11.44100 Li     1 0  0.00000
HETATM    30 O                   2.75500   5.61600  11.83100 O      2 0  0.00000
HETATM    31 O                   1.45800   7.74900  15.01100 O      2 0  0.00000
HETATM    32 Li                  7.30700   4.84400  14.91900 Li     1 0  0.00000
HETATM    33 Li                  3.17500   7.47000  14.98500 Li     1 0  0.00000
HETATM    34 Li                  1.76800   5.18900  10.62400 Li     1 0  0.00000
HETATM    35 Li                  0.99300   6.28000  15.87400 Li     1 0  0.00000
HETATM    36 Li                  1.90300   7.05500  12.27200 Li     1 0  0.00000
HETATM    37 O                   5.61000   2.47400   0.45100 O      2 0  0.00000
HETATM    38 Li                  5.50800   8.03400   5.18100 Li     1 0  0.00000
HETATM    39 O                   0.35100   2.46900   4.17000 O      2 0  0.00000
HETATM    40 O                   6.11200   4.15200   6.04500 O      2 0  0.00000
HETATM    41 Li                  6.75500   7.78900   7.41300 Li     1 0  0.00000
HETATM    42 Li                  8.19600   2.76000   5.73700 Li     1 0  0.00000
HETATM    43 Li                  0.06600   2.36700   1.11100 Li     1 0  0.00000
HETATM    44 Li                  6.55000   4.46700   9.25400 Li     1 0  0.00000
HETATM    45 Li                  6.65800   4.63600   4.55500 Li     1 0  0.00000
HETATM    46 O                   6.38400   1.53500   8.33700 O      2 0  0.00000
HETATM    47 Li                  5.87800   1.21500   9.81800 Li     1 0  0.00000
HETATM    48 O                   0.88400   1.46700  12.06100 O      2 0  0.00000
HETATM    49 O                   6.29900   4.38900  13.63000 O      2 0  0.00000
HETATM    50 Li                  5.81000   2.37500  15.65900 Li     1 0  0.00000
HETATM    51 Li                  1.46100   1.95100  13.59800 Li     1 0  0.00000
HETATM    52 Li                  8.05000   2.45700   8.69300 Li     1 0  0.00000
HETATM    53 Li                  5.71800   4.19400   0.49100 Li     1 0  0.00000
HETATM    54 Li                  7.08400   5.24800  12.46000 Li     1 0  0.00000
HETATM    55 O                   4.38500   5.24600   0.31200 O      2 0  0.00000
HETATM    56 Li                  5.68900   1.87800   3.63700 Li     1 0  0.00000
HETATM    57 O                   7.30400   6.16200   3.95500 O      2 0  0.00000
HETATM    58 O                   5.30800   7.29300   6.74300 O      2 0  0.00000
HETATM    59 Li                  3.86100   4.47100   7.12700 Li     1 0  0.00000
HETATM    60 Li                  5.60900   5.68200   6.35000 Li     1 0  0.00000
HETATM    61 Li                  8.04300   5.62900   2.49900 Li     1 0  0.00000
HETATM    62 Li                  4.35000   7.18500   8.23200 Li     1 0  0.00000
HETATM    63 Li                  2.91500   6.50300   5.27000 Li     1 0  0.00000
HETATM    64 O                   4.01500   3.81300   8.66400 O      2 0  0.00000
HETATM    65 Li                  3.97800   3.61400  10.96700 Li     1 0  0.00000
HETATM    66 O                   6.93400   6.73800  11.68100 O      2 0  0.00000
HETATM    67 O                   4.95900   7.02300  14.86500 O      2 0  0.00000
HETATM    68 Li                  3.69200   4.66800  15.72300 Li     1 0  0.00000
HETATM    69 Li                  5.06900   5.51600  14.06200 Li     1 0  0.00000
HETATM    70 Li                  5.24500   6.83500  11.65700 Li     1 0  0.00000
HETATM    71 Li                  5.30000   6.41200  16.36500 Li     1 0  0.00000
HETATM    72 Li                  7.14000   7.53900  13.16900 Li     1 0  0.00000
FORMAT CONECT (a6,12i6)
END

XTLGRF 200
DESCRP li2ou2.xyz
RUTYPE NORMAL RUN  
CRYSTX     8.75000    8.75000   17.34000   90.00000   90.00000   90.00000
FORMAT ATOM   (a6,1x,i5,1x,a5,1x,a3,1x,a1,1x,a5,3f10.5,1x,a5,i3,i2,1x,f8.5)
HETATM     1 O                   1.79900   1.06800   0.75600 O      2 0  0.00000
HETATM     2 Li                  2.14400   0.51500   2.76500 Li     1 0  0.00000
HETATM     3 O                   4.14400   2.01600   3.46500 O      2 0  0.00000
HETATM     4 O                   1.89800   3.77200   6.36200 O      2 0  0.00000
HETATM     5 Li                  2.42200   0.76000   7.48300 Li     1 0  0.00000
HETATM     6 Li                  5.02700   1.84900   5.66800 Li     1 0  0.00000
HETATM     7 Li                  4.11100   1.61700   1.18000 Li     1 0  0.00000
HETATM     8 Li                  4.30900   2.07400  10.18900 Li     1 0  0.00000
HETATM     9 Li                  3.63800   4.46000   4.98400 Li     1 0  0.00000
HETATM    10 O                   2.50400   0.54100   9.56000 O      2 0  0.00000
HETATM    11 Li                  2.33900   1.19500  11.58400 Li     1 0  0.00000
HETATM    12 O                   4.58500   1.49800  12.23300 O      2 0  0.00000
HETATM    13 O                   2.02100   3.29900  15.20200 O      2 0  0.00000
HETATM    14 Li                  1.59000   1.14200  15.98700 Li     1 0  0.00000
HETATM    15 Li                  4.24300   2.39100  14.19400 Li     1 0  0.00000
HETATM    16 Li                  6.16900   2.96700   8.37400 Li     1 0  0.00000
HETATM    17 Li                  1.10000   3.41100   0.21800 Li     1 0  0.00000
HETATM    18 Li                  1.97700   4.96800  13.78900 Li     1 0  0.00000
HETATM    19 O                  -0.02500   5.48700  17.72600 O      2 0  0.00000
HETATM    20 Li                  2.05700   3.46000   3.15100 Li     1 0  0.00000
HETATM    21 O                   2.25600   6.27400   3.71700 O      2 0  0.00000
HETATM    22 O                   0.71900   8.38600   6.32700 O      2 0  0.00000
HETATM    23 Li                  8.69600   4.08400   7.51500 Li     1 0  0.00000
HETATM    24 Li                  1.54600   6.31000   6.73900 Li     1 0  0.00000
HETATM    25 Li                  4.41900   6.23600   2.45800 Li     1 0  0.00000
HETATM    26 Li                  0.29900   7.92300   9.69000 Li     1 0  0.00000
HETATM    27 Li                  8.70400   7.68400   4.50800 Li     1 0  0.00000
HETATM    28 O                   0.51400   4.99300   9.24200 O      2 0  0.00000
HETATM    29 Li                  0.18300   4.42200  11.29200 Li     1 0  0.00000
HETATM    30 O                   3.23100   6.15300  12.48800 O      2 0  0.00000
HETATM    31 O                   1.11400   7.67400  14.86500 O      2 0  0.00000
HETATM    32 Li                  8.53300   5.75600  15.75100 Li     1 0  0.00000
HETATM    33 Li                  3.44500   7.83600  14.20000 Li     1 0  0.00000
HETATM    34 Li                  2.81800   5.69700  10.31300 Li     1 0  0.00000
HETATM    35 Li                  1.54800   7.48700  17.41400 Li     1 0  0.00000
HETATM    36 Li                  1.10200   7.47300  12.61400 Li     1 0  0.00000
HETATM    37 O                   6.32600   1.60400   0.58900 O      2 0  0.00000
HETATM    38 Li                  6.23300   0.30500   3.38200 Li     1 0  0.00000
HETATM    39 O                  -0.36600   2.05200   3.48000 O      2 0  0.00000
HETATM    40 O                   6.33200   3.89500   6.37700 O      2 0  0.00000
HETATM    41 Li                  7.24300   8.87000   7.32200 Li     1 0  0.00000
HETATM    42 Li                  0.64600   1.92300   5.46600 Li     1 0  0.00000
HETATM    43 Li                  8.37000   1.35400   1.49800 Li     1 0  0.00000
HETATM    44 Li                  6.87700   5.77100   9.99000 Li     1 0  0.00000
HETATM    45 Li                  7.82700   4.38000   4.61300 Li     1 0  0.00000
HETATM    46 O                   7.02200   0.83000   9.25900 O      2 0  0.00000
HETATM    47 Li                  6.98500   1.16500  11.36400 Li     1 0  0.00000
HETATM    48 O                   0.23400   2.15600  12.03300 O      2 0  0.00000
HETATM    49 O                   6.58000   3.72400  14.72600 O      2 0  0.00000
HETATM    50 Li                  6.43100   1.40200  15.84000 Li     1 0  0.00000
HETATM    51 Li                 -0.02400   2.73800  14.00700 Li     1 0  0.00000
HETATM    52 Li                  0.55800   2.16500   9.66800 Li     1 0  0.00000
HETATM    53 Li                  6.49700   4.23000   0.17300 Li     1 0  0.00000
HETATM    54 Li                  6.97900   5.48300  13.41600 Li     1 0  0.00000
HETATM    55 O                   4.53000   5.72100   0.35300 O      2 0  0.00000
HETATM    56 Li                  6.17700   3.07700   2.78400 Li     1 0  0.00000
HETATM    57 O                   6.81400   6.55800   3.72100 O      2 0  0.00000
HETATM    58 O                   4.79700   8.33300   6.68400 O      2 0  0.00000
HETATM    59 Li                  3.45400   4.22800   7.92500 Li     1 0  0.00000
HETATM    60 Li                  6.01600   6.33000   5.96200 Li     1 0  0.00000
HETATM    61 Li                  0.08500   6.14700   2.40800 Li     1 0  0.00000
HETATM    62 Li                  4.69600   8.39400   8.80600 Li     1 0  0.00000
HETATM    63 Li                  3.11000   8.02500   5.08100 Li     1 0  0.00000
HETATM    64 O                   4.81000   4.45000   9.67100 O      2 0  0.00000
HETATM    65 Li                  4.77100   4.06900  11.98300 Li     1 0  0.00000
HETATM    66 O                   7.61600   6.90000  11.91700 O      2 0  0.00000
HETATM    67 O                   5.73700   7.87000  14.98100 O      2 0  0.00000
HETATM    68 Li                  2.88300   4.92600  16.48000 Li     1 0  0.00000
HETATM    69 Li                  5.20900   5.56800  15.35500 Li     1 0  0.00000
HETATM    70 Li                  5.04500   7.79000  12.09300 Li     1 0  0.00000
HETATM    71 Li                  5.97700   7.62900  17.25600 Li     1 0  0.00000
HETATM    72 Li                  7.62300   8.33200  13.78500 Li     1 0  0.00000
FORMAT CONECT (a6,12i6)
END

trainset.charges

  1    0.87623315
  2    0.91773964
  3    -0.89701181
  4    0.87623207
  5    0.91773964
  6    -0.89701374
  7    -0.89701374
  8    -0.89701181
 1    -1.70271972
 2    0.84922371
 3    -1.69778149
 4    -1.70175876
 5    0.82040651
 6    0.87944872
 7    0.8795549
 8    0.82110887
 9    0.85201056
 1    0.90817707
 2    -0.45407882
 3    0.90817751
 4    -0.45416737
 5    -0.45406444
 6    -0.45417696
 1    0.92377777
 2    0.10488755
 3    -0.51414513
 4    0.92377733
 5    0.10488797
 6    -0.51415405
 7    -0.51414999
 8    -0.51415019
 1    0.79118
 2    0.7277
 3    -0.66886
 4    0.91851
 5    0.81943
 6    -0.86035
 7    -0.88608
 8    -0.84154
1    -1.27502
2    0.88526
3    -1.8024
4    -1.84761
5    0.45995
6    0.90452
7    0.95292
8    0.79909
9    0.9233
1    0.98267
2    -0.71411
3    0.92637
4    -0.33068
5    -0.30178
6    -0.56249
1    0.95929
2    -0.59628
3    -0.48742
4    0.9494
5    0.1549
6    -0.18837
7    -0.33548
8    -0.45605

trainset.energy

1clio2.xyz 1cli2o.xyz 6000
1cli2o.xyz 1cli2o2.xyz 2500
1cli2o2.xyz 1clio3.xyz 13500
liCi00.xyz  liCid1.xyz .0444270000
liCid1.xyz  liCid2.xyz -1.6650712500
liCid2.xyz  liCid3.xyz -5.5586397250
liCid3.xyz  liCid4.xyz -11.3895705250
liCid4.xyz  liCid5.xyz -20.2964937750
liCid5.xyz  liCid6.xyz -34.1342994750
liCid6.xyz  liCid7.xyz -55.9937263250
liCid7.xyz  liCid8.xyz -14.8982054000
liCiu1.xyz  liCiu2.xyz -2.6322464125
liCiu2.xyz  liCiu3.xyz -3.7413965875
liCiu3.xyz  liCiu4.xyz -4.4499256625
liCiu4.xyz  liCiu5.xyz -4.8685058125
liCiu5.xyz  liCiu6.xyz -5.0814040125
liCiu6.xyz  liCiu7.xyz -5.1481951125
liCiu7.xyz  liCiu8.xyz -5.1091144125
liCiu8.xyz  liCiu9.xyz -4.9958538000
liCiu9.xyz  liCid1.xyz 36.9326984750
li2od01.xyz li2od1.xyz -9051.51
li2od1.xyz li2od2.xyz  1509.99
li2od2.xyz li2ou01.xyz 4204.73
li2ou01.xyz li2ou1.xyz 2418.10
li2ou1.xyz li2ou2.xyz -258.65
li2ou2.xyz li2od01.xyz 1177.34

gemwt.wt

1
1
1
1
1
1
1
1
1
1
1
1
1
1
1
1
1
1
1
1
1
1
1
1
1
0.3
0.3
0.3
0.3
0.3
0.3
0.3
0.3
0.3
0.3
0.3
0.3
0.3
0.3
0.3
0.3
0.3
0.3
0.3
0.3
10
0.2
0.2
0.2
0.2
0.2
0.2

chgwt.wt

0.5
0.5
0.5
0.5
0.3
0.3
0.3
0.3

enewt.wt

0.000001
0.000001
0.000001
1
1
1
1
1
1
1
1
1
1
1
1
1
1
1
1
1
0.0005
0.0005
0.0005
0.0005
0.0005
0.0005


D. Equation of state data: geo for ereac and Quantum Espresso inputs

geo

XTLGRF 200
DESCRP 1lio2.pdb
RUTYPE CELL OPT 0
CRYSTX     3.99200    4.87700    2.96100   90.00000   90.00000   90.00000
FORMAT ATOM   (a6,1x,i5,1x,a5,1x,a3,1x,a1,1x,a5,3f10.5,1x,a5,i3,i2,1x,f8.5)
HETATM     1 Li                  0.00000   0.00000   0.00000 Li     1 0  0.00000
HETATM     2 O                   0.53100   2.02700   0.00000 O      2 0  0.00000
HETATM     3 Li                  1.99600   2.43800   1.48000 Li     1 0  0.00000
HETATM     4 O                   3.46100   2.85000   0.00000 O      2 0  0.00000
HETATM     5 O                   1.46500   4.46500   1.48000 O      2 0  0.00000
HETATM     6 O                   2.52700   0.41200   1.48000 O      2 0  0.00000
FORMAT CONECT (a6,12i6)

CONECT     1     2
ORDER      1     1
CONECT     2     1
ORDER      2     1
CONECT     3     6
ORDER      3     1
CONECT     6     3
ORDER      6     1
END
 
eos/s150.inp
 
&CONTROL
  calculation = 'relax'
  etot_conv_thr =   2.0000000000d-04
  forc_conv_thr =   1.0000000000d-04
  outdir = './out/'
  prefix = 's150'
  pseudo_dir = '~/QE/pseudo/'
  tprnfor = .true.
  tstress = .true.
  verbosity = 'high'
/
&SYSTEM
  degauss =   1.4699723600d-02
  ecutrho =   1.0800000000d+03
  ecutwfc =   9.0000000000d+01
  ibrav = 0
  nat = 6
  nosym = .false.
  ntyp = 2
  occupations = 'smearing'
  smearing = 'cold'
/
&ELECTRONS
  conv_thr =   4.0000000000d-09
  electron_maxstep = 80
  mixing_beta =   4.0000000000d-01
/
&IONS
!  ion_nstepe = 10
  ion_positions = 'default'
  ion_dynamics = 'bfgs'
/
ATOMIC_SPECIES
Li     6.941 li_pbe_v1.4.uspp.F.UPF
O      15.9994 O.pbe-n-kjpaw_psl.0.1.UPF
ATOMIC_POSITIONS crystal
Li           0.0453634085       0.0448770492       0.6293918919 
O            0.1300751880       0.4360655738       0.1489864865 
Li           0.5446115288       0.5426229508       0.3712837838 
O            0.9576441103       0.6538934426       0.1543918919 
O            0.4586466165       0.9348360656       0.8469594595 
O            0.6325814536       0.1526639344       0.8503378378 
K_POINTS automatic
8 7 11 0 0 0
CELL_PARAMETERS angstrom
      3.9900000000       0.0000000000       0.0000000000
      0.0000000000       4.8800000000       0.0000000000
      0.0000000000       0.0000000000       2.9600000000 
 
eos/s151.inp
 
&CONTROL
  calculation = 'relax'
  etot_conv_thr =   2.0000000000d-04
  forc_conv_thr =   1.0000000000d-04
  outdir = './out/'
  prefix = 's151'
  pseudo_dir = '~/QE/pseudo/'
  tprnfor = .true.
  tstress = .true.
  verbosity = 'high'
/
&SYSTEM
  degauss =   1.4699723600d-02
  ecutrho =   1.0800000000d+03
  ecutwfc =   9.0000000000d+01
  ibrav = 0
  nat = 6
  nosym = .false.
  ntyp = 2
  occupations = 'smearing'
  smearing = 'cold'
/
&ELECTRONS
  conv_thr =   4.0000000000d-09
  electron_maxstep = 80
  mixing_beta =   4.0000000000d-01
/
&IONS
!  ion_nstepe = 10
  ion_positions = 'default'
  ion_dynamics = 'bfgs'
/
ATOMIC_SPECIES
Li     6.941 li_pbe_v1.4.uspp.F.UPF
O      15.9994 O.pbe-n-kjpaw_psl.0.1.UPF
ATOMIC_POSITIONS crystal
Li           0.0455696203       0.0452479339       0.6273972603 
O            0.1329113924       0.4361570248       0.1482876712 
Li           0.5437974684       0.5427685950       0.3736301370 
O            0.9554430380       0.6539256198       0.1541095890 
O            0.4569620253       0.9342975207       0.8472602740 
O            0.6341772152       0.1528925620       0.8506849315 
K_POINTS automatic
8 7 11 0 0 0
CELL_PARAMETERS angstrom
      3.9500000000       0.0000000000       0.0000000000
      0.0000000000       4.8400000000       0.0000000000
      0.0000000000       0.0000000000       2.9200000000 
 
eos/s153.inp
 
&CONTROL
  calculation = 'relax'
  etot_conv_thr =   2.0000000000d-04
  forc_conv_thr =   1.0000000000d-04
  outdir = './out/'
  prefix = 's153'
  pseudo_dir = '~/QE/pseudo/'
  tprnfor = .true.
  tstress = .true.
  verbosity = 'high'
/
&SYSTEM
  degauss =   1.4699723600d-02
  ecutrho =   1.0800000000d+03
  ecutwfc =   9.0000000000d+01
  ibrav = 0
  nat = 6
  nosym = .false.
  ntyp = 2
  occupations = 'smearing'
  smearing = 'cold'
/
&ELECTRONS
  conv_thr =   4.0000000000d-09
  electron_maxstep = 80
  mixing_beta =   4.0000000000d-01
/
&IONS
!  ion_nstepe = 10
  ion_positions = 'default'
  ion_dynamics = 'bfgs'
/
ATOMIC_SPECIES
Li     6.941 li_pbe_v1.4.uspp.F.UPF
O      15.9994 O.pbe-n-kjpaw_psl.0.1.UPF
ATOMIC_POSITIONS crystal
Li           0.0449612403       0.0455882353       0.6190140845 
O            0.1385012920       0.4338235294       0.1482394366 
Li           0.5444444444       0.5430672269       0.3820422535 
O            0.9503875969       0.6560924370       0.1524647887 
O            0.4514211886       0.9319327731       0.8482394366 
O            0.6390180879       0.1552521008       0.8514084507 
K_POINTS automatic
9 7 12 0 0 0
CELL_PARAMETERS angstrom
      3.8700000000       0.0000000000       0.0000000000
      0.0000000000       4.7600000000       0.0000000000
      0.0000000000       0.0000000000       2.8400000000 
 
eos/s155.inp
 
&CONTROL
  calculation = 'relax'
  etot_conv_thr =   2.0000000000d-04
  forc_conv_thr =   1.0000000000d-04
  outdir = './out/'
  prefix = 's155'
  pseudo_dir = '~/QE/pseudo/'
  tprnfor = .true.
  tstress = .true.
  verbosity = 'high'
/
&SYSTEM
  degauss =   1.4699723600d-02
  ecutrho =   1.0800000000d+03
  ecutwfc =   9.0000000000d+01
  ibrav = 0
  nat = 6
  nosym = .false.
  ntyp = 2
  occupations = 'smearing'
  smearing = 'cold'
/
&ELECTRONS
  conv_thr =   4.0000000000d-09
  electron_maxstep = 80
  mixing_beta =   4.0000000000d-01
/
&IONS
!  ion_nstepe = 10
  ion_positions = 'default'
  ion_dynamics = 'bfgs'
/
ATOMIC_SPECIES
Li     6.941 li_pbe_v1.4.uspp.F.UPF
O      15.9994 O.pbe-n-kjpaw_psl.0.1.UPF
ATOMIC_POSITIONS crystal
Li           0.0445910290       0.0457264957       0.6083333333 
O            0.1451187335       0.4309829060       0.1471014493 
Li           0.5443271768       0.5429487179       0.3923913043 
O            0.9443271768       0.6587606838       0.1507246377 
O            0.4448548813       0.9290598291       0.8496376812 
O            0.6453825858       0.1581196581       0.8528985507 
K_POINTS automatic
9 7 12 0 0 0
CELL_PARAMETERS angstrom
      3.7900000000       0.0000000000       0.0000000000
      0.0000000000       4.6800000000       0.0000000000
      0.0000000000       0.0000000000       2.7600000000 
 
eos/s160.inp
 
&CONTROL
  calculation = 'relax'
  etot_conv_thr =   2.0000000000d-04
  forc_conv_thr =   1.0000000000d-04
  outdir = './out/'
  prefix = 's160'
  pseudo_dir = '~/QE/pseudo/'
  tprnfor = .true.
  tstress = .true.
  verbosity = 'high'
/
&SYSTEM
  degauss =   1.4699723600d-02
  ecutrho =   1.0800000000d+03
  ecutwfc =   9.0000000000d+01
  ibrav = 0
  nat = 6
  nosym = .false.
  ntyp = 2
  occupations = 'smearing'
  smearing = 'cold'
/
&ELECTRONS
  conv_thr =   4.0000000000d-09
  electron_maxstep = 80
  mixing_beta =   4.0000000000d-01
/
&IONS
!  ion_nstepe = 10
  ion_positions = 'default'
  ion_dynamics = 'bfgs'
/
ATOMIC_SPECIES
Li     6.941 li_pbe_v1.4.uspp.F.UPF
O      15.9994 O.pbe-n-kjpaw_psl.0.1.UPF
ATOMIC_POSITIONS crystal
Li           0.0462414579       0.0437500000       0.6333333333 
O            0.1084282460       0.4382575758       0.1630952381 
Li           0.5435079727       0.5429924242       0.3678571429 
O            0.9790432802       0.6513257576       0.1678571429 
O            0.4799544419       0.9376893939       0.8342261905 
O            0.6118451025       0.1505681818       0.8348214286 
K_POINTS automatic
8 6 10 0 0 0
CELL_PARAMETERS angstrom
      4.3900000000       0.0000000000       0.0000000000
      0.0000000000       5.2800000000       0.0000000000
      0.0000000000       0.0000000000       3.3600000000
 
eos/s165.inp
 
&CONTROL
  calculation = 'relax'
  etot_conv_thr =   2.0000000000d-04
  forc_conv_thr =   1.0000000000d-04
  outdir = './out/'
  prefix = 's165'
  pseudo_dir = '~/QE/pseudo/'
  tprnfor = .true.
  tstress = .true.
  verbosity = 'high'
/
&SYSTEM
  degauss =   1.4699723600d-02
  ecutrho =   1.0800000000d+03
  ecutwfc =   9.0000000000d+01
  ibrav = 0
  nat = 6
  nosym = .false.
  ntyp = 2
  occupations = 'smearing'
  smearing = 'cold'
/
&ELECTRONS
  conv_thr =   4.0000000000d-09
  electron_maxstep = 80
  mixing_beta =   4.0000000000d-01
/
&IONS
!  ion_nstepe = 10
  ion_positions = 'default'
  ion_dynamics = 'bfgs'
/
ATOMIC_SPECIES
Li     6.941 li_pbe_v1.4.uspp.F.UPF
O      15.9994 O.pbe-n-kjpaw_psl.0.1.UPF
ATOMIC_POSITIONS crystal
Li           0.0466230937       0.0432481752       0.6067415730 
O            0.0991285403       0.4401459854       0.1651685393 
Li           0.5433551198       0.5430656934       0.3957865169 
O            0.9877995643       0.6489051095       0.1676966292 
O            0.4886710240       0.9405109489       0.8323033708 
O            0.6034858388       0.1487226277       0.8342696629 
K_POINTS automatic
7 6 9 0 0 0
CELL_PARAMETERS angstrom
      4.5900000000       0.0000000000       0.0000000000
      0.0000000000       5.4800000000       0.0000000000
      0.0000000000       0.0000000000       3.5600000000
 
eos/s170.inp
 
&CONTROL
  calculation = 'relax'
  etot_conv_thr =   2.0000000000d-04
  forc_conv_thr =   1.0000000000d-04
  outdir = './out/'
  prefix = 's170'
  pseudo_dir = '~/QE/pseudo/'
  tprnfor = .true.
  tstress = .true.
  verbosity = 'high'
/
&SYSTEM
  degauss =   1.4699723600d-02
  ecutrho =   1.0800000000d+03
  ecutwfc =   9.0000000000d+01
  ibrav = 0
  nat = 6
  nosym = .false.
  ntyp = 2
  occupations = 'smearing'
  smearing = 'cold'
/
&ELECTRONS
  conv_thr =   4.0000000000d-09
  electron_maxstep = 80
  mixing_beta =   4.0000000000d-01
/
&IONS
!  ion_nstepe = 10
  ion_positions = 'default'
  ion_dynamics = 'bfgs'
/
ATOMIC_SPECIES
Li     6.941 li_pbe_v1.4.uspp.F.UPF
O      15.9994 O.pbe-n-kjpaw_psl.0.1.UPF
ATOMIC_POSITIONS crystal
Li           0.0509394572       0.0426056338       0.5779255319 
O            0.0989561587       0.4447183099       0.1712765957 
Li           0.5407098121       0.5433098592       0.4271276596 
O            0.9876826722       0.6438380282       0.1712765957 
O            0.4883089770       0.9457746479       0.8260638298 
O            0.6033402923       0.1440140845       0.8297872340 
K_POINTS automatic
7 6 9 0 0 0
CELL_PARAMETERS angstrom
      4.7900000000       0.0000000000       0.0000000000
      0.0000000000       5.6800000000       0.0000000000
      0.0000000000       0.0000000000       3.7600000000
 
eos/s175.inp
 
&CONTROL
  calculation = 'relax'
  etot_conv_thr =   2.0000000000d-04
  forc_conv_thr =   1.0000000000d-04
  outdir = './out/'
  prefix = 's175'
  pseudo_dir = '~/QE/pseudo/'
  tprnfor = .true.
  tstress = .true.
  verbosity = 'high'
/
&SYSTEM
  degauss =   1.4699723600d-02
  ecutrho =   1.0800000000d+03
  ecutwfc =   9.0000000000d+01
  ibrav = 0
  nat = 6
  nosym = .false.
  ntyp = 2
  occupations = 'smearing'
  smearing = 'cold'
/
&ELECTRONS
  conv_thr =   4.0000000000d-09
  electron_maxstep = 80
  mixing_beta =   4.0000000000d-01
/
&IONS
!  ion_nstepe = 10
  ion_positions = 'default'
  ion_dynamics = 'bfgs'
/
ATOMIC_SPECIES
Li     6.941 li_pbe_v1.4.uspp.F.UPF
O      15.9994 O.pbe-n-kjpaw_psl.0.1.UPF
ATOMIC_POSITIONS crystal
Li           0.0601202405       0.0403061224       0.5512626263 
O            0.0959919840       0.4477891156       0.1760101010 
Li           0.5326653307       0.5452380952       0.4563131313 
O            0.9901803607       0.6403061224       0.1734848485 
O            0.4905811623       0.9496598639       0.8212121212 
O            0.6010020040       0.1409863946       0.8265151515 
K_POINTS automatic
7 6 8 0 0 0
CELL_PARAMETERS angstrom
      4.9900000000       0.0000000000       0.0000000000
      0.0000000000       5.8800000000       0.0000000000
      0.0000000000       0.0000000000       3.9600000000
 

E. Validation geometries and charges

li2o

  72
  
O   38.49001  37.38461  32.74123    
Li  38.49001  37.38461  34.73372    
O   40.30200  38.43076  35.39789    
O   38.49001  39.47692  38.05456    
Li  38.49001  37.38461  38.71872    
Li  40.30200  38.43076  37.39039    
Li  40.30200  38.43076  33.40539    
Li  38.49001  39.47692  40.04706    
Li  38.49001  39.47692  36.06206    
O   38.49001  37.38461  40.71122    
Li  38.49001  37.38461  42.70372    
O   40.30200  38.43076  43.36789    
O   38.49001  39.47692  46.02456    
Li  38.49001  37.38461  46.68872    
Li  40.30200  38.43076  45.36039    
Li  40.30200  38.43076  41.37539    
Li  38.49001  39.47692  48.01706    
Li  38.49001  39.47692  44.03206    
O   36.67801  40.52308  32.74123    
Li  36.67801  40.52308  34.73372    
O   38.49001  41.56924  35.39789    
O   36.67801  42.61540  38.05456    
Li  36.67801  40.52308  38.71872    
Li  38.49001  41.56924  37.39039    
Li  38.49001  41.56924  33.40539    
Li  36.67801  42.61540  40.04706    
Li  36.67801  42.61540  36.06206    
O   36.67801  40.52308  40.71122    
Li  36.67801  40.52308  42.70372    
O   38.49001  41.56924  43.36789    
O   36.67801  42.61540  46.02456    
Li  36.67801  40.52308  46.68872    
Li  38.49001  41.56924  45.36039    
Li  38.49001  41.56924  41.37539    
Li  36.67801  42.61540  48.01706    
Li  36.67801  42.61540  44.03206    
O   42.11401  37.38461  32.74123    
Li  42.11400  37.38461  34.73372    
O   43.92600  38.43076  35.39789    
O   42.11400  39.47692  38.05456    
Li  42.11400  37.38461  38.71872    
Li  43.92600  38.43076  37.39039    
Li  43.92601  38.43076  33.40539    
Li  42.11400  39.47692  40.04706    
Li  42.11400  39.47692  36.06206    
O   42.11400  37.38461  40.71122    
Li  42.11400  37.38461  42.70372    
O   43.92600  38.43076  43.36789    
O   42.11400  39.47692  46.02456    
Li  42.11400  37.38461  46.68872    
Li  43.92600  38.43076  45.36039    
Li  43.92600  38.43076  41.37539    
Li  42.11400  39.47692  48.01706    
Li  42.11400  39.47692  44.03206    
O   40.30200  40.52308  32.74123    
Li  40.30200  40.52308  34.73372    
O   42.11400  41.56924  35.39789    
O   40.30200  42.61540  38.05456    
Li  40.30200  40.52308  38.71872    
Li  42.11400  41.56924  37.39039    
Li  42.11400  41.56924  33.40539    
Li  40.30200  42.61540  40.04706    
Li  40.30200  42.61540  36.06206    
O   40.30200  40.52308  40.71122    
Li  40.30200  40.52308  42.70372    
O   42.11400  41.56924  43.36789    
O   40.30200  42.61540  46.02456    
Li  40.30200  40.52308  46.68872    
Li  42.11400  41.56924  45.36039    
Li  42.11400  41.56924  41.37539    
Li  40.30200  42.61540  48.01706    
Li  40.30200  42.61540  44.03206    

O	-0.86154
Li	0.92312
O	-1.8211
O	-1.82174
Li	0.94781
Li	0.86147
Li	0.89236
Li	0.88854
Li	0.85697
O	-1.78459
Li	0.951
O	-1.83624
O	-1.90693
Li	0.57952
Li	0.61209
Li	0.88826
Li	0.05939
Li	0.87001
O	-1.0243
Li	0.88751
O	-1.82173
O	-1.80662
Li	0.93041
Li	0.88256
Li	0.94186
Li	0.93095
Li	0.95131
O	-1.78521
Li	0.90799
O	-1.84727
O	-1.82943
Li	0.7315
Li	0.90096
Li	0.84865
Li	0.80537
Li	0.9508
O	-1.11761
Li	0.91374
O	-1.68314
O	-1.83044
Li	0.90953
Li	0.94513
Li	0.96168
Li	0.84834
Li	0.88032
O	-1.78602
Li	0.93093
O	-1.80262
O	-1.88955
Li	0.27306
Li	0.95186
Li	0.93426
Li	0.69972
Li	0.87649
O	-1.31756
Li	0.84822
O	-1.714
O	-1.79702
Li	0.86393
Li	0.93543
Li	0.96089
Li	0.91758
Li	0.94346
O	-1.81871
Li	0.8671
O	-1.80474
O	-1.82563
Li	0.49982
Li	0.93977
Li	0.92132
Li	0.77802
Li	0.94011
 
li2o2

  64
                            
Li  38.53767  37.46717  36.43013   
Li  38.53767  37.46717  40.29213   
Li  38.53767  37.46717  44.15413   
Li  38.53752  39.29399  34.49914   
O   38.53752  39.29399  39.16366   
O   38.53752  39.29399  37.55861   
Li  38.53752  39.29399  42.22314   
O   38.53752  39.29399  46.88766   
O   38.53752  39.29399  45.28261   
Li  36.95567  40.20727  32.56814   
Li  36.95567  40.20727  36.43013   
Li  36.95567  40.20727  40.29213   
Li  36.95567  40.20727  44.15413   
Li  36.95552  42.03410  34.49914   
O   36.95552  42.03410  39.16366   
O   36.95552  42.03410  37.55861   
Li  36.95552  42.03410  42.22314   
O   36.95552  42.03410  46.88766   
O   36.95552  42.03410  45.28261   
Li  38.53767  37.46717  32.56814   
Li  38.53782  41.12055  38.36114   
O   38.53782  41.12055  35.30166   
O   38.53782  41.12055  33.69661   
Li  38.53782  41.12055  46.08514   
O   38.53782  41.12055  43.02566   
O   38.53782  41.12055  41.42061   
Li  40.11951  42.03410  34.49914   
O   40.11951  42.03410  39.16366   
O   40.11951  42.03410  37.55861   
Li  40.11951  42.03410  42.22314   
O   40.11951  42.03410  46.88766   
O   40.11951  42.03410  45.28261   
Li  40.11966  40.20727  32.56814   
Li  40.11966  40.20727  36.43013   
Li  40.11966  40.20727  40.29213   
Li  40.11966  40.20727  44.15413   
Li  40.11982  38.38044  38.36114   
O   40.11982  38.38044  35.30166   
O   40.11982  38.38044  33.69661   
Li  40.11982  38.38044  46.08514   
O   40.11982  38.38044  43.02566   
O   40.11982  38.38044  41.42061   
Li  41.70151  39.29399  34.49914   
O   41.70151  39.29399  39.16366   
O   41.70151  39.29399  37.55861   
Li  41.70151  39.29399  42.22314   
O   41.70151  39.29399  46.88766   
O   41.70151  39.29399  45.28261   
Li  41.70166  37.46717  36.43013   
Li  41.70166  37.46717  40.29213   
Li  41.70166  37.46717  44.15413   
Li  41.70167  37.46717  32.56814   
Li  41.70182  41.12055  38.36114   
O   41.70182  41.12055  35.30166   
O   41.70182  41.12055  33.69661   
Li  41.70182  41.12055  46.08514   
O   41.70182  41.12055  43.02566   
O   41.70182  41.12055  41.42061   
Li  43.28382  38.38044  38.36114   
O   43.28382  38.38044  35.30166   
O   43.28382  38.38044  33.69661   
Li  43.28382  38.38044  46.08514   
O   43.28382  38.38044  43.02566   
O   43.28382  38.38044  41.42061   

Li	0.76232
Li	0.47665
Li	0.87836
Li	0.37443
O	-0.94342
O	-0.95432
Li	0.49932
O	-0.63751
O	-1.05077
Li	0.28583
Li	0.83931
Li	0.81153
Li	0.86087
Li	0.92423
O	-0.69401
O	-0.72248
Li	0.95504
O	-0.30166
O	-0.61113
Li	0.40119
Li	0.85495
O	-0.88077
O	-1.05925
Li	0.87358
O	-0.92224
O	-0.93541
Li	0.92583
O	-0.66996
O	-0.68376
Li	0.94047
O	-0.48265
O	-0.62444
Li	0.86929
Li	0.87081
Li	0.86564
Li	0.85991
Li	0.48097
O	-0.95676
O	-1.06327
Li	0.89266
O	-0.94223
O	-0.96016
Li	0.84392
O	-0.9318
O	-0.92763
Li	0.85846
O	-0.84313
O	-0.96917
Li	0.78334
Li	0.84745
Li	0.86854
Li	0.90999
Li	0.94104
O	-0.69293
O	-0.81688
Li	0.93599
O	-0.66203
O	-0.67134
Li	0.95108
O	-0.67415
O	-0.69775
Li	0.95068
O	-0.70771
O	-0.70175
 
lio2

  48
                         
Li  36.18590  35.34034  37.77926 
O   36.71683  37.36722  37.77926 
Li  38.18189  37.77883  39.25975 
O   39.64696  38.19045  37.77926 
O   37.65096  39.80572  39.25975 
O   38.71283  35.75195  39.25975 
Li  36.18590  35.34034  40.74025 
O   36.71683  37.36722  40.74025 
Li  38.18189  37.77883  42.22075 
O   39.64696  38.19045  40.74025 
O   37.65096  39.80572  42.22075 
O   38.71283  35.75195  42.22075 
Li  36.18590  40.21733  37.77926 
O   36.71683  42.24422  37.77926 
Li  38.18189  42.65583  39.25975 
O   39.64696  43.06745  37.77926 
O   37.65096  44.68272  39.25975 
O   38.71283  40.62895  39.25975 
Li  36.18590  40.21733  40.74025 
O   36.71683  42.24422  40.74025 
Li  38.18189  42.65583  42.22075 
O   39.64696  43.06745  40.74025 
O   37.65096  44.68272  42.22075 
O   38.71283  40.62895  42.22075 
Li  40.17790  35.34034  37.77926 
O   40.70883  37.36722  37.77926 
Li  42.17389  37.77883  39.25975 
O   43.63896  38.19045  37.77926 
O   41.64296  39.80572  39.25975 
O   42.70483  35.75195  39.25975 
Li  40.17789  35.34034  40.74025 
O   40.70883  37.36722  40.74025 
Li  42.17389  37.77883  42.22075 
O   43.63896  38.19045  40.74025 
O   41.64296  39.80572  42.22075 
O   42.70483  35.75195  42.22075 
Li  40.17789  40.21733  37.77926 
O   40.70883  42.24422  37.77926 
Li  42.17389  42.65583  39.25975 
O   43.63896  43.06745  37.77926 
O   41.64296  44.68272  39.25975 
O   42.70483  40.62895  39.25975 
Li  40.17789  40.21733  40.74025 
O   40.70883  42.24422  40.74025 
Li  42.17389  42.65583  42.22075 
O   43.63896  43.06745  40.74025 
O   41.64296  44.68272  42.22075 
O   42.70483  40.62895  42.22075 

Li	0.97062
O	-0.99928
Li	0.87279
O	-0.36807
O	-0.48874
O	-1.17345
Li	0.97393
O	-1.05909
Li	0.93608
O	-0.43334
O	-0.376
O	-0.79355
Li	0.96436
O	-0.65502
Li	0.8575
O	-0.07834
O	-0.18706
O	-0.47756
Li	0.94095
O	-0.86632
Li	0.93023
O	-0.21047
O	-0.35357
O	-0.36109
Li	0.96373
O	-0.36835
Li	0.85044
O	-0.26001
O	-0.40097
O	-0.55371
Li	0.9497
O	-0.39407
Li	0.92399
O	-0.49066
O	-0.33415
O	-0.55518
Li	0.91443
O	-0.25387
Li	0.8536
O	-0.24087
O	-0.31538
O	-0.10845
Li	0.82895
O	-0.39765
Li	0.92424
O	-0.49074
O	-0.42924
O	-0.18114
 
lio3

  64
                        
O   37.71026  35.58375  35.04821 
Li  37.71026  35.58375  37.60409 
O   37.71026  35.58375  40.24521 
Li  37.71026  35.58375  42.80109 
O   37.71026  36.71935  39.46566 
O   37.71026  36.71935  44.66266 
O   37.71026  39.37914  39.46566 
O   37.71026  39.37914  44.66266 
Li  37.71026  40.51474  42.80109 
O   37.71026  40.51475  35.04821 
Li  37.71026  40.51475  37.60409 
O   37.71026  40.51475  40.24521 
O   37.71026  41.65035  39.46566 
O   37.71026  41.65035  44.66266 
O   37.71026  44.31014  39.46566 
O   37.71026  44.31014  44.66266 
O   39.23675  36.91364  36.86716 
O   39.23675  36.91364  42.06416 
O   39.23675  38.04924  37.64671 
Li  39.23675  38.04924  40.20259 
O   39.23675  38.04924  42.84371 
Li  39.23675  38.04925  35.00559 
O   39.23675  39.18485  36.86716 
O   39.23675  39.18485  42.06416 
O   39.23675  41.84464  36.86716 
O   39.23675  41.84464  42.06416 
Li  39.23675  42.98025  35.00559 
O   39.23675  42.98025  37.64671 
Li  39.23675  42.98025  40.20259 
O   39.23675  42.98025  42.84371 
O   39.23675  44.11585  36.86716 
O   39.23675  44.11585  42.06416 
O   40.76325  35.58375  35.04821 
Li  40.76325  35.58375  37.60409 
O   40.76325  35.58375  40.24521 
Li  40.76325  35.58375  42.80109 
O   40.76325  36.71935  39.46566 
O   40.76325  36.71935  44.66266 
O   40.76325  39.37914  39.46566 
O   40.76325  39.37914  44.66266 
Li  40.76325  40.51474  42.80109 
O   40.76325  40.51475  35.04821 
Li  40.76325  40.51475  37.60409 
O   40.76325  40.51475  40.24521 
O   40.76325  41.65035  39.46566 
O   40.76325  41.65035  44.66266 
O   40.76325  44.31014  39.46566 
O   40.76325  44.31014  44.66266 
O   42.28975  36.91364  36.86716 
O   42.28975  36.91364  42.06416 
O   42.28975  38.04924  37.64671 
Li  42.28975  38.04924  40.20259 
O   42.28975  38.04924  42.84371 
Li  42.28975  38.04925  35.00559 
O   42.28975  39.18485  36.86716 
O   42.28975  39.18485  42.06416 
O   42.28975  41.84464  36.86716 
O   42.28975  41.84464  42.06416 
Li  42.28975  42.98025  35.00559 
O   42.28975  42.98025  37.64671 
Li  42.28975  42.98025  40.20259 
O   42.28975  42.98025  42.84371 
O   42.28975  44.11585  36.86716 
O   42.28975  44.11585  42.06416 

O	-0.52237
Li	0.95542
O	-0.35267
Li	0.95535
O	-0.40532
O	-0.48101
O	-0.41135
O	-0.32682
Li	0.92696
O	-0.63738
Li	0.91947
O	0.04925
O	-0.39431
O	-0.3483
O	-0.26575
O	-0.09524
O	-0.52561
O	-0.51068
O	0.06086
Li	0.8356
O	0.1852
Li	0.93955
O	-0.44841
O	-0.45727
O	-0.43372
O	-0.45382
Li	0.94609
O	0.1403
Li	0.84609
O	0.21639
O	-0.30733
O	-0.10895
O	-0.6881
Li	0.93977
O	-0.34264
Li	0.93901
O	-0.52974
O	-0.44742
O	-0.52647
O	-0.27949
Li	0.85702
O	-0.87834
Li	0.84758
O	0.0478
O	-0.50273
O	-0.33971
O	-0.59741
O	-0.13431
O	-0.44496
O	-0.41843
O	0.03875
Li	0.90306
O	0.17113
Li	0.95736
O	-0.41948
O	-0.3635
O	-0.42556
O	-0.37117
Li	0.9428
O	0.06504
Li	0.90978
O	0.18977
O	-0.38248
O	-0.20714
 
