# Supplementary material for: Charge Distribution and Lithium Oxide Stability Modeled by Reactive Force Field
Source: J Phys Chem A. 2025 Oct 13;129(43):10003–13. doi: 10.1021/acs.jpca.5c03998 (PMC12581134; doi:10.1021/acs.jpca.5c03998)
Supplement: Supplementary file 4 [file jp5c03998_si_004.zip]

Archive with 2 entries (2 files):
- xmolout-EEM.xyz
- xmolout-GAOptE.xyz
