# Supplementary material for: Charge Distribution and Lithium Oxide Stability Modeled by Reactive Force Field
Source: J Phys Chem A. 2025 Oct 13;129(43):10003–13. doi: 10.1021/acs.jpca.5c03998 (PMC12581134; doi:10.1021/acs.jpca.5c03998)
Supplement: Supplementary file 4 [file jp5c03998_si_004.zip › xmolout-EEM.xyz]

 884
li-reaction.xyz                              0   -33154.14  50.00  25.92  25.92  90.00  90.00  90.00
Li  13.12398   1.08335   1.05527     1          3.00397
Li  13.12398   3.25535   3.22527     1          3.00520
Li  15.29698   1.08335   3.22527     1          0.21263
Li  15.29698   3.25535   1.05527     1          0.21361
Li  13.12398   1.08335   5.37527     1          3.00393
Li  13.12398   3.25535   7.54527     1          3.00519
Li  15.29698   1.08335   7.54527     1          0.21231
Li  15.29698   3.25535   5.37527     1          0.21388
Li  13.12398   1.08335   9.69527     1          3.00391
Li  13.12398   3.25535  11.86527     1          3.00548
Li  15.29698   1.08335  11.86527     1          0.21292
Li  15.29698   3.25535   9.69527     1          0.21356
Li  13.12398   1.08335  14.01527     1          3.00359
Li  13.12398   3.25535  16.18527     1          3.00584
Li  15.29698   1.08335  16.18527     1          0.21298
Li  15.29698   3.25535  14.01427     1          0.21367
Li  13.12398   1.08335  18.33427     1          3.00370
Li  13.12398   3.25535  20.50527     1          3.00504
Li  15.29698   1.08335  20.50527     1          0.21212
Li  15.29698   3.25535  18.33427     1          0.21399
Li  13.12398   1.08335  22.65427     1          3.00461
Li  13.12398   3.25535  24.82527     1          3.00436
Li  15.29698   1.08335  24.82427     1          0.21109
Li  15.29698   3.25535  22.65427     1          0.21491
Li  13.12398   5.40335   1.05527     1          3.00490
Li  13.12398   7.57535   3.22527     1          3.00454
Li  15.29698   5.40335   3.22527     1          0.21386
Li  15.29698   7.57535   1.05527     1          0.21293
Li  13.12398   5.40335   5.37527     1          3.00486
Li  13.12398   7.57535   7.54527     1          3.00450
Li  15.29698   5.40335   7.54527     1          0.21354
Li  15.29698   7.57535   5.37527     1          0.21319
Li  13.12398   5.40335   9.69527     1          3.00485
Li  13.12398   7.57535  11.86527     1          3.00482
Li  15.29698   5.40335  11.86527     1          0.21415
Li  15.29698   7.57535   9.69527     1          0.21287
Li  13.12398   5.40335  14.01527     1          3.00453
Li  13.12398   7.57535  16.18527     1          3.00516
Li  15.29698   5.40335  16.18527     1          0.21421
Li  15.29698   7.57535  14.01427     1          0.21298
Li  13.12398   5.40335  18.33427     1          3.00412
Li  13.12398   7.57535  20.50527     1          3.00412
Li  15.29698   5.40335  20.50527     1          0.21335
Li  15.29698   7.57535  18.33427     1          0.21330
Li  13.12398   5.40335  22.65427     1          3.00532
Li  13.12398   7.57535  24.82527     1          3.00369
Li  15.29698   5.40335  24.82427     1          0.21232
Li  15.29698   7.57535  22.65427     1          0.21422
Li  13.12398   9.72335   1.05527     1          3.00572
Li  13.12398  11.89435   3.22527     1          3.00443
Li  15.29698   9.72335   3.22527     1          0.21494
Li  15.29698  11.89435   1.05527     1          0.21278
Li  13.12398   9.72335   5.37527     1          3.00568
Li  13.12398  11.89435   7.54527     1          3.00441
Li  15.29698   9.72335   7.54527     1          0.21462
Li  15.29698  11.89435   5.37527     1          0.21305
Li  13.12398   9.72335   9.69527     1          3.00566
Li  13.12398  11.89435  11.86527     1          3.00471
Li  15.29698   9.72335  11.86527     1          0.21523
Li  15.29698  11.89435   9.69527     1          0.21272
Li  13.12398   9.72335  14.01527     1          3.00535
Li  13.12398  11.89435  16.18527     1          3.00509
Li  15.29698   9.72335  16.18527     1          0.21529
Li  15.29698  11.89435  14.01427     1          0.21283
Li  13.12398   9.72335  18.33427     1          3.00543
Li  13.12398  11.89435  20.50527     1          3.00451
Li  15.29698   9.72335  20.50527     1          0.21443
Li  15.29698  11.89435  18.33427     1          0.21316
Li  13.12398   9.72335  22.65427     1          3.00636
Li  13.12398  11.89435  24.82527     1          3.00359
Li  15.29698   9.72335  24.82427     1          0.21340
Li  15.29698  11.89435  22.65427     1          0.21407
Li  13.12398  14.04335   1.05527     1          3.00479
Li  13.12398  16.21435   3.22527     1          3.00457
Li  15.29698  14.04335   3.22527     1          0.21371
Li  15.29698  16.21435   1.05527     1          0.21312
Li  13.12398  14.04335   5.37527     1          3.00472
Li  13.12398  16.21435   7.54527     1          3.00464
Li  15.29698  14.04335   7.54527     1          0.21339
Li  15.29698  16.21435   5.37527     1          0.21339
Li  13.12398  14.04335   9.69527     1          3.00474
Li  13.12398  16.21435  11.86527     1          3.00504
Li  15.29698  14.04335  11.86527     1          0.21400
Li  15.29698  16.21435   9.69527     1          0.21307
Li  13.12398  14.04335  14.01527     1          3.00441
Li  13.12398  16.21435  16.18527     1          3.00542
Li  15.29698  14.04335  16.18527     1          0.21406
Li  15.29698  16.21435  14.01427     1          0.21318
Li  13.12398  14.04335  18.33427     1          3.00453
Li  13.12398  16.21435  20.50527     1          3.00483
Li  15.29698  14.04335  20.50527     1          0.21320
Li  15.29698  16.21435  18.33427     1          0.21350
Li  13.12398  14.04335  22.65427     1          3.00544
Li  13.12398  16.21435  24.82527     1          3.00392
Li  15.29698  14.04335  24.82427     1          0.21217
Li  15.29698  16.21435  22.65427     1          0.21442
Li  13.12398  18.36335   1.05527     1          3.00474
Li  13.12398  20.53435   3.22527     1          3.00451
Li  15.29698  18.36335   3.22527     1          0.21371
Li  15.29698  20.53435   1.05527     1          0.21312
Li  13.12398  18.36335   5.37527     1          3.00381
Li  13.12398  20.53435   7.54527     1          3.00461
Li  15.29698  18.36335   7.54527     1          0.21339
Li  15.29698  20.53435   5.37527     1          0.21339
Li  13.12398  18.36335   9.69527     1          3.00472
Li  13.12398  20.53435  11.86527     1          3.00504
Li  15.29698  18.36335  11.86527     1          0.21400
Li  15.29698  20.53435   9.69527     1          0.21307
Li  13.12398  18.36335  14.01527     1          3.00442
Li  13.12398  20.53435  16.18527     1          3.00540
Li  15.29698  18.36335  16.18527     1          0.21407
Li  15.29698  20.53435  14.01427     1          0.21318
Li  13.12398  18.36335  18.33427     1          3.00446
Li  13.12398  20.53435  20.50527     1          3.00464
Li  15.29698  18.36335  20.50527     1          0.21320
Li  15.29698  20.53435  18.33427     1          0.21350
Li  13.12398  18.36335  22.65427     1          3.00539
Li  13.12398  20.53435  24.82527     1          3.00392
Li  15.29698  18.36335  24.82427     1          0.21217
Li  15.29698  20.53435  22.65427     1          0.21442
Li  13.12398  22.68335   1.05527     1          3.00479
Li  13.12398  24.85435   3.22527     1          3.00509
Li  15.29698  22.68335   3.22527     1          0.21372
Li  15.29698  24.85435   1.05527     1          0.21347
Li  13.12398  22.68335   5.37527     1          3.00471
Li  13.12398  24.85435   7.54527     1          3.00508
Li  15.29698  22.68335   7.54527     1          0.21339
Li  15.29698  24.85435   5.37527     1          0.21374
Li  13.12398  22.68335   9.69527     1          3.00474
Li  13.12398  24.85435  11.86527     1          3.00537
Li  15.29698  22.68335  11.86527     1          0.21400
Li  15.29698  24.85435   9.69527     1          0.21341
Li  13.12398  22.68335  14.01527     1          3.00442
Li  13.12398  24.85435  16.18527     1          3.00575
Li  15.29698  22.68335  16.18527     1          0.21407
Li  15.29698  24.85435  14.01427     1          0.21352
Li  13.12398  22.68335  18.33427     1          3.00449
Li  13.12398  24.85435  20.50527     1          3.00517
Li  15.29698  22.68335  20.50527     1          0.21320
Li  15.29698  24.85435  18.33427     1          0.21385
Li  13.12398  22.68335  22.65427     1          3.00542
Li  13.12398  24.85435  24.82527     1          3.00425
Li  15.29698  22.68335  24.82427     1          0.21217
Li  15.29698  24.85435  22.65427     1          0.21476
Li  17.44398   1.08335   1.05527     1          0.09443
Li  17.44398   3.25535   3.22527     1          0.09628
Li  19.61698   1.08335   3.22527     1          0.09388
Li  19.61698   3.25535   1.05527     1          0.09487
Li  17.44398   1.08335   5.37527     1          0.09469
Li  17.44398   3.25535   7.54527     1          0.09625
Li  19.61698   1.08335   7.54527     1          0.09356
Li  19.61698   3.25535   5.37527     1          0.09513
Li  17.44398   1.08335   9.69527     1          0.09467
Li  17.44398   3.25535  11.86527     1          0.09686
Li  19.61698   1.08335  11.86527     1          0.09416
Li  19.61698   3.25535   9.69527     1          0.09480
Li  17.44398   1.08335  14.01527     1          0.09434
Li  17.44398   3.25535  16.18527     1          0.09693
Li  19.61698   1.08335  16.18527     1          0.09423
Li  19.61698   3.25535  14.01427     1          0.09491
Li  17.44398   1.08335  18.33427     1          0.09450
Li  17.44398   3.25535  20.50527     1          0.09637
Li  19.61698   1.08335  20.50527     1          0.09337
Li  19.61698   3.25535  18.33427     1          0.09524
Li  17.44398   1.08335  22.65427     1          0.09571
Li  17.44398   3.25535  24.82527     1          0.09517
Li  19.61698   1.08335  24.82427     1          0.09235
Li  19.61698   3.25535  22.65427     1          0.09615
Li  17.44398   5.40335   1.05527     1          0.09565
Li  17.44398   7.57535   3.22527     1          0.09559
Li  19.61698   5.40335   3.22527     1          0.09511
Li  19.61698   7.57535   1.05527     1          0.09417
Li  17.44398   5.40335   5.37527     1          0.09591
Li  17.44398   7.57535   7.54527     1          0.09556
Li  19.61698   5.40335   7.54527     1          0.09478
Li  19.61698   7.57535   5.37527     1          0.09444
Li  17.44398   5.40335   9.69527     1          0.09589
Li  17.44398   7.57535  11.86527     1          0.09617
Li  19.61698   5.40335  11.86527     1          0.09539
Li  19.61698   7.57535   9.69527     1          0.09411
Li  17.44398   5.40335  14.01527     1          0.09556
Li  17.44398   7.57535  16.18527     1          0.09624
Li  19.61698   5.40335  16.18527     1          0.09546
Li  19.61698   7.57535  14.01427     1          0.09422
Li  17.44398   5.40335  18.33427     1          0.09572
Li  17.44398   7.57535  20.50527     1          0.09568
Li  19.61698   5.40335  20.50527     1          0.09459
Li  19.61698   7.57535  18.33427     1          0.09455
Li  17.44398   5.40335  22.65427     1          0.09693
Li  17.44398   7.57535  24.82527     1          0.09448
Li  19.61698   5.40335  24.82427     1          0.09357
Li  19.61698   7.57535  22.65427     1          0.09546
Li  17.44398   9.72335   1.05527     1          0.09673
Li  17.44398  11.89435   3.22527     1          0.09544
Li  19.61698   9.72335   3.22527     1          0.09618
Li  19.61698  11.89435   1.05527     1          0.09403
Li  17.44398   9.72335   5.37527     1          0.09699
Li  17.44398  11.89435   7.54527     1          0.09542
Li  19.61698   9.72335   7.54527     1          0.09586
Li  19.61698  11.89435   5.37527     1          0.09429
Li  17.44398   9.72335   9.69527     1          0.09697
Li  17.44398  11.89435  11.86527     1          0.09602
Li  19.61698   9.72335  11.86527     1          0.09647
Li  19.61698  11.89435   9.69527     1          0.09396
Li  17.44398   9.72335  14.01527     1          0.09664
Li  17.44398  11.89435  16.18527     1          0.09609
Li  19.61698   9.72335  16.18527     1          0.09653
Li  19.61698  11.89435  14.01427     1          0.09408
Li  17.44398   9.72335  18.33427     1          0.09679
Li  17.44398  11.89435  20.50527     1          0.09553
Li  19.61698   9.72335  20.50527     1          0.09567
Li  19.61698  11.89435  18.33427     1          0.09440
Li  17.44398   9.72335  22.65427     1          0.09801
Li  17.44398  11.89435  24.82527     1          0.09433
Li  19.61698   9.72335  24.82427     1          0.09464
Li  19.61698  11.89435  22.65427     1          0.09531
Li  17.44398  14.04335   1.05527     1          0.09550
Li  17.44398  16.21435   3.22527     1          0.09579
Li  19.61698  14.04335   3.22527     1          0.09496
Li  19.61698  16.21435   1.05527     1          0.09437
Li  17.44398  14.04335   5.37527     1          0.09576
Li  17.44398  16.21435   7.54527     1          0.09576
Li  19.61698  14.04335   7.54527     1          0.09463
Li  19.61698  16.21435   5.37527     1          0.09463
Li  17.44398  14.04335   9.69527     1          0.09574
Li  17.44398  16.21435  11.86527     1          0.09637
Li  19.61698  14.04335  11.86527     1          0.09524
Li  19.61698  16.21435   9.69527     1          0.09431
Li  17.44398  14.04335  14.01527     1          0.09541
Li  17.44398  16.21435  16.18527     1          0.09644
Li  19.61698  14.04335  16.18527     1          0.09531
Li  19.61698  16.21435  14.01427     1          0.09442
Li  17.44398  14.04335  18.33427     1          0.09557
Li  17.44398  16.21435  20.50527     1          0.09588
Li  19.61698  14.04335  20.50527     1          0.09444
Li  19.61698  16.21435  18.33427     1          0.09475
Li  17.44398  14.04335  22.65427     1          0.09678
Li  17.44398  16.21435  24.82527     1          0.09468
Li  19.61698  14.04335  24.82427     1          0.09342
Li  19.61698  16.21435  22.65427     1          0.09566
Li  17.44398  18.36335   1.05527     1          0.09550
Li  17.44398  20.53435   3.22527     1          0.09579
Li  19.61698  18.36335   3.22527     1          0.09496
Li  19.61698  20.53435   1.05527     1          0.09437
Li  17.44398  18.36335   5.37527     1          0.09576
Li  17.44398  20.53435   7.54527     1          0.09576
Li  19.61698  18.36335   7.54527     1          0.09463
Li  19.61698  20.53435   5.37527     1          0.09463
Li  17.44398  18.36335   9.69527     1          0.09574
Li  17.44398  20.53435  11.86527     1          0.09637
Li  19.61698  18.36335  11.86527     1          0.09524
Li  19.61698  20.53435   9.69527     1          0.09431
Li  17.44398  18.36335  14.01527     1          0.09542
Li  17.44398  20.53435  16.18527     1          0.09644
Li  19.61698  18.36335  16.18527     1          0.09531
Li  19.61698  20.53435  14.01427     1          0.09442
Li  17.44398  18.36335  18.33427     1          0.09557
Li  17.44398  20.53435  20.50527     1          0.09588
Li  19.61698  18.36335  20.50527     1          0.09444
Li  19.61698  20.53435  18.33427     1          0.09475
Li  17.44398  18.36335  22.65427     1          0.09678
Li  17.44398  20.53435  24.82527     1          0.09468
Li  19.61698  18.36335  24.82427     1          0.09342
Li  19.61698  20.53435  22.65427     1          0.09566
Li  17.44398  22.68335   1.05527     1          0.09550
Li  17.44398  24.85435   3.22527     1          0.09613
Li  19.61698  22.68335   3.22527     1          0.09496
Li  19.61698  24.85435   1.05527     1          0.09472
Li  17.44398  22.68335   5.37527     1          0.09577
Li  17.44398  24.85435   7.54527     1          0.09611
Li  19.61698  22.68335   7.54527     1          0.09463
Li  19.61698  24.85435   5.37527     1          0.09498
Li  17.44398  22.68335   9.69527     1          0.09574
Li  17.44398  24.85435  11.86527     1          0.09672
Li  19.61698  22.68335  11.86527     1          0.09524
Li  19.61698  24.85435   9.69527     1          0.09465
Li  17.44398  22.68335  14.01527     1          0.09542
Li  17.44398  24.85435  16.18527     1          0.09678
Li  19.61698  22.68335  16.18527     1          0.09531
Li  19.61698  24.85435  14.01427     1          0.09477
Li  17.44398  22.68335  18.33427     1          0.09557
Li  17.44398  24.85435  20.50527     1          0.09622
Li  19.61698  22.68335  20.50527     1          0.09445
Li  19.61698  24.85435  18.33427     1          0.09509
Li  17.44398  22.68335  22.65427     1          0.09679
Li  17.44398  24.85435  24.82527     1          0.09503
Li  19.61698  22.68335  24.82427     1          0.09342
Li  19.61698  24.85435  22.65427     1          0.09600
Li  21.76398   1.08335   1.05527     1          0.09471
Li  21.76398   3.25535   3.22527     1          0.09656
Li  23.93598   1.08335   3.22527     1          0.09372
Li  23.93598   3.25535   1.05527     1          0.09470
Li  21.76398   1.08335   5.37527     1          0.09497
Li  21.76398   3.25535   7.54527     1          0.09654
Li  23.93598   1.08335   7.54527     1          0.09339
Li  23.93598   3.25535   5.37527     1          0.09496
Li  21.76398   1.08335   9.69527     1          0.09495
Li  21.76398   3.25535  11.86527     1          0.09715
Li  23.93598   1.08335  11.86527     1          0.09400
Li  23.93598   3.25535   9.69527     1          0.09464
Li  21.76398   1.08335  14.01527     1          0.09462
Li  21.76398   3.25535  16.18527     1          0.09722
Li  23.93598   1.08335  16.18527     1          0.09407
Li  23.93598   3.25535  14.01427     1          0.09475
Li  21.76398   1.08335  18.33427     1          0.09478
Li  21.76398   3.25535  20.50527     1          0.09666
Li  23.93598   1.08335  20.50527     1          0.09321
Li  23.93598   3.25535  18.33427     1          0.09508
Li  21.76398   1.08335  22.65427     1          0.09599
Li  21.76398   3.25535  24.82527     1          0.09546
Li  23.93598   1.08335  24.82427     1          0.09219
Li  23.93598   3.25535  22.65427     1          0.09599
Li  21.76398   5.40335   1.05527     1          0.09593
Li  21.76398   7.57535   3.22527     1          0.09587
Li  23.93598   5.40335   3.22527     1          0.09494
Li  23.93598   7.57535   1.05527     1          0.09401
Li  21.76398   5.40335   5.37527     1          0.09620
Li  21.76398   7.57535   7.54527     1          0.09585
Li  23.93598   5.40335   7.54527     1          0.09462
Li  23.93598   7.57535   5.37527     1          0.09427
Li  21.76398   5.40335   9.69527     1          0.09617
Li  21.76398   7.57535  11.86527     1          0.09646
Li  23.93598   5.40335  11.86527     1          0.09523
Li  23.93598   7.57535   9.69527     1          0.09395
Li  21.76398   5.40335  14.01527     1          0.09585
Li  21.76398   7.57535  16.18527     1          0.09652
Li  23.93598   5.40335  16.18527     1          0.09529
Li  23.93598   7.57535  14.01427     1          0.09406
Li  21.76398   5.40335  18.33427     1          0.09600
Li  21.76398   7.57535  20.50527     1          0.09596
Li  23.93598   5.40335  20.50527     1          0.09443
Li  23.93598   7.57535  18.33427     1          0.09438
Li  21.76398   5.40335  22.65427     1          0.09722
Li  21.76398   7.57535  24.82527     1          0.09477
Li  23.93598   5.40335  24.82427     1          0.09341
Li  23.93598   7.57535  22.65427     1          0.09529
Li  21.76398   9.72335   1.05527     1          0.09701
Li  21.76398  11.89435   3.22527     1          0.09572
Li  23.93598   9.72335   3.22527     1          0.09602
Li  23.93598  11.89435   1.05527     1          0.09386
Li  21.76398   9.72335   5.37527     1          0.09727
Li  21.76398  11.89435   7.54527     1          0.09570
Li  23.93598   9.72335   7.54527     1          0.09569
Li  23.93598  11.89435   5.37527     1          0.09413
Li  21.76398   9.72335   9.69527     1          0.09725
Li  21.76398  11.89435  11.86527     1          0.09631
Li  23.93598   9.72335  11.86527     1          0.09630
Li  23.93598  11.89435   9.69527     1          0.09380
Li  21.76398   9.72335  14.01527     1          0.09693
Li  21.76398  11.89435  16.18527     1          0.09638
Li  23.93598   9.72335  16.18527     1          0.09637
Li  23.93598  11.89435  14.01427     1          0.09391
Li  21.76398   9.72335  18.33427     1          0.09708
Li  21.76398  11.89435  20.50527     1          0.09582
Li  23.93598   9.72335  20.50527     1          0.09550
Li  23.93598  11.89435  18.33427     1          0.09424
Li  21.76398   9.72335  22.65427     1          0.09830
Li  21.76398  11.89435  24.82527     1          0.09462
Li  23.93598   9.72335  24.82427     1          0.09448
Li  23.93598  11.89435  22.65427     1          0.09515
Li  21.76398  14.04335   1.05527     1          0.09578
Li  21.76398  16.21435   3.22527     1          0.09607
Li  23.93598  14.04335   3.22527     1          0.09480
Li  23.93598  16.21435   1.05527     1          0.09421
Li  21.76398  14.04335   5.37527     1          0.09605
Li  21.76398  16.21435   7.54527     1          0.09605
Li  23.93598  14.04335   7.54527     1          0.09447
Li  23.93598  16.21435   5.37527     1          0.09447
Li  21.76398  14.04335   9.69527     1          0.09603
Li  21.76398  16.21435  11.86527     1          0.09666
Li  23.93598  14.04335  11.86527     1          0.09508
Li  23.93598  16.21435   9.69527     1          0.09415
Li  21.76398  14.04335  14.01527     1          0.09570
Li  21.76398  16.21435  16.18527     1          0.09672
Li  23.93598  14.04335  16.18527     1          0.09514
Li  23.93598  16.21435  14.01427     1          0.09426
Li  21.76398  14.04335  18.33427     1          0.09585
Li  21.76398  16.21435  20.50527     1          0.09616
Li  23.93598  14.04335  20.50527     1          0.09428
Li  23.93598  16.21435  18.33427     1          0.09458
Li  21.76398  14.04335  22.65427     1          0.09707
Li  21.76398  16.21435  24.82527     1          0.09496
Li  23.93598  14.04335  24.82427     1          0.09326
Li  23.93598  16.21435  22.65427     1          0.09549
Li  21.76398  18.36335   1.05527     1          0.09579
Li  21.76398  20.53435   3.22527     1          0.09607
Li  23.93598  18.36335   3.22527     1          0.09480
Li  23.93598  20.53435   1.05527     1          0.09421
Li  21.76398  18.36335   5.37527     1          0.09605
Li  21.76398  20.53435   7.54527     1          0.09605
Li  23.93598  18.36335   7.54527     1          0.09447
Li  23.93598  20.53435   5.37527     1          0.09447
Li  21.76398  18.36335   9.69527     1          0.09603
Li  21.76398  20.53435  11.86527     1          0.09666
Li  23.93598  18.36335  11.86527     1          0.09508
Li  23.93598  20.53435   9.69527     1          0.09415
Li  21.76398  18.36335  14.01527     1          0.09570
Li  21.76398  20.53435  16.18527     1          0.09672
Li  23.93598  18.36335  16.18527     1          0.09515
Li  23.93598  20.53435  14.01427     1          0.09426
Li  21.76398  18.36335  18.33427     1          0.09586
Li  21.76398  20.53435  20.50527     1          0.09616
Li  23.93598  18.36335  20.50527     1          0.09428
Li  23.93598  20.53435  18.33427     1          0.09458
Li  21.76398  18.36335  22.65427     1          0.09707
Li  21.76398  20.53435  24.82527     1          0.09496
Li  23.93598  18.36335  24.82427     1          0.09326
Li  23.93598  20.53435  22.65427     1          0.09549
Li  21.76398  22.68335   1.05527     1          0.09579
Li  21.76398  24.85435   3.22527     1          0.09642
Li  23.93598  22.68335   3.22527     1          0.09480
Li  23.93598  24.85435   1.05527     1          0.09456
Li  21.76398  22.68335   5.37527     1          0.09605
Li  21.76398  24.85435   7.54527     1          0.09639
Li  23.93598  22.68335   7.54527     1          0.09447
Li  23.93598  24.85435   5.37527     1          0.09482
Li  21.76398  22.68335   9.69527     1          0.09603
Li  21.76398  24.85435  11.86527     1          0.09700
Li  23.93598  22.68335  11.86527     1          0.09508
Li  23.93598  24.85435   9.69527     1          0.09449
Li  21.76398  22.68335  14.01527     1          0.09570
Li  21.76398  24.85435  16.18527     1          0.09707
Li  23.93598  22.68335  16.18527     1          0.09515
Li  23.93598  24.85435  14.01427     1          0.09460
Li  21.76398  22.68335  18.33427     1          0.09586
Li  21.76398  24.85435  20.50527     1          0.09651
Li  23.93598  22.68335  20.50527     1          0.09428
Li  23.93598  24.85435  18.33427     1          0.09493
Li  21.76398  22.68335  22.65427     1          0.09707
Li  21.76398  24.85435  24.82527     1          0.09531
Li  23.93598  22.68335  24.82427     1          0.09326
Li  23.93598  24.85435  22.65427     1          0.09584
Li  26.08398   1.08335   1.05527     1          0.09313
Li  26.08398   3.25535   3.22527     1          0.09499
Li  28.25598   1.08335   3.22527     1          0.09530
Li  28.25598   3.25535   1.05527     1          0.09628
Li  26.08398   1.08335   5.37527     1          0.09340
Li  26.08398   3.25535   7.54527     1          0.09496
Li  28.25598   1.08335   7.54527     1          0.09497
Li  28.25598   3.25535   5.37527     1          0.09654
Li  26.08398   1.08335   9.69527     1          0.09337
Li  26.08398   3.25535  11.86527     1          0.09557
Li  28.25598   1.08335  11.86527     1          0.09558
Li  28.25598   3.25535   9.69527     1          0.09622
Li  26.08398   1.08335  14.01527     1          0.09305
Li  26.08398   3.25535  16.18527     1          0.09564
Li  28.25598   1.08335  16.18527     1          0.09565
Li  28.25598   3.25535  14.01427     1          0.09633
Li  26.08398   1.08335  18.33427     1          0.09320
Li  26.08398   3.25535  20.50527     1          0.09508
Li  28.25598   1.08335  20.50527     1          0.09478
Li  28.25598   3.25535  18.33427     1          0.09665
Li  26.08398   1.08335  22.65427     1          0.09442
Li  26.08398   3.25535  24.82527     1          0.09388
Li  28.25598   1.08335  24.82427     1          0.09376
Li  28.25598   3.25535  22.65427     1          0.09756
Li  26.08398   5.40335   1.05527     1          0.09436
Li  26.08398   7.57535   3.22527     1          0.09429
Li  28.25598   5.40335   3.22527     1          0.09652
Li  28.25598   7.57535   1.05527     1          0.09559
Li  26.08398   5.40335   5.37527     1          0.09462
Li  26.08398   7.57535   7.54527     1          0.09427
Li  28.25598   5.40335   7.54527     1          0.09619
Li  28.25598   7.57535   5.37527     1          0.09585
Li  26.08398   5.40335   9.69527     1          0.09460
Li  26.08398   7.57535  11.86527     1          0.09488
Li  28.25598   5.40335  11.86527     1          0.09680
Li  28.25598   7.57535   9.69527     1          0.09552
Li  26.08398   5.40335  14.01527     1          0.09427
Li  26.08398   7.57535  16.18527     1          0.09495
Li  28.25598   5.40335  16.18527     1          0.09687
Li  28.25598   7.57535  14.01427     1          0.09564
Li  26.08398   5.40335  18.33427     1          0.09443
Li  26.08398   7.57535  20.50527     1          0.09439
Li  28.25598   5.40335  20.50527     1          0.09601
Li  28.25598   7.57535  18.33427     1          0.09596
Li  26.08398   5.40335  22.65427     1          0.09564
Li  26.08398   7.57535  24.82527     1          0.09319
Li  28.25598   5.40335  24.82427     1          0.09498
Li  28.25598   7.57535  22.65427     1          0.09687
Li  26.08398   9.72335   1.05527     1          0.09543
Li  26.08398  11.89435   3.22527     1          0.09415
Li  28.25598   9.72335   3.22527     1          0.09760
Li  28.25598  11.89435   1.05527     1          0.09544
Li  26.08398   9.72335   5.37527     1          0.09569
Li  26.08398  11.89435   7.54527     1          0.09412
Li  28.25598   9.72335   7.54527     1          0.09727
Li  28.25598  11.89435   5.37527     1          0.09570
Li  26.08398   9.72335   9.69527     1          0.09567
Li  26.08398  11.89435  11.86527     1          0.09473
Li  28.25598   9.72335  11.86527     1          0.09788
Li  28.25598  11.89435   9.69527     1          0.09538
Li  26.08398   9.72335  14.01527     1          0.09535
Li  26.08398  11.89435  16.18527     1          0.09480
Li  28.25598   9.72335  16.18527     1          0.09795
Li  28.25598  11.89435  14.01427     1          0.09549
Li  26.08398   9.72335  18.33427     1          0.09550
Li  26.08398  11.89435  20.50527     1          0.09424
Li  28.25598   9.72335  20.50527     1          0.09708
Li  28.25598  11.89435  18.33427     1          0.09581
Li  26.08398   9.72335  22.65427     1          0.09672
Li  26.08398  11.89435  24.82527     1          0.09304
Li  28.25598   9.72335  24.82427     1          0.09606
Li  28.25598  11.89435  22.65427     1          0.09672
Li  26.08398  14.04335   1.05527     1          0.09421
Li  26.08398  16.21435   3.22527     1          0.09449
Li  28.25598  14.04335   3.22527     1          0.09637
Li  28.25598  16.21435   1.05527     1          0.09579
Li  26.08398  14.04335   5.37527     1          0.09447
Li  26.08398  16.21435   7.54527     1          0.09447
Li  28.25598  14.04335   7.54527     1          0.09605
Li  28.25598  16.21435   5.37527     1          0.09605
Li  26.08398  14.04335   9.69527     1          0.09445
Li  26.08398  16.21435  11.86527     1          0.09508
Li  28.25598  14.04335  11.86527     1          0.09665
Li  28.25598  16.21435   9.69527     1          0.09572
Li  26.08398  14.04335  14.01527     1          0.09412
Li  26.08398  16.21435  16.18527     1          0.09515
Li  28.25598  14.04335  16.18527     1          0.09672
Li  28.25598  16.21435  14.01427     1          0.09584
Li  26.08398  14.04335  18.33427     1          0.09428
Li  26.08398  16.21435  20.50527     1          0.09459
Li  28.25598  14.04335  20.50527     1          0.09586
Li  28.25598  16.21435  18.33427     1          0.09616
Li  26.08398  14.04335  22.65427     1          0.09549
Li  26.08398  16.21435  24.82527     1          0.09339
Li  28.25598  14.04335  24.82427     1          0.09483
Li  28.25598  16.21435  22.65427     1          0.09707
Li  26.08398  18.36335   1.05527     1          0.09421
Li  26.08398  20.53435   3.22527     1          0.09449
Li  28.25598  18.36335   3.22527     1          0.09637
Li  28.25598  20.53435   1.05527     1          0.09579
Li  26.08398  18.36335   5.37527     1          0.09447
Li  26.08398  20.53435   7.54527     1          0.09447
Li  28.25598  18.36335   7.54527     1          0.09605
Li  28.25598  20.53435   5.37527     1          0.09605
Li  26.08398  18.36335   9.69527     1          0.09445
Li  26.08398  20.53435  11.86527     1          0.09508
Li  28.25598  18.36335  11.86527     1          0.09666
Li  28.25598  20.53435   9.69527     1          0.09572
Li  26.08398  18.36335  14.01527     1          0.09412
Li  26.08398  20.53435  16.18527     1          0.09515
Li  28.25598  18.36335  16.18527     1          0.09672
Li  28.25598  20.53435  14.01427     1          0.09584
Li  26.08398  18.36335  18.33427     1          0.09428
Li  26.08398  20.53435  20.50527     1          0.09459
Li  28.25598  18.36335  20.50527     1          0.09586
Li  28.25598  20.53435  18.33427     1          0.09616
Li  26.08398  18.36335  22.65427     1          0.09549
Li  26.08398  20.53435  24.82527     1          0.09339
Li  28.25598  18.36335  24.82427     1          0.09484
Li  28.25598  20.53435  22.65427     1          0.09707
Li  26.08398  22.68335   1.05527     1          0.09421
Li  26.08398  24.85435   3.22527     1          0.09484
Li  28.25598  22.68335   3.22527     1          0.09638
Li  28.25598  24.85435   1.05527     1          0.09613
Li  26.08398  22.68335   5.37527     1          0.09447
Li  26.08398  24.85435   7.54527     1          0.09482
Li  28.25598  22.68335   7.54527     1          0.09605
Li  28.25598  24.85435   5.37527     1          0.09639
Li  26.08398  22.68335   9.69527     1          0.09445
Li  26.08398  24.85435  11.86527     1          0.09542
Li  28.25598  22.68335  11.86527     1          0.09666
Li  28.25598  24.85435   9.69527     1          0.09607
Li  26.08398  22.68335  14.01527     1          0.09413
Li  26.08398  24.85435  16.18527     1          0.09549
Li  28.25598  22.68335  16.18527     1          0.09673
Li  28.25598  24.85435  14.01427     1          0.09618
Li  26.08398  22.68335  18.33427     1          0.09428
Li  26.08398  24.85435  20.50527     1          0.09493
Li  28.25598  22.68335  20.50527     1          0.09586
Li  28.25598  24.85435  18.33427     1          0.09651
Li  26.08398  22.68335  22.65427     1          0.09549
Li  26.08398  24.85435  24.82527     1          0.09373
Li  28.25598  22.68335  24.82427     1          0.09484
Li  28.25598  24.85435  22.65427     1          0.09742
Li  30.40298   1.08335   1.05527     1          0.09330
Li  30.40298   3.25535   3.22527     1          0.09515
Li  32.57598   1.08335   3.22527     1          0.09501
Li  32.57598   3.25535   1.05527     1          0.09600
Li  30.40298   1.08335   5.37527     1          0.09356
Li  30.40298   3.25535   7.54527     1          0.09513
Li  32.57598   1.08335   7.54527     1          0.09469
Li  32.57598   3.25535   5.37527     1          0.09626
Li  30.40298   1.08335   9.69527     1          0.09354
Li  30.40298   3.25535  11.86527     1          0.09573
Li  32.57598   1.08335  11.86527     1          0.09529
Li  32.57598   3.25535   9.69527     1          0.09593
Li  30.40298   1.08335  14.01527     1          0.09321
Li  30.40298   3.25535  16.18527     1          0.09580
Li  32.57598   1.08335  16.18527     1          0.09536
Li  32.57598   3.25535  14.01427     1          0.09604
Li  30.40298   1.08335  18.33427     1          0.09337
Li  30.40298   3.25535  20.50527     1          0.09524
Li  32.57598   1.08335  20.50527     1          0.09450
Li  32.57598   3.25535  18.33427     1          0.09637
Li  30.40298   1.08335  22.65427     1          0.09458
Li  30.40298   3.25535  24.82527     1          0.09404
Li  32.57598   1.08335  24.82427     1          0.09348
Li  32.57598   3.25535  22.65427     1          0.09728
Li  30.40298   5.40335   1.05527     1          0.09452
Li  30.40298   7.57535   3.22527     1          0.09446
Li  32.57598   5.40335   3.22527     1          0.09624
Li  32.57598   7.57535   1.05527     1          0.09530
Li  30.40298   5.40335   5.37527     1          0.09478
Li  30.40298   7.57535   7.54527     1          0.09443
Li  32.57598   5.40335   7.54527     1          0.09591
Li  32.57598   7.57535   5.37527     1          0.09556
Li  30.40298   5.40335   9.69527     1          0.09476
Li  30.40298   7.57535  11.86527     1          0.09504
Li  32.57598   5.40335  11.86527     1          0.09652
Li  32.57598   7.57535   9.69527     1          0.09524
Li  30.40298   5.40335  14.01527     1          0.09443
Li  30.40298   7.57535  16.18527     1          0.09511
Li  32.57598   5.40335  16.18527     1          0.09659
Li  32.57598   7.57535  14.01427     1          0.09535
Li  30.40298   5.40335  18.33427     1          0.09459
Li  30.40298   7.57535  20.50527     1          0.09455
Li  32.57598   5.40335  20.50527     1          0.09572
Li  32.57598   7.57535  18.33427     1          0.09568
Li  30.40298   5.40335  22.65427     1          0.09580
Li  30.40298   7.57535  24.82527     1          0.09335
Li  32.57598   5.40335  24.82427     1          0.09470
Li  32.57598   7.57535  22.65427     1          0.09659
Li  30.40298   9.72335   1.05527     1          0.09560
Li  30.40298  11.89435   3.22527     1          0.09431
Li  32.57598   9.72335   3.22527     1          0.09731
Li  32.57598  11.89435   1.05527     1          0.09516
Li  30.40298   9.72335   5.37527     1          0.09586
Li  30.40298  11.89435   7.54527     1          0.09429
Li  32.57598   9.72335   7.54527     1          0.09699
Li  32.57598  11.89435   5.37527     1          0.09542
Li  30.40298   9.72335   9.69527     1          0.09584
Li  30.40298  11.89435  11.86527     1          0.09490
Li  32.57598   9.72335  11.86527     1          0.09760
Li  32.57598  11.89435   9.69527     1          0.09509
Li  30.40298   9.72335  14.01527     1          0.09551
Li  30.40298  11.89435  16.18527     1          0.09496
Li  32.57598   9.72335  16.18527     1          0.09766
Li  32.57598  11.89435  14.01427     1          0.09520
Li  30.40298   9.72335  18.33427     1          0.09567
Li  30.40298  11.89435  20.50527     1          0.09440
Li  32.57598   9.72335  20.50527     1          0.09680
Li  32.57598  11.89435  18.33427     1          0.09553
Li  30.40298   9.72335  22.65427     1          0.09688
Li  30.40298  11.89435  24.82527     1          0.09321
Li  32.57598   9.72335  24.82427     1          0.09577
Li  32.57598  11.89435  22.65427     1          0.09644
Li  30.40298  14.04335   1.05527     1          0.09437
Li  30.40298  16.21435   3.22527     1          0.09466
Li  32.57598  14.04335   3.22527     1          0.09609
Li  32.57598  16.21435   1.05527     1          0.09550
Li  30.40298  14.04335   5.37527     1          0.09463
Li  30.40298  16.21435   7.54527     1          0.09463
Li  32.57598  14.04335   7.54527     1          0.09576
Li  32.57598  16.21435   5.37527     1          0.09576
Li  30.40298  14.04335   9.69527     1          0.09461
Li  30.40298  16.21435  11.86527     1          0.09524
Li  32.57598  14.04335  11.86527     1          0.09637
Li  32.57598  16.21435   9.69527     1          0.09544
Li  30.40298  14.04335  14.01527     1          0.09429
Li  30.40298  16.21435  16.18527     1          0.09531
Li  32.57598  14.04335  16.18527     1          0.09644
Li  32.57598  16.21435  14.01427     1          0.09555
Li  30.40298  14.04335  18.33427     1          0.09444
Li  30.40298  16.21435  20.50527     1          0.09475
Li  32.57598  14.04335  20.50527     1          0.09557
Li  32.57598  16.21435  18.33427     1          0.09588
Li  30.40298  14.04335  22.65427     1          0.09565
Li  30.40298  16.21435  24.82527     1          0.09355
Li  32.57598  14.04335  24.82427     1          0.09455
Li  32.57598  16.21435  22.65427     1          0.09678
Li  30.40298  18.36335   1.05527     1          0.09437
Li  30.40298  20.53435   3.22527     1          0.09466
Li  32.57598  18.36335   3.22527     1          0.09609
Li  32.57598  20.53435   1.05527     1          0.09550
Li  30.40298  18.36335   5.37527     1          0.09463
Li  30.40298  20.53435   7.54527     1          0.09463
Li  32.57598  18.36335   7.54527     1          0.09576
Li  32.57598  20.53435   5.37527     1          0.09576
Li  30.40298  18.36335   9.69527     1          0.09461
Li  30.40298  20.53435  11.86527     1          0.09524
Li  32.57598  18.36335  11.86527     1          0.09637
Li  32.57598  20.53435   9.69527     1          0.09544
Li  30.40298  18.36335  14.01527     1          0.09429
Li  30.40298  20.53435  16.18527     1          0.09531
Li  32.57598  18.36335  16.18527     1          0.09644
Li  32.57598  20.53435  14.01427     1          0.09555
Li  30.40298  18.36335  18.33427     1          0.09444
Li  30.40298  20.53435  20.50527     1          0.09475
Li  32.57598  18.36335  20.50527     1          0.09557
Li  32.57598  20.53435  18.33427     1          0.09588
Li  30.40298  18.36335  22.65427     1          0.09566
Li  30.40298  20.53435  24.82527     1          0.09355
Li  32.57598  18.36335  24.82427     1          0.09455
Li  32.57598  20.53435  22.65427     1          0.09678
Li  30.40298  22.68335   1.05527     1          0.09438
Li  30.40298  24.85435   3.22527     1          0.09500
Li  32.57598  22.68335   3.22527     1          0.09609
Li  32.57598  24.85435   1.05527     1          0.09585
Li  30.40298  22.68335   5.37527     1          0.09464
Li  30.40298  24.85435   7.54527     1          0.09498
Li  32.57598  22.68335   7.54527     1          0.09576
Li  32.57598  24.85435   5.37527     1          0.09611
Li  30.40298  22.68335   9.69527     1          0.09461
Li  30.40298  24.85435  11.86527     1          0.09559
Li  32.57598  22.68335  11.86527     1          0.09637
Li  32.57598  24.85435   9.69527     1          0.09578
Li  30.40298  22.68335  14.01527     1          0.09429
Li  30.40298  24.85435  16.18527     1          0.09565
Li  32.57598  22.68335  16.18527     1          0.09644
Li  32.57598  24.85435  14.01427     1          0.09590
Li  30.40298  22.68335  18.33427     1          0.09444
Li  30.40298  24.85435  20.50527     1          0.09509
Li  32.57598  22.68335  20.50527     1          0.09557
Li  32.57598  24.85435  18.33427     1          0.09622
Li  30.40298  22.68335  22.65427     1          0.09566
Li  30.40298  24.85435  24.82527     1          0.09390
Li  32.57598  22.68335  24.82427     1          0.09455
Li  32.57598  24.85435  22.65427     1          0.09713
Li  34.72298   1.08335   1.05527     1          0.21205
Li  34.72298   3.25535   3.22527     1          0.21390
Li  36.89598   1.08335   3.22527     1          3.00425
Li  36.89598   3.25535   1.05527     1          3.00489
Li  34.72298   1.08335   5.37527     1          0.21231
Li  34.72298   3.25535   7.54527     1          0.21388
Li  36.89598   1.08335   7.54527     1          3.00392
Li  36.89598   3.25535   5.37527     1          3.00517
Li  34.72298   1.08335   9.69527     1          0.21229
Li  34.72298   3.25535  11.86527     1          0.21449
Li  36.89598   1.08335  11.86527     1          3.00456
Li  36.89598   3.25535   9.69527     1          3.00485
Li  34.72298   1.08335  14.01527     1          0.21196
Li  34.72298   3.25535  16.18527     1          0.21456
Li  36.89598   1.08335  16.18527     1          3.00427
Li  36.89598   3.25535  14.01427     1          3.00445
Li  34.72298   1.08335  18.33427     1          0.21212
Li  34.72298   3.25535  20.50527     1          0.21400
Li  36.89598   1.08335  20.50527     1          3.00370
Li  36.89598   3.25535  18.33427     1          3.00523
Li  34.72298   1.08335  22.65427     1          0.21333
Li  34.72298   3.25535  24.82527     1          0.21279
Li  36.89598   1.08335  24.82427     1          3.00300
Li  36.89598   3.25535  22.65427     1          3.00619
Li  34.72298   5.40335   1.05527     1          0.21328
Li  34.72298   7.57535   3.22527     1          0.21321
Li  36.89598   5.40335   3.22527     1          3.00518
Li  36.89598   7.57535   1.05527     1          3.00422
Li  34.72298   5.40335   5.37527     1          0.21354
Li  34.72298   7.57535   7.54527     1          0.21319
Li  36.89598   5.40335   7.54527     1          3.00479
Li  36.89598   7.57535   5.37527     1          3.00451
Li  34.72298   5.40335   9.69527     1          0.21352
Li  34.72298   7.57535  11.86527     1          0.21380
Li  36.89598   5.40335  11.86527     1          3.00488
Li  36.89598   7.57535   9.69527     1          3.00418
Li  34.72298   5.40335  14.01527     1          0.21317
Li  34.72298   7.57535  16.18527     1          0.21386
Li  36.89598   5.40335  16.18527     1          3.00301
Li  36.89598   7.57535  14.01427     1          3.00161
Li  34.72298   5.40335  18.33427     1          0.21335
Li  34.72298   7.57535  20.50527     1          0.21331
Li  36.89598   5.40335  20.50527     1          3.00463
Li  36.89598   7.57535  18.33427     1          3.00434
Li  34.72298   5.40335  22.65427     1          0.21456
Li  34.72298   7.57535  24.82527     1          0.21210
Li  36.89598   5.40335  24.82427     1          3.00393
Li  36.89598   7.57535  22.65427     1          3.00553
Li  34.72298   9.72335   1.05527     1          0.21436
Li  34.72298  11.89435   3.22527     1          0.21307
Li  36.89598   9.72335   3.22527     1          3.00600
Li  36.89598  11.89435   1.05527     1          3.00411
Li  34.72298   9.72335   5.37527     1          0.21462
Li  34.72298  11.89435   7.54527     1          0.21304
Li  36.89598   9.72335   7.54527     1          3.00568
Li  36.89598  11.89435   5.37527     1          3.00442
Li  34.72298   9.72335   9.69527     1          0.21460
Li  34.72298  11.89435  11.86527     1          0.21365
Li  36.89598   9.72335  11.86527     1          3.00623
Li  36.89598  11.89435   9.69527     1          3.00409
Li  34.72298   9.72335  14.01527     1          0.21427
Li  34.72298  11.89435  16.18527     1          0.21373
Li  36.89598   9.72335  16.18527     1          3.00571
Li  36.89598  11.89435  14.01427     1          3.00417
Li  34.72298   9.72335  18.33427     1          0.21443
Li  34.72298  11.89435  20.50527     1          0.21316
Li  36.89598   9.72335  20.50527     1          3.00546
Li  36.89598  11.89435  18.33427     1          3.00450
Li  34.72298   9.72335  22.65427     1          0.21564
Li  34.72298  11.89435  24.82527     1          0.21196
Li  36.89598   9.72335  24.82427     1          3.00476
Li  36.89598  11.89435  22.65427     1          3.00539
Li  34.72298  14.04335   1.05527     1          0.21313
Li  34.72298  16.21435   3.22527     1          0.21341
Li  36.89598  14.04335   3.22527     1          3.00507
Li  36.89598  16.21435   1.05527     1          3.00445
Li  34.72298  14.04335   5.37527     1          0.21339
Li  34.72298  16.21435   7.54527     1          0.21339
Li  36.89598  14.04335   7.54527     1          3.00475
Li  36.89598  16.21435   5.37527     1          3.00474
Li  34.72298  14.04335   9.69527     1          0.21337
Li  34.72298  16.21435  11.86527     1          0.21400
Li  36.89598  14.04335  11.86527     1          3.00537
Li  36.89598  16.21435   9.69527     1          3.00443
Li  34.72298  14.04335  14.01527     1          0.21304
Li  34.72298  16.21435  16.18527     1          0.21407
Li  36.89598  14.04335  16.18527     1          3.00494
Li  36.89598  16.21435  14.01427     1          3.00414
Li  34.72298  14.04335  18.33427     1          0.21320
Li  34.72298  16.21435  20.50527     1          0.21350
Li  36.89598  14.04335  20.50527     1          3.00441
Li  36.89598  16.21435  18.33427     1          3.00469
Li  34.72298  14.04335  22.65427     1          0.21441
Li  34.72298  16.21435  24.82527     1          0.21230
Li  36.89598  14.04335  24.82427     1          3.00380
Li  36.89598  16.21435  22.65427     1          3.00560
Li  34.72298  18.36335   1.05527     1          0.21313
Li  34.72298  20.53435   3.22527     1          0.21341
Li  36.89598  18.36335   3.22527     1          3.00507
Li  36.89598  20.53435   1.05527     1          3.00445
Li  34.72298  18.36335   5.37527     1          0.21339
Li  34.72298  20.53435   7.54527     1          0.21339
Li  36.89598  18.36335   7.54527     1          3.00474
Li  36.89598  20.53435   5.37527     1          3.00475
Li  34.72298  18.36335   9.69527     1          0.21337
Li  34.72298  20.53435  11.86527     1          0.21400
Li  36.89598  18.36335  11.86527     1          3.00536
Li  36.89598  20.53435   9.69527     1          3.00443
Li  34.72298  18.36335  14.01527     1          0.21304
Li  34.72298  20.53435  16.18527     1          0.21407
Li  36.89598  18.36335  16.18527     1          3.00482
Li  36.89598  20.53435  14.01427     1          3.00449
Li  34.72298  18.36335  18.33427     1          0.21320
Li  34.72298  20.53435  20.50527     1          0.21350
Li  36.89598  18.36335  20.50527     1          3.00450
Li  36.89598  20.53435  18.33427     1          3.00483
Li  34.72298  18.36335  22.65427     1          0.21441
Li  34.72298  20.53435  24.82527     1          0.21230
Li  36.89598  18.36335  24.82427     1          3.00382
Li  36.89598  20.53435  22.65427     1          3.00575
Li  34.72298  22.68335   1.05527     1          0.21313
Li  34.72298  24.85435   3.22527     1          0.21376
Li  36.89598  22.68335   3.22527     1          3.00507
Li  36.89598  24.85435   1.05527     1          3.00478
Li  34.72298  22.68335   5.37527     1          0.21339
Li  34.72298  24.85435   7.54527     1          0.21373
Li  36.89598  22.68335   7.54527     1          3.00475
Li  36.89598  24.85435   5.37527     1          3.00508
Li  34.72298  22.68335   9.69527     1          0.21337
Li  34.72298  24.85435  11.86527     1          0.21434
Li  36.89598  22.68335  11.86527     1          3.00539
Li  36.89598  24.85435   9.69527     1          3.00476
Li  34.72298  22.68335  14.01527     1          0.21305
Li  34.72298  24.85435  16.18527     1          0.21441
Li  36.89598  22.68335  16.18527     1          3.00511
Li  36.89598  24.85435  14.01427     1          3.00485
Li  34.72298  22.68335  18.33427     1          0.21320
Li  34.72298  24.85435  20.50527     1          0.21385
Li  36.89598  22.68335  20.50527     1          3.00453
Li  36.89598  24.85435  18.33427     1          3.00517
Li  34.72298  22.68335  22.65427     1          0.21441
Li  34.72298  24.85435  24.82527     1          0.21265
Li  36.89598  22.68335  24.82427     1          3.00382
Li  36.89598  24.85435  22.65427     1          3.00608
O    4.76098   8.88935   8.06127     2         -4.56232
O    6.04098   8.83235   8.02527     2         -4.56235
O    6.50798  17.74535   5.19827     3         -4.56536
O    7.42898  18.61835   5.01827     3         -4.56676
O    4.03098  13.94435  15.87127     4         -4.55561
O    3.85998  13.97935  14.60127     4         -4.55538
O    6.14398   5.84535  20.01727     5         -4.55272
O    7.42598   5.84535  20.01727     5         -4.55418
O    6.55398  19.92235  20.78927     6         -4.57063
O    6.52698  20.27435  19.55727     6         -4.57081
O   41.90198   6.41335  14.79427     7         -4.55929
O   43.18398   6.41335  14.79427     7         -4.55339
O   43.73898   5.03935   7.26627     8         -4.56363
O   44.30898   5.93835   6.55227     8         -4.56316
O   43.77298  14.34535  21.74127     9         -4.54768
O   43.34198  15.55035  21.82027     9         -4.54992
O   42.82998  16.45035  15.58027    10         -4.58464
O   43.62598  17.27435  15.00627    10         -4.57864
O   44.49598  17.24935   5.98827    11         -4.55266
O   45.77798  17.24935   5.98827    11         -4.55265
 884
li-reaction.xyz                            500   -32581.06  48.57  26.51  26.56  90.00  90.00  90.00
Li  10.54243   1.59973   1.58058     1          4.47063
Li  11.20255   3.81245   3.78317     1          4.11939
Li  13.44987   1.25287   3.80967     1          1.84195
Li  13.44763   3.83707   1.24643     1          1.88943
Li  11.01861   1.46880   5.52902     1          3.66008
Li  11.32331   3.78103   7.91652     1          3.51059
Li  13.64057   1.31900   7.90617     1          0.85691
Li  13.52120   3.80514   5.64316     1          1.56478
Li  11.06225   1.47743  10.13961     1          3.56685
Li  11.31867   3.78551  12.50498     1          3.69718
Li  13.63211   1.31412  12.50273     1          1.27567
Li  13.57323   3.82126  10.12570     1          1.37150
Li  11.06028   1.47515  14.66477     1          3.55249
Li  11.32299   3.78556  17.04200     1          3.64645
Li  13.63940   1.31302  17.04500     1          1.28684
Li  13.57079   3.81980  14.66398     1          1.41394
Li  11.06111   1.48584  19.24484     1          3.39605
Li  11.25397   3.76884  21.60601     1          4.10988
Li  13.57047   1.31015  21.56247     1          1.17596
Li  13.56944   3.81920  19.26244     1          1.17327
Li  10.94421   1.37538  23.42527     1          3.68710
Li  10.94411   3.76531  25.80171     1          3.71212
Li  13.58422   1.42606  25.75431     1          1.81878
Li  13.42939   3.85200  23.34095     1          2.18677
Li  11.02213   5.53246   1.44825     1          3.70384
Li  11.32457   7.93085   3.75436     1          3.46778
Li  13.52142   5.64019   3.77754     1          1.52645
Li  13.63706   7.91837   1.30895     1          0.82121
Li  11.34908   5.57838   5.57780     1          4.27203
Li  11.48031   7.93104   7.91903     1          3.12825
Li  13.65632   5.62386   7.89593     1          0.64185
Li  13.65703   7.90834   5.62687     1          0.58500
Li  11.41203   5.56248  10.13687     1          3.76753
Li  11.47424   7.92951  12.49957     1          3.27335
Li  13.65623   5.62630  12.49408     1          0.85596
Li  13.71890   7.91636  10.12434     1          0.43233
Li  11.40844   5.56359  14.66764     1          3.82832
Li  11.47821   7.92938  17.03605     1          3.26185
Li  13.66038   5.62462  17.04007     1          0.79444
Li  13.71598   7.91549  14.66249     1          0.46097
Li  11.40851   5.56001  19.25150     1          3.64354
Li  11.40860   7.92224  21.61172     1          3.61597
Li  13.60269   5.64494  21.52416     1          1.30460
Li  13.71437   7.91741  19.25571     1          0.22282
Li  11.25488   5.56605  23.42023     1          4.11922
Li  11.06151   7.92896  25.69609     1          3.36304
Li  13.56447   5.60738  25.87138     1          1.20135
Li  13.56844   7.91044  23.37300     1          1.10379
Li  11.06480  10.13161   1.45965     1          3.54114
Li  11.32249  12.50502   3.75868     1          3.65878
Li  13.57443  10.11695   3.79084     1          1.28961
Li  13.62985  12.49689   1.30217     1          1.24167
Li  11.41232  10.12882   5.56327     1          3.72534
Li  11.47686  12.49843   7.91746     1          3.27832
Li  13.71937  10.11556   7.90193     1          0.43655
Li  13.65820  12.48722   5.62952     1          0.80260
Li  11.47722  10.12298  10.13232     1          3.39189
Li  11.47038  12.49812  12.49921     1          3.42853
Li  13.71865  10.11670  12.50176     1          0.69183
Li  13.71948  12.49675  10.12520     1          0.68837
Li  11.47356  10.12295  14.66200     1          3.41259
Li  11.47480  12.49801  17.03561     1          3.41346
Li  13.72375  10.11585  17.04638     1          0.67708
Li  13.71659  12.49590  14.66344     1          0.71310
Li  11.47741  10.12266  19.24469     1          3.26639
Li  11.40879  12.49182  21.60800     1          3.80575
Li  13.65978  10.12287  21.54416     1          0.76402
Li  13.71581  12.49669  19.25781     1          0.46933
Li  11.32284  10.11610  23.40419     1          3.62306
Li  11.06124  12.49491  25.70618     1          3.52551
Li  13.63225  10.11751  25.86678     1          1.24985
Li  13.56972  12.49492  23.37301     1          1.35753
Li  11.06746  14.64874   1.45491     1          3.51512
Li  11.32499  17.02035   3.75936     1          3.59756
Li  13.57235  14.64729   3.78959     1          1.32016
Li  13.63447  17.01828   1.30387     1          1.22739
Li  11.41064  14.65072   5.56495     1          3.78416
Li  11.48019  17.01356   7.91711     1          3.25333
Li  13.71614  14.64554   7.90099     1          0.45696
Li  13.66051  17.01370   5.62800     1          0.73597
Li  11.47590  14.64419  10.13208     1          3.40485
Li  11.47474  17.01286  12.49918     1          3.40148
Li  13.71567  14.64664  12.50090     1          0.70778
Li  13.72320  17.02070  10.12478     1          0.66348
Li  11.47205  14.64405  14.66190     1          3.43004
Li  11.47908  17.01283  17.03549     1          3.39120
Li  13.72073  14.64563  17.04577     1          0.68808
Li  13.72038  17.02003  14.66287     1          0.68384
Li  11.47632  14.64384  19.24454     1          3.28077
Li  11.41277  17.00794  21.60907     1          3.74176
Li  13.65774  14.65402  21.54187     1          0.82182
Li  13.71955  17.02079  19.25723     1          0.43566
Li  11.32159  14.63805  23.40437     1          3.67778
Li  11.06351  17.00555  25.70327     1          3.53316
Li  13.62689  14.64521  25.86977     1          1.24743
Li  13.57285  17.01943  23.37202     1          1.31231
Li  11.06835  19.21213   1.46511     1          3.34915
Li  11.25689  21.56426   3.74232     1          4.06268
Li  13.57105  19.23238   3.78973     1          1.06287
Li  13.56806  21.52055   1.30036     1          1.16730
Li  11.40810  19.21876   5.56056     1          3.58511
Li  11.41352  21.57037   7.91063     1          3.62223
Li  13.71512  19.22516   7.90308     1          0.20868
Li  13.60411  21.48303   5.64797     1          1.25704
Li  11.48077  19.21165  10.13180     1          3.25101
Li  11.40865  21.56695  12.49304     1          3.80070
Li  13.71558  19.22764  12.50198     1          0.45314
Li  13.66049  21.50475  10.13151     1          0.75648
Li  11.47718  19.21174  14.66138     1          3.27300
Li  11.41248  21.56868  17.03011     1          3.74454
Li  13.72061  19.22687  17.04672     1          0.42935
Li  13.65813  21.50295  14.67122     1          0.82306
Li  11.48055  19.21047  19.24304     1          3.12791
Li  11.34677  21.55376  21.59379     1          4.26017
Li  13.65670  19.23357  21.54469     1          0.60386
Li  13.65649  21.50518  19.26442     1          0.61893
Li  11.32428  19.21232  23.40848     1          3.48029
Li  11.01814  21.60085  25.71226     1          3.68555
Li  13.63455  19.22309  25.86277     1          0.82338
Li  13.51971  21.48852  23.38613     1          1.52990
Li  10.95119  23.37641   1.35786     1          3.70673
Li  10.94770  25.76579   3.73661     1          3.67920
Li  13.43329  23.29273   3.82238     1          2.11014
Li  13.58948  25.71355   1.42100     1          1.81212
Li  11.25867  23.37323   5.56701     1          4.06512
Li  11.06357  25.65426   7.91755     1          3.39093
Li  13.57193  23.32612   7.89648     1          1.12358
Li  13.57194  25.82865   5.60949     1          1.15535
Li  11.32602  23.35510  10.12540     1          3.62231
Li  11.05814  25.66407  12.49400     1          3.55098
Li  13.57107  23.32618  12.50149     1          1.37673
Li  13.63775  25.82568  10.12660     1          1.27423
Li  11.32216  23.35582  14.65503     1          3.67837
Li  11.06253  25.65997  17.02615     1          3.57139
Li  13.57519  23.32373  17.04653     1          1.34017
Li  13.63388  25.82669  14.66469     1          1.27735
Li  11.32403  23.36020  19.24374     1          3.49440
Li  11.01763  25.67151  21.64128     1          3.67975
Li  13.52126  23.33853  21.52947     1          1.53965
Li  13.64082  25.81945  19.25407     1          0.86311
Li  11.20347  23.33100  23.37760     1          4.12004
Li  10.53591  25.54316  25.57566     1          4.48619
Li  13.44538  23.30566  25.92661     1          1.87938
Li  13.44791  25.88452  23.35500     1          1.85658
Li  16.27382   1.28369   1.27190     1          1.56952
Li  16.19649   3.83162   3.80844     1          1.28893
Li  18.70361   1.27000   3.77815     1          1.16456
Li  18.70351   3.79968   1.25704     1          1.21745
Li  16.23350   1.27613   5.69755     1          1.14667
Li  16.26422   3.82280   7.86943     1          0.73954
Li  18.69964   1.28037   7.86087     1          0.89768
Li  18.69222   3.78064   5.78367     1          0.96405
Li  16.29689   1.26777  10.14285     1          1.05388
Li  16.26814   3.82480  12.47047     1          0.92127
Li  18.70707   1.28047  12.45280     1          0.90199
Li  18.71228   3.79977  10.16280     1          0.60535
Li  16.29385   1.26816  14.68788     1          1.07296
Li  16.27144   3.82626  17.02139     1          0.91437
Li  18.70711   1.27808  17.00708     1          0.85443
Li  18.71228   3.79866  14.71489     1          0.64978
Li  16.29141   1.26983  19.28394     1          0.89550
Li  16.20944   3.80995  21.45666     1          0.94789
Li  18.68805   1.29052  21.39877     1          1.32368
Li  18.70595   3.79685  19.30636     1          0.64759
Li  16.23592   1.25343  23.35903     1          1.41034
Li  16.23509   3.82831  25.92342     1          1.42574
Li  18.70114   1.28848  25.88998     1          1.35990
Li  18.71129   3.79694  23.38757     1          0.80460
Li  16.23008   5.69693   1.26413     1          1.16688
Li  16.26506   7.87826   3.79840     1          0.67327
Li  18.69205   5.78661   3.75939     1          0.94363
Li  18.69894   7.86674   1.26736     1          0.89743
Li  16.20888   5.72393   5.72333     1          0.91108
Li  16.31390   7.88811   7.87817     1          0.17654
Li  18.68997   5.77805   7.86117     1          0.88260
Li  18.68967   7.86659   5.77577     1          0.83874
Li  16.26673   5.70583  10.14946     1          0.51792
Li  16.31932   7.88565  12.47581     1          0.33649
Li  18.69654   5.77873  12.44776     1          0.78108
Li  18.70603   7.87136  10.15783     1          0.29536
Li  16.26523   5.70691  14.69765     1          0.56551
Li  16.32198   7.88645  17.02663     1          0.32249
Li  18.69668   5.77730  17.00420     1          0.71449
Li  18.70617   7.87027  14.70816     1          0.35297
Li  16.26003   5.70602  19.29089     1          0.45017
Li  16.25986   7.88113  21.46633     1          0.43086
Li  18.67982   5.79217  21.37954     1          1.29218
Li  18.69933   7.87263  19.29643     1          0.36918
Li  16.20840   5.71755  23.37696     1          0.92945
Li  16.28937   7.88840  25.90766     1          0.87552
Li  18.68778   5.77487  25.88885     1          1.36915
Li  18.70553   7.86194  23.38805     1          0.61316
Li  16.29364  10.13599   1.25768     1          1.02045
Li  16.26835  12.46316   3.79972     1          0.86342
Li  18.71089  10.16119   3.77586     1          0.55371
Li  18.70573  12.44403   1.26668     1          0.90969
Li  16.26700  10.14377   5.70704     1          0.49094
Li  16.31883  12.46897   7.87567     1          0.34483
Li  18.70549  10.15509   7.86463     1          0.31247
Li  18.69562  12.43844   5.77671     1          0.75523
Li  16.32934  10.13670  10.14384     1          0.51881
Li  16.32418  12.46834  12.47492     1          0.53238
Li  18.71296  10.15545  12.45424     1          0.34453
Li  18.71277  12.44625  10.15798     1          0.34357
Li  16.32711  10.13727  14.69024     1          0.52489
Li  16.32698  12.46918  17.02561     1          0.52545
Li  18.71277  10.15478  17.00904     1          0.29951
Li  18.71254  12.44544  14.70879     1          0.39273
Li  16.32187  10.13635  19.28616     1          0.32592
Li  16.26506  12.46110  21.46537     1          0.55157
Li  18.69651  10.16019  21.39426     1          0.69476
Li  18.70600  12.44596  19.29876     1          0.36186
Li  16.27039  10.14206  23.36209     1          0.87535
Li  16.29170  12.47089  25.90931     1          1.05248
Li  18.70690  10.15696  25.89920     1          0.85653
Li  18.71146  12.43907  23.38690     1          0.62039
Li  16.28977  14.67101   1.25810     1          1.03765
Li  16.27111  16.99585   3.80108     1          0.84616
Li  18.71057  14.70186   3.77459     1          0.59423
Li  18.70584  16.98195   1.26621     1          0.85369
Li  16.26470  14.68053   5.70895     1          0.53617
Li  16.32116  17.00110   7.87612     1          0.32267
Li  18.70525  14.69509   7.86343     1          0.36938
Li  18.69544  16.97871   5.77566     1          0.68718
Li  16.32634  14.67246  10.14465     1          0.52117
Li  16.32668  17.00029  12.47549     1          0.51666
Li  18.71246  14.69576  12.45332     1          0.39174
Li  18.71268  16.98424  10.15762     1          0.29331
Li  16.32417  14.67308  14.69125     1          0.53045
Li  16.32952  17.00094  17.02614     1          0.51292
Li  18.71241  14.69484  17.00842     1          0.34581
Li  18.71260  16.98378  14.70811     1          0.34199
Li  16.31903  14.67234  19.28706     1          0.33923
Li  16.26687  16.99475  21.46646     1          0.50019
Li  18.69584  14.70192  21.39230     1          0.75872
Li  18.70568  16.98395  19.29773     1          0.30278
Li  16.26680  14.67830  23.36421     1          0.88412
Li  16.29496  17.00174  25.90981     1          1.02675
Li  18.70636  14.69671  25.89868     1          0.90929
Li  18.71126  16.97839  23.38617     1          0.57359
Li  16.28739  19.25272   1.25999     1          0.86399
Li  16.20955  21.41209   3.78579     1          0.88056
Li  18.70436  19.27689   3.77338     1          0.59838
Li  18.68660  21.35543   1.27712     1          1.34947
Li  16.25951  19.25941   5.70800     1          0.42304
Li  16.25932  21.42269   7.87196     1          0.43610
Li  18.69844  19.26656   7.86607     1          0.39228
Li  18.67918  21.33820   5.79019     1          1.26683
Li  16.32135  19.25458  10.14359     1          0.32110
Li  16.26481  21.42187  12.46805     1          0.54585
Li  18.70569  19.26916  12.45392     1          0.36487
Li  18.69585  21.35374  10.16252     1          0.69583
Li  16.31936  19.25519  14.69040     1          0.33775
Li  16.26691  21.42392  17.01954     1          0.50172
Li  18.70539  19.26803  17.00866     1          0.30819
Li  18.69593  21.35237  14.71519     1          0.76351
Li  16.31413  19.25276  19.28438     1          0.17533
Li  16.20843  21.40648  21.44872     1          0.90281
Li  18.68992  19.27207  21.39338     1          0.85814
Li  18.69011  21.35316  19.30194     1          0.85821
Li  16.26341  19.26243  23.36564     1          0.69813
Li  16.23130  21.43251  25.90225     1          1.15365
Li  18.69932  19.27221  25.89783     1          0.90778
Li  18.69177  21.34456  23.40364     1          0.94809
Li  16.23466  23.31634   1.24259     1          1.39042
Li  16.23693  25.88562   3.80414     1          1.37567
Li  18.71041  23.34762   3.77429     1          0.75219
Li  18.70024  25.85124   1.27581     1          1.35587
Li  16.21061  23.33492   5.71710     1          0.89856
Li  16.29028  25.86890   7.87837     1          0.88888
Li  18.70526  23.34712   7.85628     1          0.62144
Li  18.68747  25.84914   5.77179     1          1.31693
Li  16.27211  23.31834  10.14832     1          0.88723
Li  16.29305  25.87129  12.47764     1          1.06550
Li  18.71198  23.34601  12.44830     1          0.61708
Li  18.70710  25.86071  10.15931     1          0.84741
Li  16.26950  23.31968  14.69488     1          0.89804
Li  16.29648  25.87059  17.02736     1          1.04399
Li  18.71177  23.34436  17.00365     1          0.57707
Li  18.70680  25.86002  14.70972     1          0.90103
Li  16.26585  23.32111  19.29352     1          0.70901
Li  16.23278  25.86370  21.47561     1          1.15968
Li  18.69292  23.36221  21.38596     1          0.93945
Li  18.69985  25.85924  19.30189     1          0.88868
Li  16.19648  23.31286  23.35468     1          1.28760
Li  16.27542  25.85609  25.89429     1          1.57694
Li  18.70467  23.34365  25.91020     1          1.19531
Li  18.70413  25.86894  23.38398     1          1.18359
Li  20.55945   1.29577   1.28201     1          1.47735
Li  20.56859   3.79532   3.77541     1          0.89625
Li  22.57902   1.27224   3.77951     1          0.73897
Li  22.57919   3.80142   1.25960     1          0.80640
Li  20.56619   1.29565   5.77440     1          1.62311
Li  20.56051   3.79637   7.86717     1          0.83737
Li  22.58733   1.28462   7.87405     1          0.46348
Li  22.57713   3.78501   5.78479     1          0.58183
Li  20.55643   1.28476  10.15597     1          0.90697
Li  20.56148   3.79850  12.45155     1          0.74784
Li  22.58600   1.28433  12.45790     1          0.42581
Li  22.58163   3.80326  10.15952     1          0.12479
Li  20.55748   1.28528  14.70938     1          0.99411
Li  20.56085   3.79876  17.00731     1          0.66492
Li  22.58673   1.28201  17.01213     1          0.36283
Li  22.58091   3.80198  14.71071     1          0.18753
Li  20.55610   1.28640  19.29050     1          1.04977
Li  20.56945   3.78127  21.38399     1          1.29733
Li  22.58222   1.29252  21.39863     1          0.91229
Li  22.58159   3.80053  19.29466     1          0.24028
Li  20.56680   1.27493  23.38633     1          1.34597
Li  20.56678   3.79783  25.90422     1          1.39956
Li  22.58544   1.29107  25.88704     1          0.89394
Li  22.57708   3.79941  23.38507     1          0.35865
Li  20.56721   5.77790   1.28157     1          1.70293
Li  20.56055   7.87300   3.77485     1          0.76921
Li  22.57739   5.78801   3.76323     1          0.55942
Li  22.58710   7.88066   1.27200     1          0.47112
Li  20.57005   5.79392   5.79067     1          1.97405
Li  20.55192   7.88484   7.87773     1          0.47879
Li  22.58339   5.77457   7.87293     1          0.49156
Li  22.58325   7.87912   5.77275     1          0.44434
Li  20.56110   5.77844  10.16010     1          0.93483
Li  20.55232   7.88220  12.45837     1          0.47948
Li  22.58223   5.77492  12.45226     1          0.32365
Li  22.58960   7.88368  10.15355     1         -0.16476
Li  20.56211   5.77920  14.71527     1          1.03010
Li  20.55111   7.88320  17.01361     1          0.38899
Li  22.58262   5.77354  17.00802     1          0.24390
Li  22.58887   7.88313  14.70338     1         -0.09498
Li  20.56081   5.77831  19.29122     1          1.21885
Li  20.56089   7.87860  21.39461     1          1.18352
Li  22.57776   5.79023  21.38138     1          1.14773
Li  22.58999   7.88529  19.28403     1         -0.02971
Li  20.57000   5.79072  23.40317     1          1.29857
Li  20.55692   7.87965  25.89298     1          0.96547
Li  22.58157   5.77391  25.88623     1          0.97087
Li  22.58156   7.87398  23.38485     1          0.20649
Li  20.55721  10.15215   1.27310     1          0.93097
Li  20.56160  12.44241   3.77629     1          0.69454
Li  22.58118  10.15745   3.77908     1          0.07392
Li  22.58544  12.44955   1.27107     1          0.44337
Li  20.56133  10.15673   5.77668     1          0.90665
Li  20.55233  12.45006   7.87499     1          0.49807
Li  22.58934  10.15028   7.87612     1         -0.14203
Li  22.58206  12.44341   5.77337     1          0.29731
Li  20.55074  10.15037  10.15482     1          0.26832
Li  20.55312  12.44943  12.45752     1          0.43373
Li  22.58814  10.15059  12.45913     1         -0.15575
Li  22.58833  12.45154  10.15377     1         -0.15760
Li  20.55163  10.15069  14.70825     1          0.34850
Li  20.55170  12.45015  17.01308     1          0.35001
Li  22.58882  10.14994  17.01351     1         -0.21364
Li  22.58767  12.45082  14.70376     1         -0.09477
Li  20.55122  10.15023  19.28723     1          0.40056
Li  20.56227  12.44235  21.39349     1          1.00886
Li  22.58283  10.15606  21.39731     1          0.22318
Li  22.58881  12.45110  19.28617     1         -0.08500
Li  20.56158  10.15724  23.38684     1          0.63544
Li  20.55848  12.44818  25.89402     1          1.02416
Li  22.58646  10.15160  25.89492     1          0.37246
Li  22.58063  12.44330  23.38396     1          0.15905
Li  20.55876  14.69292   1.27367     1          1.02134
Li  20.56124  16.98199   3.77667     1          0.61126
Li  22.58002  14.69775   3.77750     1          0.13364
Li  22.58601  16.98703   1.27063     1          0.37265
Li  20.56262  14.69860   5.77826     1          1.00287
Li  20.55150  16.98843   7.87580     1          0.40927
Li  22.58843  14.69010   7.87552     1         -0.07173
Li  22.58228  16.98282   5.77229     1          0.21862
Li  20.55213  14.69098  10.15534     1          0.34965
Li  20.55208  16.98809  12.45806     1          0.35099
Li  22.58741  14.69057  12.45821     1         -0.09402
Li  22.58878  16.98883  10.15337     1         -0.21998
Li  20.55303  14.69153  14.70911     1          0.42993
Li  20.55067  16.98847  17.01340     1          0.26750
Li  22.58793  14.68965  17.01289     1         -0.15295
Li  22.58820  16.98834  14.70317     1         -0.15787
Li  20.55242  14.69079  19.28829     1          0.49071
Li  20.56136  16.98271  21.39442     1          0.91224
Li  22.58234  14.69709  21.39549     1          0.30235
Li  22.58941  16.98853  19.28570     1         -0.15459
Li  20.56222  14.69840  23.38787     1          0.71423
Li  20.55730  16.98678  25.89460     1          0.93420
Li  22.58558  14.69133  25.89445     1          0.44252
Li  22.58149  16.98191  23.38294     1          0.09588
Li  20.55717  19.25967   1.27469     1          0.98039
Li  20.57005  21.34080   3.76013     1          1.25295
Li  22.58140  19.26532   3.77637     1          0.19620
Li  22.58096  21.35627   1.27959     1          0.95320
Li  20.56130  19.26006   5.77729     1          1.19938
Li  20.56128  21.35196   7.87264     1          1.21012
Li  22.58963  19.25417   7.87790     1          0.00334
Li  22.57677  21.34025   5.78837     1          1.12172
Li  20.55150  19.25628  10.15479     1          0.40385
Li  20.56254  21.35107  12.45082     1          1.01353
Li  22.58864  19.25651  12.45862     1         -0.07720
Li  22.58258  21.35742  10.15873     1          0.22350
Li  20.55218  19.25711  14.70825     1          0.49128
Li  20.56126  21.35282  17.00726     1          0.91729
Li  22.58934  19.25599  17.01309     1         -0.14540
Li  22.58222  21.35602  14.71051     1          0.30290
Li  20.55192  19.25453  19.28552     1          0.48833
Li  20.57034  21.33799  21.37966     1          1.95794
Li  22.58346  19.25981  21.39623     1          0.46785
Li  22.58333  21.35637  19.28949     1          0.46158
Li  20.56118  19.26589  23.38932     1          0.80773
Li  20.56705  21.35382  25.88418     1          1.68029
Li  22.58720  19.25867  25.89329     1          0.48397
Li  22.57713  21.34357  23.39944     1          0.57007
Li  20.56701  23.34615   1.26243     1          1.36132
Li  20.56647  25.86415   3.77751     1          1.32390
Li  22.57695  23.34538   3.77641     1          0.29938
Li  22.58508  25.84864   1.27893     1          0.89365
Li  20.56944  23.36298   5.78722     1          1.24791
Li  20.55640  25.85293   7.87276     1          1.06097
Li  22.58162  23.34383   7.86727     1          0.21889
Li  22.58133  25.84705   5.77133     1          0.90799
Li  20.56084  23.34514  10.16063     1          0.62565
Li  20.55793  25.85470  12.45694     1          0.99911
Li  22.58071  23.34289  12.45218     1          0.15301
Li  22.58667  25.85681  10.15450     1          0.35580
Li  20.56107  23.34548  14.71466     1          0.70666
Li  20.55644  25.85399  17.01235     1          0.90751
Li  22.58166  23.34089  17.00710     1          0.09549
Li  22.58597  25.85617  14.70456     1          0.42527
Li  20.56027  23.34718  19.29671     1          0.79018
Li  20.56680  25.84517  21.39579     1          1.63562
Li  22.57764  23.35823  21.38398     1          0.54976
Li  22.58747  25.85500  19.28797     1          0.45342
Li  20.56884  23.34868  23.38864     1          0.87987
Li  20.55952  25.84469  25.88491     1          1.48148
Li  22.57936  23.34199  25.90673     1          0.77411
Li  22.57946  25.86671  23.38267     1          0.76152
Li  24.61841   1.29315   1.27946     1          0.88760
Li  24.62651   3.79945   3.77910     1          0.33799
Li  26.63658   1.27577   3.77660     1          1.32256
Li  26.63666   3.79800   1.26273     1          1.39780
Li  24.62166   1.29297   5.77076     1          0.90679
Li  24.62188   3.80027   7.86725     1          0.25003
Li  26.64724   1.28679   7.87284     1          1.05874
Li  26.63385   3.78089   5.78728     1          1.29213
Li  24.61698   1.28288  10.15565     1          0.35851
Li  24.62298   3.80211  12.45204     1          0.18993
Li  26.64591   1.28648  12.45642     1          0.99422
Li  26.64301   3.79927  10.15906     1          0.66150
Li  24.61751   1.28317  14.70786     1          0.42625
Li  24.62239   3.80304  17.00710     1          0.12777
Li  26.64728   1.28391  17.01165     1          0.91204
Li  26.64235   3.79833  14.71126     1          0.74491
Li  24.61614   1.28429  19.28908     1          0.45511
Li  24.62625   3.78538  21.38656     1          0.58657
Li  26.63756   1.29476  21.39463     1          1.63058
Li  26.64327   3.79663  19.29508     1          0.82781
Li  24.62448   1.27149  23.38326     1          0.76180
Li  24.62414   3.80149  25.90720     1          0.80937
Li  26.64452   1.29372  25.88452     1          1.48296
Li  26.63495   3.79555  23.38853     1          0.91861
Li  24.62224   5.77382   1.27951     1          0.97350
Li  24.62162   7.87359   3.77825     1          0.18460
Li  26.63344   5.79074   3.75945     1          1.27275
Li  26.64666   7.87940   1.27392     1          0.96386
Li  24.62632   5.79109   5.78796     1          1.14471
Li  24.61376   7.88534   7.87789     1         -0.01630
Li  26.64276   5.77890   7.87267     1          1.23018
Li  26.64244   7.87849   5.77675     1          1.17858
Li  24.62118   5.77359  10.15987     1          0.24139
Li  24.61496   7.88307  12.45912     1         -0.09199
Li  26.64130   5.77955  12.45122     1          1.03425
Li  26.65262   7.88330  10.15351     1          0.38514
Li  24.62136   5.77459  14.71423     1          0.31968
Li  24.61412   7.88361  17.01362     1         -0.16180
Li  26.64264   5.77834  17.00773     1          0.94029
Li  26.65155   7.88228  14.70421     1          0.47561
Li  24.62003   5.77400  19.29083     1          0.47926
Li  24.62014   7.87914  21.39888     1          0.44824
Li  26.63404   5.79326  21.37823     1          1.97830
Li  26.65190   7.88465  19.28427     1          0.46577
Li  24.62612   5.78806  23.39923     1          0.58394
Li  24.61644   7.88088  25.89503     1          0.47334
Li  26.63679   5.77798  25.88423     1          1.69965
Li  26.64300   7.87319  23.38842     1          0.79392
Li  24.61738  10.15176   1.27127     1          0.37172
Li  24.62294  12.44314   3.77934     1          0.13821
Li  26.64191  10.15729   3.77550     1          0.61114
Li  26.64501  12.44803   1.27287     1          1.02242
Li  24.62100  10.15630   5.77206     1          0.21859
Li  24.61490  12.45105   7.87557     1         -0.07361
Li  26.65218  10.15041   7.87588     1          0.40908
Li  26.64101  12.44207   5.77779     1          1.00396
Li  24.61487  10.15005  10.15460     1         -0.21701
Li  24.61612  12.45076  12.45861     1         -0.09230
Li  26.65178  10.15098  12.45784     1          0.35032
Li  26.65202  12.45029  10.15391     1          0.34681
Li  24.61539  10.15035  14.70691     1         -0.15685
Li  24.61545  12.45151  17.01331     1         -0.15514
Li  26.65291  10.15032  17.01313     1          0.27307
Li  26.65073  12.44953  14.70494     1          0.43002
Li  24.61416  10.15011  19.28691     1         -0.15118
Li  24.62132  12.44372  21.39804     1          0.30219
Li  26.64287  10.15645  21.39265     1          0.91293
Li  26.65143  12.45013  19.28694     1          0.48597
Li  24.62268  10.15726  23.38294     1          0.09616
Li  24.61808  12.44974  25.89595     1          0.44665
Li  26.64674  10.15202  25.89311     1          0.93057
Li  26.64193  12.44263  23.38698     1          0.71796
Li  24.61821  14.69149   1.27162     1          0.44190
Li  24.62204  16.98172   3.78024     1          0.07500
Li  26.64111  14.69839   3.77442     1          0.69096
Li  26.64616  16.98673   1.27219     1          0.93203
Li  24.62147  14.69736   5.77373     1          0.29781
Li  24.61427  16.98849   7.87591     1         -0.14310
Li  26.65093  14.69100   7.87482     1          0.49944
Li  26.64188  16.98247   5.77681     1          0.90772
Li  24.61561  14.68981  10.15516     1         -0.15632
Li  24.61557  16.98831  12.45910     1         -0.15556
Li  26.65039  14.69181  12.45694     1          0.43149
Li  26.65301  16.98860  10.15354     1          0.26457
Li  24.61608  14.69031  14.70780     1         -0.09530
Li  24.61486  16.98873  17.01360     1         -0.21770
Li  26.65155  14.69091  17.01247     1          0.35424
Li  26.65178  16.98813  14.70430     1          0.34719
Li  24.61505  14.68991  19.28749     1         -0.08083
Li  24.62107  16.98311  21.39907     1          0.22322
Li  26.64138  14.69837  21.39087     1          1.00847
Li  26.65224  16.98851  19.28600     1          0.39687
Li  24.62340  14.69778  23.38463     1          0.15574
Li  24.61748  16.98713  25.89630     1          0.37608
Li  26.64514  14.69280  25.89240     1          1.02090
Li  26.64225  16.98222  23.38647     1          0.63435
Li  24.61648  19.25854   1.27257     1          0.48536
Li  24.62604  21.34343   3.76387     1          0.54757
Li  26.64209  19.26575   3.77294     1          0.78317
Li  26.63590  21.35238   1.28149     1          1.68003
Li  24.62020  19.25973   5.77302     1          0.46483
Li  24.62028  21.35625   7.87282     1          0.47294
Li  26.65139  19.25462   7.87750     1          0.49940
Li  26.63289  21.33753   5.79099     1          1.94925
Li  24.61429  19.25602  10.15476     1         -0.14847
Li  24.62181  21.35572  12.45178     1          0.30544
Li  26.65119  19.25726  12.45770     1          0.49518
Li  26.64237  21.35283  10.15902     1          0.91333
Li  24.61484  19.25638  14.70729     1         -0.08032
Li  24.62105  21.35743  17.00761     1          0.22752
Li  26.65216  19.25628  17.01292     1          0.40793
Li  26.64128  21.35153  14.71174     1          1.01035
Li  24.61381  19.25411  19.28503     1         -0.00835
Li  24.62654  21.34076  21.38240     1          1.12832
Li  26.64276  19.26013  21.39195     1          1.20280
Li  26.64263  21.35219  19.28980     1          1.19741
Li  24.62197  19.26551  23.38576     1          0.21858
Li  24.62218  21.35750  25.88674     1          0.95540
Li  26.64675  19.25980  25.89111     1          0.97729
Li  26.63361  21.34100  23.40322     1          1.27743
Li  24.62430  23.34277   1.25889     1          0.77242
Li  24.62419  25.86750   3.78037     1          0.74030
Li  26.63463  23.34927   3.77281     1          0.85453
Li  26.64401  25.84610   1.28114     1          1.48441
Li  24.62617  23.35894   5.78463     1          0.54251
Li  24.61619  25.85499   7.87394     1          0.46358
Li  26.64300  23.34770   7.86705     1          0.79802
Li  26.63648  25.84485   5.77514     1          1.62800
Li  24.62191  23.34128  10.16091     1          0.09256
Li  24.61777  25.85679  12.45823     1          0.42855
Li  26.64229  23.34631  12.45151     1          0.70669
Li  26.64729  25.85497  10.15475     1          0.90465
Li  24.62273  23.34214  14.71396     1          0.15344
Li  24.61700  25.85587  17.01262     1          0.35799
Li  26.64284  23.34480  17.00721     1          0.62962
Li  26.64592  25.85411  14.70595     1          0.99443
Li  24.62155  23.34346  19.29619     1          0.20994
Li  24.62199  25.84730  21.39973     1          0.91599
Li  26.63455  23.36232  21.38131     1          1.25673
Li  26.64731  25.85293  19.28927     1          1.05043
Li  24.62658  23.34477  23.38484     1          0.32195
Li  24.61848  25.84728  25.88733     1          0.89188
Li  26.63691  23.34542  25.90328     1          1.36201
Li  26.63715  25.86337  23.38554     1          1.34727
Li  28.50269   1.29073   1.27660     1          1.35072
Li  28.49256   3.79687   3.77673     1          0.78507
Li  30.96713   1.25469   3.80199     1          1.37977
Li  30.96885   3.82846   1.24385     1          1.41448
Li  28.51575   1.29083   5.77080     1          1.31774
Li  28.49804   3.79692   7.85596     1          0.65317
Li  30.91266   1.27021   7.87791     1          0.89802
Li  30.99383   3.80937   5.71669     1          0.92916
Li  28.49644   1.27901  10.16040     1          0.85194
Li  28.49192   3.79887  12.44817     1          0.64934
Li  30.91071   1.26940  12.47721     1          1.06904
Li  30.93176   3.82682  10.14589     1          0.91125
Li  28.49663   1.27942  14.71298     1          0.90435
Li  28.49112   3.79962  17.00351     1          0.60849
Li  30.90717   1.26724  17.02653     1          1.06162
Li  30.93610   3.82548  14.69212     1          0.92997
Li  28.50371   1.28012  19.30253     1          0.89198
Li  28.51112   3.78110  21.38762     1          0.96979
Li  30.96975   1.27572  21.47285     1          1.15607
Li  30.93967   3.82344  19.29012     1          0.74599
Li  28.49985   1.26938  23.38475     1          1.18564
Li  28.49965   3.79965  25.90965     1          1.22254
Li  30.92905   1.28186  25.89544     1          1.58437
Li  31.00804   3.83171  23.35554     1          1.30769
Li  28.51629   5.77441   1.27724     1          1.36794
Li  28.49836   7.86183   3.77529     1          0.59262
Li  30.99464   5.71760   3.78411     1          0.89720
Li  30.91431   7.88815   1.25965     1          0.86660
Li  28.52427   5.79290   5.78920     1          1.28855
Li  28.50464   7.87269   7.86573     1          0.37764
Li  30.94399   5.70681   7.87196     1          0.45756
Li  30.94351   7.88089   5.70689     1          0.41373
Li  28.50734   5.77752  10.16370     1          0.71318
Li  28.49780   7.87021  12.45461     1          0.35402
Li  30.93961   5.70761  12.46884     1          0.56844
Li  30.88114   7.88660  10.14168     1          0.32115
Li  28.50693   5.77841  14.71872     1          0.77943
Li  28.49716   7.87115  17.00935     1          0.29934
Li  30.93775   5.70605  17.01956     1          0.52444
Li  30.88443   7.88566  14.68676     1          0.34468
Li  28.51298   5.77743  19.30261     1          0.87488
Li  28.51344   7.86700  21.39558     1          0.84417
Li  30.99472   5.72315  21.44619     1          0.91627
Li  30.89030   7.88804  19.28110     1          0.17940
Li  28.51186   5.78729  23.40337     1          0.96429
Li  28.50449   7.86697  25.89949     1          0.90052
Li  30.97310   5.69698  25.90212     1          1.17087
Li  30.93960   7.87865  23.36457     1          0.69233
Li  28.49688  10.15718   1.26717     1          0.85394
Li  28.49235  12.43895   3.77646     1          0.60000
Li  30.93275  10.14221   3.79877     1          0.84890
Li  30.91207  12.47069   1.25810     1          1.04322
Li  28.50790  10.16069   5.77504     1          0.68826
Li  28.49794  12.44591   7.86313     1          0.36918
Li  30.88210  10.13671   7.87586     1          0.32818
Li  30.93833  12.46081   5.70776     1          0.53475
Li  28.49080  10.15489  10.15882     1          0.29737
Li  28.49155  12.44537  12.45385     1          0.39333
Li  30.87759  10.13735  12.47546     1          0.52271
Li  30.87591  12.46934  10.14215     1          0.52346
Li  28.49069  10.15521  14.71181     1          0.34462
Li  28.49072  12.44609  17.00888     1          0.34609
Li  30.87514  10.13614  17.02551     1          0.52314
Li  30.87933  12.46830  14.68739     1          0.53906
Li  28.49792  10.15492  19.29859     1          0.30647
Li  28.50779  12.43873  21.39451     1          0.75984
Li  30.93644  10.14340  21.46307     1          0.50082
Li  30.88486  12.46907  19.28392     1          0.34726
Li  28.49264  10.16124  23.38651     1          0.57436
Li  28.49766  12.44424  25.90006     1          0.91336
Li  30.90945  10.13583  25.90921     1          1.02886
Li  30.93632  12.46338  23.36341     1          0.88226
Li  28.49741  14.69688   1.26757     1          0.90664
Li  28.49253  16.97823   3.77705     1          0.55319
Li  30.93642  14.67837   3.79665     1          0.85752
Li  30.90876  17.00157   1.25752     1          1.01696
Li  28.50811  14.70221   5.77663     1          0.75332
Li  28.49812  16.98394   7.86408     1          0.31035
Li  30.88497  14.67269   7.87486     1          0.34230
Li  30.93651  16.99440   5.70663     1          0.48374
Li  28.49108  14.69496  10.15926     1          0.34397
Li  28.49136  16.98380  12.45438     1          0.34261
Li  30.88009  14.67348  12.47421     1          0.52724
Li  30.87332  17.00112  10.14154     1          0.51087
Li  28.49120  14.69547  14.71268     1          0.39151
Li  28.49062  16.98414  17.00922     1          0.29590
Li  30.87754  14.67239  17.02470     1          0.52335
Li  30.87645  17.00044  14.68668     1          0.52218
Li  28.49788  14.69484  19.29976     1          0.36340
Li  28.50795  16.97898  21.39551     1          0.69148
Li  30.93857  14.68009  21.46108     1          0.54469
Li  30.88229  17.00111  19.28329     1          0.32422
Li  28.49288  14.70191  23.38772     1          0.61513
Li  28.49749  16.98202  25.90045     1          0.85773
Li  30.91330  14.67082  25.90865     1          1.04563
Li  30.93320  16.99608  23.36194     1          0.86427
Li  28.50445  19.27228   1.26818     1          0.90581
Li  28.51184  21.34426   3.76002     1          0.92793
Li  30.93974  19.26232   3.79514     1          0.67111
Li  30.97234  21.43159   1.26489     1          1.14755
Li  28.51430  19.27201   5.77565     1          0.85336
Li  28.51368  21.35305   7.86054     1          0.86505
Li  30.88985  19.25295   7.87744     1          0.17997
Li  30.99492  21.40566   5.72341     1          0.88428
Li  28.49806  19.26808  10.15889     1          0.30657
Li  28.50798  21.35196  12.44747     1          0.76306
Li  30.88486  19.25544  12.47490     1          0.33517
Li  30.93589  21.42396  10.14751     1          0.49645
Li  28.49784  19.26906  14.71197     1          0.36315
Li  28.50744  21.35378  17.00362     1          0.70018
Li  30.88222  19.25456  17.02551     1          0.32263
Li  30.93829  21.42237  14.69423     1          0.54772
Li  28.50482  19.26655  19.29715     1          0.38356
Li  28.52460  21.33895  21.38078     1          1.27403
Li  30.94338  19.25928  21.46207     1          0.42989
Li  30.94405  21.42304  19.28830     1          0.43660
Li  28.49909  19.27713  23.38892     1          0.62058
Li  28.51680  21.35727  25.88894     1          1.35112
Li  30.91533  19.25277  25.90681     1          0.87126
Li  30.99481  21.41254  23.37763     1          0.89948
Li  28.49951  23.34444   1.25659     1          1.18765
Li  28.49947  25.87030   3.77891     1          1.16438
Li  31.00662  23.31340   3.80520     1          1.26227
Li  30.92820  25.85741   1.27235     1          1.57753
Li  28.51134  23.36326   5.78294     1          0.92958
Li  28.50392  25.85926   7.86027     1          0.89531
Li  30.93802  23.32185   7.86866     1          0.71309
Li  30.97031  25.86332   5.69695     1          1.13930
Li  28.49138  23.34463  10.16427     1          0.57675
Li  28.49716  25.86069  12.45328     1          0.90187
Li  30.93437  23.32053  12.47059     1          0.89403
Li  30.90608  25.87154  10.14059     1          1.04227
Li  28.49150  23.34532  14.71775     1          0.61893
Li  28.49635  25.85987  17.00768     1          0.84925
Li  30.93132  23.31783  17.02152     1          0.88677
Li  30.91005  25.87088  14.68512     1          1.06681
Li  28.49790  23.34669  19.30753     1          0.61615
Li  28.51588  25.84951  21.39903     1          1.32498
Li  30.99245  23.33436  21.45259     1          0.90599
Li  30.91325  25.86901  19.28118     1          0.89159
Li  28.49295  23.34737  23.38715     1          0.77323
Li  28.50322  25.84981  25.89028     1          1.35395
Li  30.96866  23.31578  25.92366     1          1.39410
Li  30.96751  25.88449  23.35867     1          1.39116
Li  33.61912   1.42982   1.41395     1          1.80902
Li  33.77152   3.85267   3.82240     1          2.15419
Li  36.25566   1.37427   3.73628     1          3.67233
Li  36.25941   3.76519   1.36604     1          3.71416
Li  33.63202   1.31028   5.60899     1          1.15860
Li  33.63277   3.81873   7.89645     1          1.16179
Li  36.14075   1.48607   7.91849     1          3.39046
Li  35.94674   3.76835   5.56744     1          4.08417
Li  33.56613   1.31343  10.12649     1          1.27964
Li  33.63286   3.82047  12.49782     1          1.40333
Li  36.14200   1.47845  12.49990     1          3.54612
Li  35.88004   3.78767  10.12523     1          3.64015
Li  33.57202   1.31257  14.66153     1          1.28541
Li  33.63516   3.82270  17.04175     1          1.38022
Li  36.14627   1.47840  17.03062     1          3.57464
Li  35.88752   3.78711  14.65735     1          3.69285
Li  33.56392   1.31925  19.25364     1          1.04642
Li  33.68382   3.80588  21.53049     1          1.59145
Li  36.18616   1.46895  21.63901     1          3.67318
Li  35.88228   3.78231  19.24134     1          3.52238
Li  33.75264   1.25299  23.35029     1          1.87246
Li  33.75745   3.83743  25.92300     1          1.90580
Li  36.66344   1.59589  25.58808     1          4.47625
Li  36.00373   3.81114  23.38200     1          4.13407
Li  33.63864   5.60774   1.29478     1          1.20168
Li  33.63227   7.91076   3.78934     1          1.07507
Li  35.94547   5.56602   3.74055     1          4.09674
Li  36.14152   7.92875   1.46952     1          3.36376
Li  33.59914   5.64581   5.64754     1          1.28965
Li  33.48808   7.91764   7.90364     1          0.21322
Li  35.79070   5.56084   7.91081     1          3.65112
Li  35.78992   7.92262   5.56053     1          3.59864
Li  33.54396   5.62477  10.13165     1          0.78830
Li  33.48917   7.91477  12.50086     1          0.45440
Li  35.79819   5.56487  12.49829     1          3.82339
Li  35.72483   7.92999  10.13012     1          3.25831
Li  33.55089   5.62677  14.67233     1          0.85680
Li  33.49005   7.91516  17.04284     1          0.44601
Li  35.80788   5.56291  17.03268     1          3.74955
Li  35.74724   7.92830  14.66454     1          3.24914
Li  33.54994   5.62342  19.26283     1          0.64493
Li  33.54785   7.90849  21.54627     1          0.61048
Li  35.85574   5.57787  21.59187     1          4.28404
Li  35.72692   7.93040  19.24012     1          3.13276
Li  33.68255   5.64019  23.38255     1          1.56600
Li  33.56798   7.91896  25.85908     1          0.82858
Li  36.18297   5.53191  25.71925     1          3.70661
Li  35.88177   7.93044  23.41110     1          3.47964
Li  33.57113  10.11829   1.30009     1          1.24455
Li  33.63173  12.49522   3.78986     1          1.32851
Li  35.87877  10.11600   3.75640     1          3.60206
Li  36.14193  12.49473   1.45964     1          3.52570
Li  33.54250  10.12361   5.62792     1          0.74360
Li  33.48726  12.49668   7.90131     1          0.46036
Li  35.72452  10.12310   7.91715     1          3.26295
Li  35.79323  12.49160   5.56419     1          3.77952
Li  33.48052  10.11569  10.12547     1          0.67192
Li  33.48605  12.49537  12.49840     1          0.70457
Li  35.73015  10.12258  12.50409     1          3.41292
Li  35.72804  12.49848  10.13094     1          3.41060
Li  33.48693  10.11460  14.66384     1          0.69534
Li  33.48606  12.49625  17.04278     1          0.69661
Li  35.73098  10.12226  17.03807     1          3.39697
Li  35.73306  12.49889  14.66386     1          3.43122
Li  33.48551  10.11477  19.25690     1          0.44193
Li  33.54652  12.48763  21.54363     1          0.82869
Li  35.79231  10.12826  21.60607     1          3.74279
Li  35.72852  12.49836  19.24186     1          3.28554
Li  33.62947  10.11710  23.36857     1          1.32485
Li  33.57523  12.49739  25.86590     1          1.25105
Li  36.14034  10.13092  25.70812     1          3.54392
Li  35.88401  12.50463  23.40632     1          3.67023
Li  33.57652  14.64583   1.29702     1          1.24292
Li  33.62854  17.01959   3.79076     1          1.28365
Li  35.88019  14.63773   3.75640     1          3.65606
Li  36.13961  17.00521   1.46245     1          3.53280
Li  33.54496  14.65449   5.63013     1          0.80265
Li  33.48344  17.02075   7.90165     1          0.42652
Li  35.72590  14.64408   7.91703     1          3.27730
Li  35.78919  17.00779   5.56306     1          3.71590
Li  33.48335  14.64569  10.12561     1          0.68230
Li  33.48237  17.01987  12.49881     1          0.67492
Li  35.73078  14.64524  12.50289     1          3.42949
Li  35.72375  17.01360  10.13029     1          3.38823
Li  33.48779  14.64650  14.66450     1          0.70918
Li  33.48236  17.02037  17.04311     1          0.67147
Li  35.73137  14.64478  17.03887     1          3.40971
Li  35.73146  17.01341  14.66397     1          3.39949
Li  33.48837  14.64521  19.25818     1          0.46189
Li  33.54334  17.01344  21.54510     1          0.76018
Li  35.79478  14.65059  21.60457     1          3.79894
Li  35.72531  17.01338  19.24218     1          3.25965
Li  33.63162  14.64733  23.36975     1          1.35633
Li  33.57041  17.01849  25.86424     1          1.23725
Li  36.13819  14.64781  25.71271     1          3.51741
Li  35.88119  17.01953  23.40599     1          3.60827
Li  33.56874  19.22353   1.30397     1          0.81849
Li  33.68144  21.48878   3.77634     1          1.49656
Li  35.87701  19.21193   3.75210     1          3.46014
Li  36.18460  21.59996   1.45327     1          3.68978
Li  33.54574  19.23390   5.62722     1          0.58438
Li  33.54626  21.50509   7.89529     1          0.61100
Li  35.72102  19.21074   7.91854     1          3.12592
Li  35.85350  21.55337   5.57788     1          4.23693
Li  33.48339  19.22681  10.12450     1          0.42311
Li  33.54421  21.50211  12.49040     1          0.81789
Li  35.72579  19.21236  12.50321     1          3.27288
Li  35.79028  21.56926  10.13561     1          3.74039
Li  33.48788  19.22708  14.66334     1          0.45354
Li  33.54450  21.50441  17.03611     1          0.76648
Li  35.72731  19.21155  17.03906     1          3.25388
Li  35.79467  21.56769  14.67005     1          3.79960
Li  33.48847  19.22479  19.25553     1          0.21119
Li  33.59926  21.48406  21.52444     1          1.28388
Li  35.78921  19.21831  21.60826     1          3.61826
Li  35.79064  21.57068  19.24925     1          3.63253
Li  33.63129  19.23250  23.37055     1          1.10058
Li  33.63646  21.52192  25.86780     1          1.17262
Li  36.13591  19.21146  25.70292     1          3.35251
Li  35.94723  21.56406  23.42294     1          4.08007
Li  33.75783  23.30716   1.23878     1          1.88102
Li  33.75342  25.88644   3.80829     1          1.84176
Li  35.99787  23.33077   3.78169     1          4.09085
Li  36.66855  25.54406   1.58852     1          4.48865
Li  33.68086  23.33964   5.64266     1          1.52026
Li  33.56217  25.81977   7.90545     1          0.85207
Li  35.87784  23.36074   7.91662     1          3.49479
Li  36.18395  25.67154   5.52951     1          3.65718
Li  33.62852  23.32408  10.12561     1          1.33473
Li  33.56723  25.82695  12.49828     1          1.27308
Li  35.88060  23.35748  12.50997     1          3.67962
Li  36.14053  25.66285  10.13861     1          3.57323
Li  33.63188  23.32493  14.66407     1          1.37562
Li  33.56696  25.82343  17.04059     1          1.27543
Li  35.87999  23.35560  17.04674     1          3.63207
Li  36.14321  25.66468  14.67020     1          3.55227
Li  33.63215  23.32565  19.26245     1          1.12747
Li  33.63222  25.82875  21.56295     1          1.18338
Li  35.94540  23.37307  21.60340     1          4.08202
Li  36.14201  25.65441  19.24340     1          3.40000
Li  33.77027  23.29282  23.33589     1          2.14877
Li  33.61640  25.71179  25.74494     1          1.81165
Li  36.25369  23.37500  25.80829     1          3.70771
Li  36.25841  25.76356  23.42907     1          3.68277
O    4.48124   9.29338   8.45776     2         -5.22415
O    5.71281   9.24886   8.42885     2         -5.22532
O    6.11931  18.65310   5.44032     3         -3.83288
O    7.04387  19.39395   5.28408     3         -3.85263
O    3.80842  14.59398  16.57326     4         -2.18826
O    3.63897  14.62384  15.41431     4         -2.18815
O    5.79156   6.11600  21.01195     5         -5.22807
O    7.02439   6.11600  21.01193     5         -5.24897
O    6.18711  20.87140  21.73563     6         -1.59343
O    6.15994  21.18489  20.61443     6         -1.59275
O   39.51333   6.71037  15.52799     7         -5.28212
O   40.74621   6.71010  15.52719     7         -5.23322
O   41.25968   5.34721   7.57578     8         -1.98445
O   41.82921   6.13924   6.93162     8         -1.98221
O   41.31740  15.10051  22.81286     9         -2.18244
O   40.88732  16.18822  22.87753     9         -2.18739
O   40.39564  17.28459  16.33024    10         -3.13797
O   41.18826  17.99329  15.80947    10         -3.12664
O   41.97898  18.04802   6.28543    11         -5.22600
O   43.21179  18.04802   6.28540    11         -5.22553
 884
li-reaction.xyz                           1000   -32661.04  46.33  26.78  26.88  90.00  90.00  90.00
Li   9.32054   1.59962   1.62567     1          3.41168
Li   9.26558   3.96074   3.98076     1          3.57181
Li  11.45051   1.54276   3.94830     1          0.46236
Li  11.44699   3.94261   1.55770     1          0.49877
Li   9.19354   1.65591   6.26627     1          3.39728
Li   9.27841   3.93573   8.46222     1          3.49093
Li  11.64959   1.53644   8.37985     1          0.50142
Li  11.54099   3.99343   5.89280     1          1.21386
Li   9.45571   1.66485  10.47883     1          3.27610
Li   9.63740   3.91991  12.73292     1          3.34791
Li  11.83842   1.55946  12.79045     1          0.41372
Li  11.61366   3.97483  10.47014     1          0.72481
Li   9.62007   1.67646  15.11002     1          3.26903
Li   9.48778   3.89832  17.39389     1          3.45266
Li  11.70533   1.54698  17.35865     1          0.49222
Li  11.75619   3.99439  15.04361     1          0.51734
Li   9.22379   1.58842  19.35202     1          3.46382
Li   9.14825   3.94472  21.52963     1          3.32467
Li  11.59235   1.52855  21.97232     1          0.92064
Li  11.51436   4.01838  19.44428     1          0.93686
Li   9.22226   1.74873  23.89371     1          3.46667
Li   9.21951   3.92754  26.07267     1          3.47016
Li  11.42974   1.54611  26.26628     1          0.29810
Li  11.43846   3.87169  23.95277     1          0.65832
Li   9.16953   6.25262   1.68161     1          3.39635
Li   9.26587   8.42650   3.95693     1          3.49965
Li  11.53423   5.85320   4.00060     1          1.23306
Li  11.63300   8.35318   1.55230     1          0.53012
Li   9.06042   6.37093   6.38532     1          3.32061
Li   9.29859   8.54716   8.57562     1          3.87692
Li  11.64050   5.82054   8.40582     1          1.03260
Li  11.63452   8.38163   5.85859     1          1.02536
Li   9.42099   6.19979  10.41469     1          3.30919
Li   9.64720   8.43576  12.73729     1          3.24429
Li  11.88659   5.81986  12.78692     1          0.75562
Li  11.78609   8.32952  10.52008     1          0.34511
Li   9.57653   6.25520  15.10533     1          3.15767
Li   9.49158   8.45030  17.35988     1          3.61025
Li  11.73505   5.82027  17.36248     1          0.90537
Li  11.91475   8.33568  15.04183     1          0.44783
Li   9.18224   6.19946  19.31218     1          3.43414
Li   9.18481   8.49512  21.61988     1          3.43519
Li  11.55420   5.81266  22.00069     1          1.26987
Li  11.70379   8.34909  19.46127     1          0.45951
Li   9.13285   6.29089  23.87720     1          3.31178
Li   9.20373   8.45749  26.22981     1          3.46754
Li  11.58301   5.84048  26.28868     1          0.93747
Li  11.50442   8.36534  23.80555     1          0.96017
Li   9.44136  10.42382   1.68777     1          3.27898
Li   9.62882  12.66995   3.94077     1          3.32012
Li  11.60477  10.40502   3.98775     1          0.73970
Li  11.83134  12.73238   1.57506     1          0.39583
Li   9.43206  10.36198   6.21291     1          3.31403
Li   9.65465  12.67286   8.47399     1          3.21993
Li  11.79116  10.45458   8.35396     1          0.31366
Li  11.88318  12.72789   5.85791     1          0.66895
Li   9.73629  10.45282  10.51084     1          3.39200
Li  10.05894  12.67122  12.73729     1          3.13821
Li  11.99017  10.40711  12.80990     1          0.46119
Li  11.99333  12.74809  10.47573     1          0.40179
Li   9.88615  10.40881  15.09458     1          3.20328
Li   9.88875  12.67723  17.37536     1          3.19705
Li  11.85539  10.43708  17.34016     1          0.49058
Li  12.13885  12.74035  15.03960     1          0.26125
Li   9.49448  10.42583  19.35306     1          3.60852
Li   9.58530  12.66922  21.57106     1          3.14283
Li  11.72889  10.41604  21.99002     1          0.90024
Li  11.91814  12.73732  19.47395     1          0.40038
Li   9.47429  10.39206  23.92016     1          3.45963
Li   9.60354  12.66391  26.14436     1          3.24896
Li  11.69512  10.42307  26.27316     1          0.48876
Li  11.74783  12.73464  23.82890     1          0.49788
Li   9.60458  15.03359   1.69975     1          3.24771
Li   9.46674  17.30424   3.92164     1          3.42510
Li  11.74410  14.96366   4.00957     1          0.49207
Li  11.69302  17.26825   1.56471     1          0.47405
Li   9.59068  15.02998   6.26378     1          3.13766
Li   9.49180  17.26902   8.48775     1          3.59508
Li  11.91963  14.96204   8.35910     1          0.36690
Li  11.72770  17.27336   5.85852     1          0.83586
Li   9.88617  15.01957  10.46576     1          3.19897
Li   9.88395  17.28536  12.74407     1          3.20434
Li  12.13567  14.95751  12.80118     1          0.27046
Li  11.85360  17.25051  10.50620     1          0.45091
Li  10.05812  15.02626  15.10054     1          3.13877
Li   9.73702  17.24197  17.33132     1          3.39242
Li  11.99218  14.94993  17.36957     1          0.42288
Li  11.99042  17.28163  15.03110     1          0.43278
Li   9.65253  15.02515  19.36623     1          3.23143
Li   9.42381  17.33438  21.62246     1          3.30937
Li  11.87962  14.97131  21.99172     1          0.71944
Li  11.78610  17.23764  19.48056     1          0.32821
Li   9.62563  15.02804  23.90025     1          3.33090
Li   9.43714  17.27102  26.15552     1          3.27588
Li  11.82914  14.96713  26.26394     1          0.39146
Li  11.60273  17.28501  23.84678     1          0.74024
Li   9.20224  19.23661   1.61413     1          3.46418
Li   9.14740  21.41099   3.96269     1          3.29621
Li  11.50861  19.33723   4.03028     1          0.89837
Li  11.58411  21.85216   1.54652     1          0.91149
Li   9.20631  19.19561   6.22155     1          3.48276
Li   9.20704  21.50190   8.52721     1          3.44957
Li  11.71245  19.35390   8.37060     1          0.38624
Li  11.55839  21.87497   5.84809     1          1.20063
Li   9.49243  19.24604  10.48522     1          3.59674
Li   9.59061  21.44819  12.73353     1          3.15370
Li  11.91910  19.36593  12.79846     1          0.41316
Li  11.73967  21.86787  10.48401     1          0.84665
Li   9.64863  19.25972  15.09999     1          3.23639
Li   9.43157  21.50312  17.42502     1          3.31552
Li  11.79050  19.37429  17.32440     1          0.32326
Li  11.88931  21.86895  15.05126     1          0.71212
Li   9.29666  19.15527  19.26118     1          3.88669
Li   9.03564  21.32694  21.45031     1          3.27373
Li  11.63189  19.32433  21.99136     1          1.03712
Li  11.63708  21.86925  19.43054     1          1.02548
Li   9.25915  19.27067  23.88210     1          3.48276
Li   9.17698  21.44799  26.16482     1          3.38343
Li  11.63522  19.34845  26.28429     1          0.50134
Li  11.53512  21.83694  23.83567     1          1.24032
Li   9.22272  23.76929   1.76808     1          3.46107
Li   9.23254  25.95489   3.94673     1          3.44843
Li  11.43817  23.82289   3.88595     1          0.62363
Li  11.43278  26.15123   1.56361     1          0.32026
Li   9.17342  23.75298   6.29835     1          3.35690
Li   9.23071  26.10726   8.48891     1          3.46028
Li  11.52334  23.68146   8.38979     1          0.88477
Li  11.60064  26.17171   5.87410     1          0.89511
Li   9.49172  23.79797  10.44873     1          3.44581
Li   9.62655  26.01853  12.72891     1          3.26695
Li  11.75714  23.70195  12.79513     1          0.51629
Li  11.70866  26.15307  10.48466     1          0.48915
Li   9.63998  23.77507  15.10507     1          3.34009
Li   9.46280  26.03216  17.36310     1          3.27294
Li  11.61435  23.72423  17.37438     1          0.72293
Li  11.84265  26.13857  15.04906     1          0.42527
Li   9.27603  23.75921  19.38052     1          3.48475
Li   9.19062  26.03841  21.57002     1          3.40173
Li  11.54056  23.70723  21.95816     1          1.24667
Li  11.64682  26.16161  19.45601     1          0.53338
Li   9.26242  23.72779  23.85839     1          3.56560
Li   9.32338  26.09236  26.21875     1          3.41953
Li  11.44828  23.75848  26.27655     1          0.47843
Li  11.45144  26.15581  23.88579     1          0.48035
Li  13.57696   1.40640   1.43339     1          0.84931
Li  13.72727   3.85671   3.86430     1          0.52121
Li  15.86229   1.44320   3.93873     1          0.91982
Li  15.86310   3.92222   1.46636     1          0.95788
Li  13.80115   1.34110   5.87419     1          1.23460
Li  13.81422   3.84921   8.40422     1          0.57293
Li  15.93419   1.44863   8.40962     1          0.50470
Li  15.91610   3.91890   5.96209     1          0.86639
Li  13.72330   1.36169  10.53162     1          0.96762
Li  13.87920   3.81190  12.77225     1          0.47543
Li  15.98502   1.46163  12.77041     1          0.32749
Li  15.90051   3.89353  10.63429     1          0.72843
Li  13.83383   1.36390  15.06654     1          0.69667
Li  13.77324   3.80357  17.31787     1          0.44557
Li  15.90423   1.45806  17.24572     1          0.49874
Li  15.95870   3.90291  15.08126     1          0.61844
Li  13.73911   1.35930  19.44043     1          1.04598
Li  13.81640   3.88176  21.98479     1          1.05079
Li  15.92723   1.45590  21.91120     1          0.78417
Li  15.92516   3.91829  19.45067     1          0.71097
Li  13.56741   1.35677  24.04266     1          0.90062
Li  13.57237   3.78318  26.45444     1          0.87281
Li  15.86752   1.48165  26.33706     1          0.54395
Li  15.86223   3.92025  23.90135     1          1.16120
Li  13.80490   5.84154   1.36538     1          1.25536
Li  13.81199   8.38263   3.85788     1          0.56811
Li  15.91735   5.92718   3.93408     1          0.84677
Li  15.93381   8.38107   1.47253     1          0.50544
Li  13.93407   5.83524   5.86993     1          1.29488
Li  13.89493   8.35338   8.37287     1          0.50594
Li  15.97302   5.91656   8.37507     1          0.42062
Li  15.97186   8.34767   5.95012     1          0.39908
Li  13.93871   5.82332  10.54195     1          0.87480
Li  13.99108   8.35262  12.77183     1          0.52252
Li  15.99609   5.89820  12.76460     1          0.40411
Li  15.94855   8.34686  10.63664     1          0.25402
Li  14.03291   5.80599  15.06582     1          0.90380
Li  13.88245   8.33338  17.28754     1          0.45654
Li  15.94062   5.91988  17.21873     1          0.54492
Li  16.00807   8.37336  15.08212     1          0.14342
Li  13.93876   5.82087  19.47140     1          0.90817
Li  13.93632   8.33909  21.98668     1          0.88694
Li  15.95499   5.91056  21.90271     1          0.78930
Li  15.97686   8.36376  19.44769     1          0.24515
Li  13.82001   5.82500  23.94191     1          1.04770
Li  13.74688   8.36577  26.45229     1          1.02509
Li  15.92906   5.90458  26.36465     1          0.78248
Li  15.92381   8.35717  23.90490     1          0.67042
Li  13.72400  10.47125   1.38730     1          0.98028
Li  13.88007  12.70574   3.82461     1          0.41034
Li  15.89834  10.57562   3.90713     1          0.68624
Li  15.98388  12.70218   1.48702     1          0.31225
Li  13.92998  10.47836   5.86046     1          0.83030
Li  13.99331  12.70372   8.37262     1          0.44288
Li  15.94579  10.57541   8.37138     1          0.24946
Li  15.99242  12.69499   5.93320     1          0.35985
Li  13.84614  10.49832  10.56533     1          0.48070
Li  14.06103  12.71038  12.77728     1          0.32932
Li  15.95938  10.54591  12.77410     1          0.21918
Li  15.96195  12.70265  10.60950     1          0.17884
Li  13.94662  10.45480  15.05654     1          0.48599
Li  13.94929  12.71002  17.32299     1          0.45336
Li  15.90239  10.58357  17.19978     1          0.40217
Li  16.02436  12.70445  15.07048     1         -0.04219
Li  13.87980  10.49422  19.47854     1          0.44259
Li  14.02873  12.70124  22.00351     1          0.86860
Li  15.93607  10.56719  21.89186     1          0.56342
Li  16.00630  12.69232  19.43843     1          0.11888
Li  13.77348  10.46475  24.02146     1          0.43484
Li  13.84182  12.70223  26.44819     1          0.67738
Li  15.90194  10.54091  26.36199     1          0.52288
Li  15.95536  12.69190  23.92083     1          0.57636
Li  13.83848  14.99355   1.38998     1          0.69524
Li  13.77678  17.22212   3.81435     1          0.39435
Li  15.95701  15.00333   3.91635     1          0.56073
Li  15.90369  17.14890   1.48256     1          0.51202
Li  14.02752  14.99627   5.84183     1          0.83788
Li  13.88679  17.19324   8.35140     1          0.40337
Li  16.00620  15.00351   8.39488     1          0.11338
Li  15.93914  17.12244   5.95595     1          0.53525
Li  13.95246  14.98434  10.52478     1          0.44819
Li  13.95057  17.23059  12.77812     1          0.47823
Li  16.02260  14.99051  12.77319     1         -0.01699
Li  15.90541  17.10560  10.64651     1          0.40775
Li  14.05984  14.98465  15.05684     1          0.33271
Li  13.84495  17.19070  17.28086     1          0.47707
Li  15.96011  14.99181  17.23542     1          0.18614
Li  15.96191  17.14486  15.07079     1          0.20609
Li  13.98903  14.99230  19.45944     1          0.47948
Li  13.93094  17.21303  21.98337     1          0.84856
Li  15.99157  15.00099  21.91356     1          0.39967
Li  15.94678  17.11713  19.46447     1          0.25577
Li  13.88102  14.99063  24.00951     1          0.44657
Li  13.72708  17.21906  26.45059     1          0.95523
Li  15.98196  14.99384  26.35893     1          0.33254
Li  15.89712  17.11469  23.93045     1          0.70946
Li  13.74928  19.34046   1.38815     1          0.97945
Li  13.81922  21.86437   3.89067     1          0.96946
Li  15.92896  19.34849   3.93112     1          0.62383
Li  15.92942  21.78909   1.48116     1          0.74819
Li  13.94133  19.36777   5.85993     1          0.81024
Li  13.94203  21.86917   8.35699     1          0.83464
Li  15.97941  19.34298   8.38591     1          0.21640
Li  15.95571  21.78255   5.94527     1          0.73604
Li  13.89050  19.37212  10.56026     1          0.41448
Li  14.03364  21.88524  12.76851     1          0.87858
Li  16.00816  19.33232  12.76161     1          0.12836
Li  15.93980  21.77418  10.62840     1          0.53021
Li  13.99427  19.35143  15.06332     1          0.48349
Li  13.93528  21.86939  17.30421     1          0.84927
Li  15.94924  19.35799  17.20785     1          0.23584
Li  15.99532  21.79587  15.07895     1          0.37586
Li  13.89483  19.35288  19.45972     1          0.50365
Li  13.93461  21.85718  21.97575     1          1.29573
Li  15.97255  19.35572  21.89684     1          0.41513
Li  15.97280  21.77847  19.46106     1          0.41101
Li  13.81708  19.32393  23.97498     1          0.55997
Li  13.80611  21.85258  26.47323     1          1.22989
Li  15.93457  19.32319  26.37185     1          0.49611
Li  15.91523  21.76607  23.90506     1          0.84620
Li  13.57264  23.91727   1.38446     1          0.86010
Li  13.56665  26.33936   3.79191     1          0.88069
Li  15.86622  23.78025   3.93613     1          1.10742
Li  15.86797  26.21164   1.50854     1          0.52720
Li  13.81705  23.81987   5.85962     1          0.98237
Li  13.74513  26.33578   8.38962     1          0.99485
Li  15.92659  23.78515   8.38407     1          0.66249
Li  15.92777  26.23771   5.93695     1          0.74400
Li  13.77868  23.90023  10.53019     1          0.40573
Li  13.83572  26.33174  12.76942     1          0.70064
Li  15.95868  23.79839  12.76244     1          0.59560
Li  15.90491  26.23744  10.60131     1          0.49679
Li  13.87934  23.88815  15.06191     1          0.44860
Li  13.71865  26.33482  17.31443     1          0.97955
Li  15.90031  23.80874  17.21122     1          0.69801
Li  15.98575  26.23236  15.07309     1          0.31391
Li  13.81073  23.85315  19.42689     1          0.58376
Li  13.79949  26.35627  21.96957     1          1.25481
Li  15.91517  23.78246  21.88665     1          0.86988
Li  15.93284  26.24679  19.42590     1          0.51231
Li  13.72708  23.84780  23.97036     1          0.51855
Li  13.57866  26.28896  26.40569     1          0.84299
Li  15.86236  23.77808  26.37756     1          0.94365
Li  15.85941  26.25179  23.90030     1          0.93255
Li  18.27570   1.49289   1.51619     1          0.42991
Li  18.26121   3.97919   3.99568     1          0.57277
Li  20.68565   1.48700   3.96230     1          1.50944
Li  20.68455   3.93852   1.50812     1          1.52755
Li  18.27296   1.48310   6.01608     1          0.37004
Li  18.28088   3.97981   8.36491     1          0.27496
Li  20.70212   1.51580   8.35129     1          1.27014
Li  20.68435   3.94032   6.11601     1          1.46253
Li  18.27103   1.48568  10.69137     1          0.27078
Li  18.30104   3.97518  12.77774     1          0.20065
Li  20.66463   1.49865  12.80897     1          1.54356
Li  20.67857   3.93058  10.79256     1          1.47877
Li  18.31244   1.47661  15.05957     1          0.14563
Li  18.26285   3.96176  17.14161     1          0.31413
Li  20.66513   1.51229  17.05879     1          1.49567
Li  20.68185   3.94810  15.03643     1          1.54389
Li  18.29733   1.47771  19.46486     1          0.24018
Li  18.26059   3.97944  21.80922     1          0.41214
Li  20.66859   1.50281  21.74394     1          1.53789
Li  20.72072   3.94218  19.48799     1          1.31084
Li  18.27139   1.46085  23.84193     1          0.60605
Li  18.27175   3.97814  26.35293     1          0.60252
Li  20.66416   1.50965  26.31409     1          1.41573
Li  20.70904   3.93721  23.87900     1          1.36238
Li  18.27156   5.98409   1.50531     1          0.37518
Li  18.27832   8.33347   3.99305     1          0.21848
Li  20.68480   6.08364   3.96239     1          1.46377
Li  20.70312   8.31661   1.53806     1          1.26200
Li  18.24872   5.99642   6.02945     1          0.23675
Li  18.30013   8.33850   8.36573     2         -0.02722
Li  20.69678   6.07990   8.34238     1          1.38619
Li  20.69616   8.30912   6.11358     1          1.35203
Li  18.25726   6.00483  10.70315     1          0.16484
Li  18.31001   8.35078  12.77606     1         -0.18534
Li  20.65809   6.05871  12.80508     1          1.55748
Li  20.69876   8.30471  10.79389     1          1.38864
Li  18.28907   5.98170  15.05538     1          0.03797
Li  18.28137   8.32672  17.13726     1          0.00882
Li  20.65877   6.08419  17.04968     1          1.58992
Li  20.69126   8.32591  15.03195     1          1.31907
Li  18.27704   5.99753  19.47563     1          0.03716
Li  18.27630   8.32953  21.81051     1          0.01061
Li  20.66075   6.07974  21.72994     1          1.60285
Li  20.73650   8.31279  19.49231     1          1.20154
Li  18.25787   6.00142  23.84107     1          0.40018
Li  18.29370   8.33891  26.33470     1          0.19313
Li  20.66780   6.06826  26.31962     1          1.56359
Li  20.71983   8.31471  23.87510     1          1.29539
Li  18.26748  10.63527   1.51080     1          0.25419
Li  18.29719  12.70567   3.99064     1          0.15838
Li  20.67540  10.73807   3.94934     1          1.47104
Li  20.66097  12.73287   1.52377     1          1.54039
Li  18.25401  10.64759   6.03876     1          0.15479
Li  18.30820  12.70313   8.37870     1         -0.17482
Li  20.69344  10.73827   8.33647     1          1.41667
Li  20.65503  12.72924   6.09482     1          1.54002
Li  18.25514  10.65778  10.71671     1          0.15800
Li  18.30752  12.71528  12.78661     1         -0.16181
Li  20.65340  10.72669  12.82484     1          1.50587
Li  20.65399  12.74864  10.78152     1          1.58853
Li  18.28038  10.63245  15.04746     1         -0.05985
Li  18.27921  12.71394  17.15171     1         -0.05976
Li  20.66177  10.74773  17.04029     1          1.58792
Li  20.64621  12.74776  15.02197     1          1.59785
Li  18.27938  10.64929  19.48111     1          0.02701
Li  18.28561  12.70735  21.82771     1          0.04083
Li  20.65564  10.74039  21.72339     1          1.61158
Li  20.68822  12.73796  19.48023     1          1.33054
Li  18.25803  10.64422  23.86069     1          0.29770
Li  18.30613  12.70172  26.33440     1          0.13201
Li  20.66104  10.72941  26.30857     1          1.52982
Li  20.67934  12.73161  23.86968     1          1.53492
Li  18.30550  14.99230   1.50198     1          0.14098
Li  18.25944  17.04689   3.97552     1          0.28609
Li  20.67877  14.95960   3.96700     1          1.50595
Li  20.66054  16.96530   1.53557     1          1.51285
Li  18.28402  14.98732   6.01831     1          0.03206
Li  18.27920  17.04392   8.35399     1          0.03323
Li  20.68704  14.95494   8.35381     1          1.32896
Li  20.65468  16.95500   6.12019     1          1.59198
Li  18.27864  14.97969  10.69292     1         -0.04895
Li  18.27910  17.05907  12.78691     1         -0.04366
Li  20.64487  14.94427  12.82260     1          1.59276
Li  20.66107  16.94775  10.80177     1          1.58675
Li  18.30760  14.97900  15.04757     1         -0.16917
Li  18.25550  17.03503  17.12619     1          0.15747
Li  20.65414  14.94350  17.05959     1          1.57711
Li  20.65405  16.96824  15.02003     1          1.60748
Li  18.30749  14.99149  19.45663     1         -0.16551
Li  18.25389  17.04717  21.80451     1          0.16431
Li  20.65558  14.96245  21.74689     1          1.54021
Li  20.69515  16.95716  19.50118     1          1.41259
Li  18.29513  14.98837  23.84642     1          0.18035
Li  18.26611  17.05755  26.32605     1          0.25695
Li  20.66133  14.95856  26.32064     1          1.54261
Li  20.67495  16.95562  23.88799     1          1.48025
Li  18.29495  19.36532   1.50408     1          0.18987
Li  18.25879  21.69119   3.99376     1          0.35964
Li  20.71870  19.38878   3.96277     1          1.27561
Li  20.66624  21.62727   1.52729     1          1.52977
Li  18.27639  19.37521   6.03434     1         -0.00169
Li  18.27651  21.69497   8.35797     1          0.01890
Li  20.73290  19.39089   8.34308     1          1.20218
Li  20.65916  21.61534   6.11375     1          1.57771
Li  18.28052  19.37810  10.70710     1          0.01851
Li  18.28645  21.71061  12.77921     1          0.03575
Li  20.68903  19.37781  12.81265     1          1.32057
Li  20.65731  21.61139  10.79318     1          1.58762
Li  18.31085  19.35260  15.05784     1         -0.19680
Li  18.25620  21.69090  17.13787     1          0.15195
Li  20.69698  19.39843  17.04750     1          1.37797
Li  20.65798  21.63657  15.03949     1          1.54710
Li  18.30082  19.36566  19.46868     3         -0.02293
Li  18.24851  21.69871  21.81407     1          0.23483
Li  20.69531  19.39247  21.72872     1          1.36135
Li  20.69622  21.61685  19.49378     1          1.37452
Li  18.27757  19.37043  23.84355     1          0.23413
Li  18.26975  21.71066  26.33102     1          0.35577
Li  20.70079  19.38482  26.30509     1          1.27051
Li  20.68384  21.61237  23.87737     1          1.46961
Li  18.27183  23.72429   1.48446     1          0.58041
Li  18.27203  26.23367   3.99320     1          0.57538
Li  20.70844  23.76533   3.95952     1          1.32191
Li  20.66318  26.18348   1.53155     1          1.39301
Li  18.26041  23.72406   6.03438     1          0.37158
Li  18.29705  26.21446   8.36988     1          0.21961
Li  20.71838  23.76042   8.34803     1          1.29096
Li  20.66632  26.19002   6.09893     1          1.51340
Li  18.26269  23.74014  10.70210     1          0.29739
Li  18.31054  26.21607  12.77438     1          0.14522
Li  20.68028  23.75366  12.80874     1          1.52156
Li  20.66316  26.18352  10.78343     1          1.50343
Li  18.30182  23.72575  15.05579     1          0.16852
Li  18.27119  26.20956  17.15165     1          0.26063
Li  20.67818  23.77327  17.04942     1          1.44734
Li  20.66410  26.19554  15.03529     1          1.53960
Li  18.28119  23.72285  19.46928     1          0.25875
Li  18.27295  26.21145  21.82824     1          0.37785
Li  20.68491  23.76080  21.72678     1          1.45944
Li  20.70326  26.17969  19.48529     1          1.27090
Li  18.26037  23.72224  23.84057     1          0.57067
Li  18.27454  26.20114  26.31947     1          0.41770
Li  20.68345  23.76220  26.33643     1          1.52335
Li  20.68368  26.20855  23.87707     1          1.52268
Li  22.28880   1.50892   1.52831     1          1.41148
Li  22.24454   3.93627   3.95677     1          1.34171
Li  24.68040   1.46106   3.99520     1          0.58787
Li  24.68166   3.97656   1.48431     1          0.60261
Li  22.28511   1.50435   6.10041     1          1.52156
Li  22.23403   3.94217   8.34959     1          1.30312
Li  24.65572   1.47918   8.36846     1          0.23164
Li  24.69192   3.97894   6.03397     1          0.39893
Li  22.28816   1.51187  10.78206     1          1.49763
Li  22.27114   3.94657  12.80788     1          1.53436
Li  24.64200   1.47678  12.77478     1          0.15589
Li  24.69084   3.96133  10.70211     1          0.32183
Li  22.28782   1.49898  15.02646     1          1.53086
Li  22.27383   3.93080  17.04948     1          1.47952
Li  24.68214   1.48693  17.15186     1          0.26900
Li  24.65092   3.97666  15.06575     1          0.20279
Li  22.24884   1.51464  19.48507     1          1.27732
Li  22.26703   3.94177  21.72561     1          1.48059
Li  24.68002   1.48240  21.82996     1          0.39533
Li  24.67148   3.98076  19.47022     1          0.27793
Li  22.26714   1.48738  23.87523     1          1.52400
Li  22.26792   3.94058  26.32815     1          1.52788
Li  24.67683   1.49366  26.32793     1          0.44319
Li  24.69159   3.98053  23.83899     1          0.59317
Li  22.28595   6.06767   1.52385     1          1.55420
Li  22.23334   8.31426   3.96148     1          1.27810
Li  24.69379   6.00128   3.99615     1          0.38111
Li  24.65926   8.33791   1.50256     1          0.19542
Li  22.29299   6.08140   6.11426     1          1.58879
Li  22.21827   8.31224   8.34476     1          1.19853
Li  24.67642   5.99983   8.35780     1          0.03193
Li  24.67655   8.32885   6.03298     1          0.00011
Li  22.29439   6.08434  10.79179     1          1.59047
Li  22.26187   8.32475  12.81367     1          1.31187
Li  24.66410   5.98146  12.77941     1          0.05023
Li  24.67288   8.32603  10.70786     1          0.01999
Li  22.29351   6.05879  15.03038     1          1.54663
Li  22.25378   8.30497  17.04905     1          1.38957
Li  24.69625   6.00455  17.14012     1          0.16567
Li  24.64128   8.35229  15.06830     1         -0.18656
Li  22.25443   6.07846  19.49359     1          1.38892
Li  22.25519   8.31028  21.72786     1          1.36042
Li  24.70410   5.99509  21.81697     1          0.26166
Li  24.65281   8.33945  19.46971     4         -0.02530
Li  22.26711   6.08431  23.87500     1          1.48204
Li  22.24959   8.31700  26.29853     1          1.26299
Li  24.68168   5.98434  26.33867     1          0.38981
Li  24.67507   8.33443  23.84098     1          0.23526
Li  22.29352  10.73057   1.53533     1          1.52396
Li  22.27402  12.73159   3.96690     1          1.51771
Li  24.69372  10.64445   3.97696     1          0.28223
Li  24.64750  12.70207   1.50356     1          0.13586
Li  22.29796  10.74046   6.12050     1          1.60354
Li  22.26585  12.73723   8.35618     1          1.33031
Li  24.67418  10.64928   8.35349     1          0.02739
Li  24.66742  12.70684   6.01583     1          0.03063
Li  22.29194  10.74720  10.80138     1          1.58859
Li  22.30614  12.74750  12.82289     1          1.59631
Li  24.67276  10.63348  12.78776     1         -0.04795
Li  24.67421  12.71404  10.69302     1         -0.05092
Li  22.29819  10.72665  15.01055     1          1.49552
Li  22.29896  12.74900  17.06037     1          1.58661
Li  24.69744  10.65769  17.12649     1          0.15625
Li  24.64423  12.71532  15.05630     1         -0.16417
Li  22.25739  10.73867  19.49983     1          1.41770
Li  22.29719  12.72928  21.74706     1          1.54770
Li  24.69924  10.64703  21.80643     1          0.17211
Li  24.64473  12.70363  19.45533     1         -0.17401
Li  22.27724  10.73746  23.88860     1          1.48265
Li  22.29188  12.73274  26.31299     1          1.53572
Li  24.68602  10.63367  26.33366     1          0.26661
Li  24.65576  12.70502  23.84509     1          0.17662
Li  22.29301  14.95890   1.52292     1          1.53431
Li  22.27730  16.95660   3.94820     1          1.46454
Li  24.65651  14.98866   3.99117     1          0.16340
Li  24.68664  17.05813   1.51105     1          0.26309
Li  22.29762  14.96211   6.09684     1          1.53231
Li  22.25944  16.95669   8.33646     1          1.41058
Li  24.64540  14.99074   8.37616     1         -0.16999
Li  24.69763  17.04529   6.03843     1          0.15913
Li  22.29886  14.94306  10.78243     1          1.57770
Li  22.29861  16.96708  12.82554     1          1.49037
Li  24.64564  14.97865  12.78719     1         -0.15699
Li  24.69783  17.03406  10.71708     1          0.16869
Li  22.30640  14.94450  15.01266     1          1.58148
Li  22.29164  16.94798  17.04005     1          1.58497
Li  24.67431  14.98001  17.14995     1         -0.05003
Li  24.67250  17.05908  15.05646     1         -0.04739
Li  22.26499  14.95487  19.48117     1          1.32774
Li  22.29710  16.95645  21.72143     1          1.59879
Li  24.66849  14.98738  21.82801     1          0.05081
Li  24.67368  17.04484  19.48193     1          0.02862
Li  22.27340  14.95968  23.86980     1          1.52551
Li  22.29206  16.96568  26.29994     1          1.50908
Li  24.64734  14.99246  26.34229     1          0.15416
Li  24.69338  17.04728  23.86011     1          0.30179
Li  22.25245  19.38628   1.53770     1          1.26701
Li  22.26948  21.61124   3.95996     1          1.45476
Li  24.67387  19.37061   3.99466     1          0.21741
Li  24.68359  21.70976   1.50739     1          0.35887
Li  22.25804  19.39406   6.11566     1          1.35661
Li  22.25680  21.61660   8.34238     1          1.37709
Li  24.65217  19.36683   8.36310     5         -0.02607
Li  24.70374  21.69841   6.02882     1          0.22581
Li  22.25615  19.39795  10.79261     1          1.38340
Li  22.29497  21.63519  12.80550     1          1.54083
Li  24.64191  19.35222  12.77564     1         -0.18657
Li  24.69632  21.68939  10.70454     1          0.15871
Li  22.26339  19.37710  15.02220     1          1.30561
Li  22.29500  21.61306  17.04793     1          1.58817
Li  24.67175  19.37809  17.13457     1          0.01359
Li  24.66390  21.71253  15.06371     1          0.03424
Li  22.21817  19.38982  19.49222     1          1.19975
Li  22.29252  21.61523  21.72707     1          1.58384
Li  24.67698  19.37429  21.81281     1          0.01588
Li  24.67556  21.69535  19.47691     1          0.01909
Li  22.23373  19.38826  23.87559     1          1.28494
Li  22.28583  21.62813  26.31063     1          1.52717
Li  24.65836  19.36516  26.34151     1          0.20579
Li  24.69348  21.69272  23.84244     1          0.38079
Li  22.26994  23.76175   1.50737     1          1.51724
Li  22.26931  26.20823   3.96007     1          1.50544
Li  24.69076  23.72189   3.99811     1          0.55488
Li  24.67829  26.19994   1.51827     1          0.41809
Li  22.26878  23.76249   6.11735     1          1.45087
Li  22.25126  26.17902   8.35206     1          1.26387
Li  24.67141  23.72370   8.36316     1          0.25147
Li  24.67947  26.21135   6.01452     1          0.36416
Li  22.27462  23.77223  10.79207     1          1.45087
Li  22.28887  26.19441  12.80908     1          1.53107
Li  24.65141  23.72587  12.77825     1          0.17787
Li  24.68219  26.20960  10.69232     1          0.26960
Li  22.27178  23.75514  15.02694     1          1.50933
Li  22.28967  26.18402  17.05867     1          1.50272
Li  24.69044  23.74142  17.14087     1          0.29554
Li  24.64179  26.21804  15.06911     1          0.14660
Li  22.23325  23.75955  19.48728     1          1.29181
Li  22.28526  26.19127  21.74294     1          1.52926
Li  24.69200  23.72285  21.81187     1          0.39328
Li  24.65572  26.21638  19.46527     1          0.22338
Li  22.24382  23.76585  23.87938     1          1.33586
Li  22.28874  26.18578  26.30533     1          1.39549
Li  24.68041  23.72463  26.36096     1          0.59664
Li  24.68042  26.23406  23.84298     1          0.59089
Li  27.08487   1.48211   1.50735     1          0.53227
Li  27.08871   3.91934   3.93376     1          1.12956
Li  29.38244   1.35652   3.79485     1          0.89121
Li  29.37898   3.78111   1.38095     1          0.88421
Li  27.02415   1.45730   5.93625     1          0.75087
Li  27.02786   3.91832   8.38374     1          0.69169
Li  29.20805   1.36135   8.39254     1          1.00485
Li  29.13544   3.88228   5.86168     1          1.01400
Li  27.04793   1.45869  10.59981     1          0.49354
Li  26.99551   3.90372  12.76309     1          0.62053
Li  29.12219   1.36741  12.77157     1          0.70585
Li  29.17758   3.80567  10.53339     1          0.43091
Li  26.96918   1.46420  15.06379     1          0.31475
Li  27.05360   3.89581  17.21003     1          0.73007
Li  29.23378   1.36658  17.31172     1          0.97327
Li  29.07631   3.82095  15.07092     1          0.47825
Li  27.02263   1.44959  19.42027     1          0.53303
Li  27.03877   3.92005  21.88105     1          0.88795
Li  29.15616   1.34185  21.97054     1          1.26669
Li  29.14481   3.85217  19.42385     1          0.60565
Li  27.09256   1.44384  23.89732     1          0.94048
Li  27.09066   3.92405  26.36864     1          0.95428
Li  29.37532   1.40686  26.40775     1          0.85576
Li  29.23001   3.85732  23.96728     1          0.55180
Li  27.02342   5.90428   1.48004     1          0.76873
Li  27.02765   8.35663   3.92915     1          0.64152
Li  29.13084   5.82419   3.89270     1          1.02004
Li  29.20310   8.36514   1.38395     1          1.02891
Li  26.99710   5.91284   5.94417     1          0.75450
Li  26.97765   8.36335   8.38786     1          0.23111
Li  29.01160   5.82427   8.36080     1          0.87391
Li  29.01575   8.33947   5.85813     1          0.84944
Li  27.01227   5.92030  10.62783     1          0.54140
Li  26.94440   8.37257  12.76319     1          0.14775
Li  28.92362   5.80894  12.77314     1          0.90578
Li  29.06964   8.33367  10.56658     1          0.44726
Li  26.95406   5.89921  15.06925     1          0.39714
Li  27.00335   8.34778  17.20932     1          0.25699
Li  29.01528   5.82703  17.30116     1          0.87546
Li  28.96144   8.35309  15.07283     1          0.51623
Li  26.98300   5.91452  19.45644     1          0.44410
Li  26.98295   8.34896  21.89191     1          0.42060
Li  29.02468   5.83397  21.97626     1          1.34241
Li  29.06464   8.35393  19.45485     1          0.53632
Li  27.03775   5.92787  23.89996     1          0.87275
Li  27.01997   8.38176  26.36283     1          0.50139
Li  29.14644   5.84169  26.47761     1          1.27221
Li  29.14452   8.38299  23.97282     1          0.60054
Li  27.05075  10.54281   1.48264     1          0.51069
Li  26.99624  12.69190   3.91468     1          0.55064
Li  29.17693  10.46695   3.81292     1          0.41361
Li  29.10996  12.70278   1.38804     1          0.68617
Li  27.01608  10.56801   5.95404     1          0.53831
Li  26.94723  12.69136   8.39644     1          0.10357
Li  29.06970  10.49570   8.35482     1          0.41549
Li  28.92360  12.70157   5.84130     1          0.83447
Li  27.05041  10.58342  10.64742     1          0.40005
Li  26.93084  12.70341  12.77436     1         -0.03801
Li  29.01115  10.45205  12.78373     1          0.49525
Li  29.00336  12.70878  10.52841     1          0.43771
Li  26.99202  10.54434  15.06095     1          0.20905
Li  26.99281  12.70183  17.23485     1          0.18023
Li  29.11211  10.49314  17.27888     1          0.48528
Li  28.89766  12.70662  15.06646     1          0.31516
Li  27.01054  10.57422  19.45971     1          0.26439
Li  26.96036  12.69439  21.90924     1          0.37693
Li  29.02836  10.47556  21.98415     1          0.86955
Li  28.96434  12.70236  19.45706     1          0.47203
Li  27.05690  10.57455  23.92751     1          0.70879
Li  26.96896  12.70214  26.34942     1          0.30631
Li  29.22773  10.47052  26.45482     1          0.99172
Li  29.07494  12.70518  24.00720     1          0.43861
Li  26.97047  14.99372   1.48619     1          0.32181
Li  27.05366  17.11440   3.90541     1          0.68408
Li  29.06976  14.99044   3.82630     1          0.42577
Li  29.22339  17.21723   1.38573     1          0.96805
Li  26.96025  15.00069   5.93298     1          0.37501
Li  27.00570  17.11503   8.36991     1          0.24865
Li  28.96034  14.99155   8.37202     1          0.44675
Li  29.02055  17.20967   5.86122     1          0.81658
Li  26.99226  14.99104  10.61068     1          0.18211
Li  26.99132  17.14379  12.77301     1          0.21010
Li  28.89673  14.98411  12.77953     1          0.34371
Li  29.10633  17.18944  10.56763     1          0.46511
Li  26.93031  14.98950  15.06043     1         -0.03528
Li  27.04709  17.10636  17.19735     1          0.40607
Li  29.00218  14.98392  17.32001     1          0.45394
Li  29.00173  17.23237  15.06487     1          0.47904
Li  26.94844  15.00288  19.43638     1          0.13395
Li  27.01395  17.12421  21.88714     1          0.54626
Li  28.92702  14.99428  22.00461     1          0.87869
Li  29.06748  17.19326  19.47977     1          0.42716
Li  26.99682  15.00261  23.91923     1          0.58481
Li  27.04820  17.14853  26.35369     1          0.50168
Li  29.11203  14.99245  26.45288     1          0.71030
Li  29.17711  17.22010  24.01902     1          0.42475
Li  27.01772  19.32391   1.47461     1          0.48028
Li  27.03651  21.76479   3.93105     1          0.81654
Li  29.13377  19.32438   3.86055     1          0.53647
Li  29.14436  21.85252   1.36471     1          1.23627
Li  26.97904  19.35712   5.95053     1          0.38440
Li  26.98090  21.77894   8.37249     1          0.39684
Li  29.05361  19.35460   8.37061     1          0.47026
Li  29.01772  21.85849   5.86874     1          1.26143
Li  27.00237  19.35827  10.63573     1          0.23585
Li  26.95660  21.79462  12.76437     1          0.38011
Li  28.96055  19.35212  12.77194     1          0.48784
Li  29.01526  21.86905  10.54604     1          0.83601
Li  26.94216  19.33196  15.07086     1          0.11860
Li  27.01212  21.77511  17.21534     1          0.53189
Li  29.06008  19.37159  17.28236     1          0.41955
Li  28.91979  21.88522  15.07336     1          0.87153
Li  26.97541  19.34200  19.44595     1          0.23455
Li  26.99686  21.78229  21.89758     1          0.74893
Li  29.01561  19.36493  21.98863     1          0.85762
Li  29.01132  21.86969  19.47278     1          0.86493
Li  27.02595  19.34800  23.90536     1          0.64809
Li  27.02275  21.79034  26.35593     1          0.74214
Li  29.20002  19.33858  26.45639     1          0.99727
Li  29.13391  21.86597  23.94292     1          1.00630
Li  27.08931  23.77806   1.46838     1          0.92928
Li  27.09199  26.25244   3.93516     1          0.90890
Li  29.22354  23.84703   3.86500     1          0.49861
Li  29.37097  26.28969   1.43144     1          0.85241
Li  27.03614  23.78446   5.95915     1          0.83875
Li  27.01902  26.24617   8.40841     1          0.49521
Li  29.13755  23.85613   8.40376     1          0.54535
Li  29.15212  26.35686   5.87390     1          1.23126
Li  27.05102  23.80833  10.63430     1          0.69610
Li  26.96835  26.23259  12.77042     1          0.31388
Li  29.07584  23.88793  12.77316     1          0.45727
Li  29.23215  26.33624  10.53522     1          0.96394
Li  26.99352  23.79842  15.07070     1          0.58527
Li  27.04918  26.23845  17.24360     1          0.49460
Li  29.17609  23.90154  17.31525     1          0.41420
Li  29.12034  26.33408  15.07359     1          0.69217
Li  27.02759  23.78400  19.44710     1          0.68899
Li  27.02446  26.23929  21.90497     1          0.76032
Li  29.13649  23.82051  21.98693     1          1.02611
Li  29.21031  26.33884  19.44165     1          1.02959
Li  27.08739  23.78162  23.90071     1          1.13035
Li  27.08414  26.21333  26.32894     1          0.52509
Li  29.37777  23.91933  26.46028     1          0.87481
Li  29.38723  26.34019  24.04006     1          0.90200
Li  31.52038   1.54513   1.57516     1          0.29865
Li  31.51303   3.87261   3.88184     1          0.63129
Li  33.72587   1.74499   3.94896     1          3.45494
Li  33.73074   3.92702   1.76462     1          3.46327
Li  31.35492   1.52929   5.87381     1          0.88770
Li  31.43335   4.02073   8.39078     1          0.90848
Li  33.72637   1.59046   8.48840     1          3.46145
Li  33.78715   3.94371   6.30222     1          3.34629
Li  31.24753   1.54950  10.48735     1          0.47757
Li  31.20243   3.99846  12.79980     1          0.52645
Li  33.33224   1.67734  12.72561     1          3.26941
Li  33.46757   3.89754  10.44785     1          3.44265
Li  31.11889   1.56529  15.04416     1          0.40283
Li  31.34466   3.97903  17.37416     1          0.74359
Li  33.49713   1.66674  17.35691     1          3.27380
Li  33.33438   3.92618  15.10915     1          3.31619
Li  31.30946   1.53825  19.45100     1          0.52730
Li  31.41561   3.99256  21.95229     1          1.23748
Li  33.76532   1.65437  21.57216     1          3.40254
Li  33.68365   3.93547  19.37964     1          3.49212
Li  31.50435   1.54424  23.89268     1          0.46206
Li  31.50549   3.93963  26.27804     1          0.48568
Li  33.63566   1.60220  26.21766     1          3.41033
Li  33.68971   3.95847  23.85957     1          3.57222
Li  31.36596   5.83934   1.55296     1          0.93281
Li  31.44206   8.36660   4.02815     1          0.93614
Li  33.80066   6.28778   3.96440     1          3.34455
Li  33.74692   8.45935   1.60928     1          3.47000
Li  31.39173   5.81456   5.84729     1          1.23306
Li  31.24261   8.35138   8.37260     1          0.42558
Li  33.75974   6.19945   8.52699     1          3.43675
Li  33.74680   8.50206   6.21583     1          3.47369
Li  31.21944   5.82231  10.48500     1          0.88241
Li  31.04646   8.33449  12.80183     1          0.44721
Li  33.39111   6.25530  12.72935     1          3.13263
Li  33.46506   8.45126  10.48345     1          3.60658
Li  31.07849   5.82397  15.04650     1          0.74481
Li  31.17972   8.32898  17.32516     1          0.35650
Li  33.53427   6.19880  17.43504     1          3.34746
Li  33.32656   8.43759  15.10218     1          3.20157
Li  31.32334   5.81975  19.42157     1          1.08607
Li  31.32434   8.37981  21.98822     1          1.06552
Li  33.90298   6.36920  21.45798     1          3.33000
Li  33.66294   8.54261  19.26424     1          3.88479
Li  31.42082   5.85391  23.84193     1          1.24549
Li  31.32155   8.35434  26.28514     1          0.52176
Li  33.78869   6.25388  26.16490     1          3.39949
Li  33.68921   8.42780  23.88169     1          3.50241
Li  31.25520  10.42422   1.56841     1          0.48814
Li  31.20346  12.73537   4.00740     1          0.48026
Li  33.47284  10.39360   3.92147     1          3.46026
Li  33.34723  12.66465   1.69442     1          3.24502
Li  31.21843  10.41866   5.85703     1          0.85914
Li  31.03123  12.73665   8.36067     1          0.36529
Li  33.45404  10.42824   8.48833     1          3.59974
Li  33.35981  12.66963   6.26220     1          3.13690
Li  31.09934  10.43706  10.50946     1          0.47505
Li  30.81654  12.73919  12.80458     1          0.27004
Li  33.07283  10.40956  12.74036     1          3.20989
Li  33.06633  12.67810  10.46822     1          3.19049
Li  30.97184  10.40103  15.02527     1          0.45705
Li  30.96401  12.74697  17.36925     1          0.41987
Li  33.22637  10.45184  17.32763     1          3.39273
Li  32.89813  12.67194  15.10387     1          3.13520
Li  31.17020  10.45053  19.47464     1          0.35018
Li  31.07317  12.72748  21.98705     1          0.70760
Li  33.52768  10.36156  21.62581     1          3.32046
Li  33.30234  12.67385  19.36704     1          3.22284
Li  31.34937  10.40431  23.85095     1          0.75697
Li  31.12300  12.73246  26.26056     1          0.38358
Li  33.51561  10.42497  26.15635     1          3.27943
Li  33.32668  12.67012  23.89713     1          3.31829
Li  31.12220  14.96660   1.57864     1          0.39019
Li  31.34730  17.28329   3.98859     1          0.71681
Li  33.32370  15.02775   3.94463     1          3.32518
Li  33.51373  17.27088   1.68243     1          3.27599
Li  31.07080  14.97097   5.85637     1          0.67995
Li  31.16319  17.23597   8.35281     1          0.29703
Li  33.29776  15.02475   8.47330     1          3.22441
Li  33.52256  17.33436   6.21328     1          3.30894
Li  30.96106  14.94950  10.47668     1          0.41058
Li  30.96439  17.28227  12.81262     1          0.43954
Li  32.89372  15.02637  12.73422     1          3.14456
Li  33.21825  17.24126  10.51152     1          3.38470
Li  30.81920  14.95969  15.03245     1          0.26484
Li  31.10189  17.25164  17.33741     1          0.46061
Li  33.07064  15.02099  17.36969     1          3.19304
Li  33.08161  17.28710  15.09936     1          3.17055
Li  31.03926  14.96196  19.47067     1          0.39606
Li  31.22595  17.27137  21.98756     1          0.87259
Li  33.37591  15.03145  21.57562     1          3.12263
Li  33.46434  17.26913  19.34911     1          3.57882
Li  31.20933  14.96287  23.83019     1          0.50304
Li  31.25963  17.26564  26.27171     1          0.45947
Li  33.35516  15.03385  26.14356     1          3.24055
Li  33.48683  17.30054  23.91811     1          3.41237
Li  31.31362  19.34745   1.55771     1          0.49888
Li  31.41598  21.83702   4.00071     1          1.19823
Li  33.68381  19.26733   3.95863     1          3.49204
Li  33.77167  21.44850   1.67458     1          3.38189
Li  31.31304  19.32412   5.85753     1          0.98579
Li  31.30804  21.87017   8.40377     1          0.98784
Li  33.65069  19.15680   8.57670     1          3.87388
Li  33.87814  21.33583   6.37862     1          3.29577
Li  31.16184  19.37423  10.52125     1          0.31048
Li  31.06429  21.86866  12.79085     1          0.72257
Li  33.30468  19.25995  12.73489     1          3.23520
Li  33.52001  21.50412  10.41878     1          3.31159
Li  31.03572  19.36519  15.03546     1          0.40792
Li  31.21413  21.86730  17.36191     1          0.86722
Li  33.47035  19.24447  17.35243     1          3.56438
Li  33.36637  21.44717  15.10661     1          3.14752
Li  31.24195  19.35135  19.45641     1          0.42489
Li  31.39096  21.87543  21.99691     1          1.22736
Li  33.75243  19.19658  21.62659     1          3.47485
Li  33.74301  21.50105  19.31146     1          3.46084
Li  31.44185  19.33525  23.80955     1          0.91986
Li  31.36603  21.85317  26.29207     1          0.90476
Li  33.75060  19.23553  26.23074     1          3.47358
Li  33.79209  21.41523  23.87834     1          3.34464
Li  31.50166  23.75776   1.56511     1          0.48139
Li  31.49883  26.15817   3.94990     1          0.46873
Li  33.68396  23.73161   3.98453     1          3.56784
Li  33.62611  26.09128   1.62053     1          3.41664
Li  31.40888  23.70809   5.88937     1          1.19273
Li  31.30053  26.16415   8.38000     1          0.51061
Li  33.66853  23.76211   8.46285     1          3.48685
Li  33.75325  26.04245   6.26441     1          3.39225
Li  31.33643  23.72520  10.47146     1          0.70760
Li  31.11000  26.14098  12.79420     1          0.43214
Li  33.31046  23.77405  12.72981     1          3.34357
Li  33.49087  26.03430  10.48094     1          3.26963
Li  31.19539  23.70318  15.03942     1          0.50886
Li  31.24592  26.15328  17.35985     1          0.50192
Li  33.45970  23.79727  17.38669     1          3.45035
Li  33.32867  26.01963  15.11108     1          3.26737
Li  31.43281  23.68077  19.44066     1          0.92280
Li  31.35431  26.17063  21.96882     1          0.92060
Li  33.78482  23.75382  21.53848     1          3.36466
Li  33.72501  26.10631  19.35080     1          3.45831
Li  31.51401  23.82686  23.95555     1          0.62604
Li  31.52034  26.15109  26.27245     1          0.30887
Li  33.73245  23.77169  26.07603     1          3.45733
Li  33.72006  25.95419  23.89107     1          3.45127
O    4.01220   9.47493   8.66256     6         -5.24596
O    5.26942   9.44805   8.64352     6         -5.27580
O    5.49572  19.12366   5.55959     7         -4.41737
O    6.54022  19.70987   5.42576     7         -4.41970
O    3.48812  14.89703  16.96945     8         -2.32366
O    3.28984  14.92341  15.81338     8         -2.32340
O    5.23623   6.24133  21.53370     9         -5.28269
O    6.49377   6.23964  21.53548     9         -5.42629
O    5.65124  21.30670  22.26598    10         -2.38148
O    5.61711  21.61193  21.13383    10         -2.37892
O   35.82819   6.84523  15.90410    11         -5.32385
O   37.08549   6.84731  15.90990    11         -5.30845
O   37.45768   5.49527   7.74714    12         -2.51727
O   38.13250   6.22829   7.12449    12         -2.47891
O   37.63664  15.45427  23.35603    13         -0.83338
O   37.13519  16.49440  23.40590    13         -0.87243
O   36.64619  17.69641  16.74435    14         -3.90015
O   37.55775  18.29334  16.25502    14         -3.82310
O   38.12924  18.41946   6.44124    15         -5.26110
O   39.38676  18.41937   6.44125    15         -5.24613
 884
li-reaction.xyz                           1500   -32454.54  45.99  26.37  26.61  90.00  90.00  90.00
Li   8.81676   1.37857   1.46554     1          3.41566
Li   8.34661   3.77432   3.87535     2          3.55134
Li  10.69619   1.46085   3.88198     1          0.44735
Li  10.69560   3.80054   1.55169     1          0.45152
Li   8.42316   1.37809   6.24830     1          3.38415
Li   8.43988   3.66770   8.52933     1          3.37308
Li  10.59761   1.29232   8.61411     1          0.94679
Li  10.64546   3.79581   6.25172     1          0.35887
Li   8.65552   1.40326  10.73005     1          3.19750
Li   8.21538   3.71701  12.79274     1          3.37508
Li  10.77804   1.36765  12.46838     1          0.36634
Li  10.78087   3.75626  10.32414     1          0.76526
Li   8.41441   1.37093  14.54976     1          3.17941
Li   8.42867   3.73120  16.45314     1          3.32176
Li  10.80482   1.34140  16.95030     1          1.14984
Li  10.71591   3.73346  14.81221     1          0.07687
Li   8.59080   1.43520  18.74279     1          3.41609
Li   8.27009   3.68276  21.05310     3          3.62015
Li  10.59924   1.40252  21.01976     1          0.43300
Li  10.60463   3.81684  18.57350     1          0.76526
Li   8.50518   1.34567  23.43110     1          3.40990
Li   8.48179   3.74365  25.83166     1          3.40650
Li  10.50802   1.42291  25.75656     1          0.92509
Li  10.59804   3.77377  23.41072     1          0.46559
Li   8.38821   6.12332   1.47113     1          3.37177
Li   8.41803   8.38413   3.77345     1          3.37809
Li  10.62469   6.14546   3.88325     1          0.29342
Li  10.56994   8.47944   1.38668     1          0.95555
Li   8.36269   6.07440   6.19968     4          3.51007
Li   8.57466   8.42833   8.57001     1          3.43099
Li  10.58310   6.04602   8.70311     1          0.67421
Li  10.57977   8.57290   6.15567     1          0.73832
Li   8.43671   6.03914  10.75075     1          3.35452
Li   8.37937   8.34207  12.70269     1          2.99808
Li  10.72293   6.03132  12.49002     1          0.00151
Li  10.77561   8.51578  10.35824     1          1.98923
Li   8.19320   6.04318  14.54089     1          3.51364
Li   8.59856   8.40554  16.44526     1          3.31835
Li  10.76495   6.08556  16.94789     1          0.49975
Li  10.70360   8.50744  14.77353     1          0.82780
Li   8.40156   6.06623  18.75562     1          3.33718
Li   8.39418   8.37632  21.08499     1          3.33719
Li  10.63813   6.13352  21.03598     1          0.17924
Li  10.58936   8.49900  18.63652     1          1.98750
Li   8.26538   6.10584  23.48647     5          3.59273
Li   8.54858   8.39105  25.74336     1          3.39151
Li  10.58647   6.14590  25.77945     1          0.37928
Li  10.58455   8.56809  23.36653     1          0.74579
Li   8.59689  10.56644   1.50083     1          3.18471
Li   8.18275  12.59812   3.82488     1          3.34237
Li  10.75867  10.14215   3.84733     1          0.79029
Li  10.73056  12.28453   1.45487     1          0.31503
Li   8.41481  10.58707   6.16259     1          3.34965
Li   8.36045  12.49530   8.49306     1          2.92102
Li  10.78634  10.17084   8.64814     1          1.97195
Li  10.69816  12.31446   6.13298     1         -0.03881
Li   8.63341  10.74047  10.90831     1          2.78064
Li   8.45457  12.64772  12.85249     1          5.54331
Li  10.96355  10.06682  12.41606     1          1.07137
Li  10.94253  12.22275  10.26607     1          0.98007
Li   8.46242  10.57786  14.43104     1          3.24195
Li   8.45704  12.63724  16.52395     1          3.18040
Li  10.93369  10.05019  17.04310     1          2.67639
Li  10.98439  12.16047  14.91940     1         -0.69950
Li   8.59614  10.66176  18.72439     1          3.33287
Li   8.16994  12.53918  21.10119     1          3.47399
Li  10.76244  10.15033  21.08149     1          0.55201
Li  10.69481  12.31125  18.62469     1          0.81133
Li   8.39906  10.65950  23.43992     1          3.32903
Li   8.35083  12.53109  25.80738     1          3.17921
Li  10.78312  10.15214  25.84132     1          1.19635
Li  10.68254  12.26916  23.45025     1          0.04247
Li   8.34488  14.32925   1.47406     1          3.16772
Li   8.41177  16.21983   3.85092     1          3.30690
Li  10.68026  14.58652   3.81793     1          0.01789
Li  10.77986  16.68463   1.42476     1          1.17538
Li   8.18309  14.32589   6.17906     1          3.42892
Li   8.63268  16.15991   8.57774     1          3.33199
Li  10.70706  14.52554   8.65970     1          0.86302
Li  10.85419  16.61211   6.20888     1          0.68685
Li   8.46141  14.19726  10.76385     1          3.19219
Li   8.47272  16.27455  12.83929     1          3.17093
Li  10.99359  14.69193  12.35413     1         -0.65169
Li  10.94482  16.76751  10.25720     1          2.73659
Li   8.44882  14.19939  14.43025     1          5.49830
Li   8.64327  16.11385  16.36368     1          2.81940
Li  10.94781  14.62894  17.02174     1          1.02034
Li  10.95998  16.77028  14.85228     1          1.01429
Li   8.36758  14.35122  18.77815     1          2.94757
Li   8.41988  16.26482  21.11594     1          3.36050
Li  10.69927  14.55082  21.13880     1         -0.00395
Li  10.78704  16.67056  18.62534     1          1.99447
Li   8.18282  14.25096  23.45204     1          3.33753
Li   8.60130  16.28648  25.76983     1          3.18796
Li  10.73264  14.57495  25.81640     1          0.33874
Li  10.75450  16.70829  23.42477     1          0.77114
Li   8.54853  18.46442   1.52646     1          3.37196
Li   8.31480  20.71795   3.83538     6          3.62844
Li  10.62612  18.27427   3.88450     1          0.65846
Li  10.59521  20.71177   1.48964     1          0.38174
Li   8.67605  18.40036   6.26415     1          3.59920
Li   8.43244  20.77845   8.49694     1          3.36618
Li  10.68816  18.35415   8.70125     1          1.92253
Li  10.70296  20.77239   6.23702     1          0.34696
Li   8.62027  18.45221  10.81128     1          3.32208
Li   8.20169  20.80236  12.73792     1          3.51015
Li  10.71627  18.34829  12.49039     1          0.74578
Li  10.77795  20.78942  10.35001     1          0.52242
Li   8.38569  18.51162  14.57682     1          3.01648
Li   8.42924  20.81608  16.51776     1          3.34573
Li  10.77900  18.34385  16.92590     1          1.93626
Li  10.72444  20.82585  14.77876     1         -0.00746
Li   8.57830  18.42648  18.70510     1          3.46704
Li   8.39861  20.77528  21.07877     1          3.53224
Li  10.57601  18.28527  21.12223     1          0.69547
Li  10.58038  20.80933  18.56612     1          0.72191
Li   8.39816  18.47443  23.50395     1          3.33348
Li   8.37843  20.72685  25.79915     1          3.36868
Li  10.56587  18.37730  25.88498     1          0.92423
Li  10.62195  20.70591  23.38817     1          0.28693
Li   8.48620  23.09811   1.45262     1          3.42131
Li   8.50657  25.50284   3.84292     1          3.41763
Li  10.59958  23.07543   3.85934     1          0.43913
Li  10.51246  25.42887   1.51119     1          0.91730
Li   8.27779  23.15206   6.22465     7          3.64137
Li   8.59830  25.41547   8.53179     1          3.40449
Li  10.61530  23.04275   8.70578     1          0.75084
Li  10.61910  25.45263   6.24557     1          0.43276
Li   8.44865  23.11268  10.81658     1          3.31712
Li   8.41841  25.48174  12.72687     1          3.17767
Li  10.72556  23.12139  12.45990     1          0.08255
Li  10.81430  25.51373  10.33553     1          1.13808
Li   8.22058  23.13268  14.47738     1          3.37836
Li   8.64306  25.44449  16.54617     1          3.17970
Li  10.77073  23.09342  16.96369     1          0.78005
Li  10.77483  25.48851  14.80667     1          0.35145
Li   8.41954  23.17496  18.75008     1          3.35040
Li   8.40744  25.47134  21.02997     1          3.38349
Li  10.62850  23.05202  21.02116     1          0.33612
Li  10.58737  25.55588  18.66659     1          0.94241
Li   8.32164  23.07109  23.40037     8          3.52853
Li   8.81194  25.46942  25.80463     1          3.40899
Li  10.68256  23.04511  25.72124     1          0.44099
Li  10.69397  25.37890  23.38799     1          0.46414
Li  12.54228   1.40289   1.48964     1          0.47183
Li  12.68494   3.99481   4.06561     1          1.25603
Li  14.88342   1.29041   3.83386     1          0.44194
Li  14.88291   3.74492   1.38594     1          0.44999
Li  12.74574   1.35892   6.10352     1          0.26352
Li  12.87056   3.97814   8.37595     1          0.99870
Li  14.90981   1.24831   8.29740     1          0.54625
Li  15.02493   3.76112   5.90020     1          0.56478
Li  12.85728   1.35809  10.24639     1          0.99271
Li  12.77032   3.98410  12.44170     1          0.76925
Li  14.71672   1.26366  12.36412     1          0.54130
Li  14.94888   3.70803  10.36153     1          0.68046
Li  12.67071   1.29751  14.82605     1          0.68276
Li  12.92531   3.97359  17.00151     1          1.53829
Li  14.86842   1.29583  16.91250     1          0.62459
Li  14.80938   3.70295  14.88680     1          0.53935
Li  12.81650   1.31618  18.83450     1          0.86890
Li  12.82084   4.01117  21.27810     1          1.25432
Li  15.04752   1.24261  21.30055     1          0.61550
Li  14.99756   3.75074  18.99003     1          0.43445
Li  12.71318   1.38015  23.13004     1          0.90604
Li  12.71097   4.06143  25.80427     1          0.96172
Li  14.83253   1.25064  25.92481     1          0.72600
Li  14.98491   3.75864  23.41992     1          0.60983
Li  12.74388   5.97692   1.44382     1          0.28376
Li  12.87137   8.23973   4.04994     1          0.94770
Li  15.02448   5.77848   3.84826     1          0.55101
Li  14.90636   8.16558   1.34540     1          0.53350
Li  12.88610   5.82749   5.95794     1          1.04614
Li  13.10679   8.22488   8.36053     1          0.72711
Li  15.11902   5.79673   8.27208     1          0.39074
Li  15.10527   8.14101   5.92588     1          0.36423
Li  13.04768   5.86066  10.26241     1          1.24350
Li  13.00922   8.18496  12.37601     1          0.60637
Li  14.94486   5.82139  12.36712     1          0.77570
Li  15.01375   8.10130  10.38435     1          1.21205
Li  12.85889   5.88661  14.86482     1          0.36049
Li  13.08627   8.17617  17.06091     1          1.34719
Li  15.05809   5.80115  16.92427     1          0.90390
Li  14.85638   8.09421  14.94330     1          0.98015
Li  13.00366   5.81817  18.89994     1          0.94712
Li  13.00319   8.23523  21.33658     1          0.94917
Li  15.08434   5.77931  21.36990     1          0.58151
Li  15.05726   8.09228  19.04762     1          0.40614
Li  12.82434   5.87915  23.18522     1          1.20143
Li  12.82013   8.30208  25.87462     1          0.88835
Li  15.04884   5.85274  25.93173     1          0.59983
Li  14.99527   8.14435  23.42899     1          0.39129
Li  12.84826  10.07144   1.44203     1          1.06401
Li  12.75442  12.25585   4.05038     1          0.60714
Li  14.93273  10.19167   3.80075     1          0.68279
Li  14.70380  12.17348   1.36475     1          0.49029
Li  13.03356  10.08007   5.99107     1          1.26724
Li  12.98670  12.18777   8.31474     1          0.43568
Li  15.00353  10.20715   8.22648     1          1.23244
Li  14.92234  12.17312   5.95286     1          0.68225
Li  13.15787  10.02752  10.21507     1          2.56721
Li  12.73299  12.17222  12.35877     1          0.89182
Li  14.76499  10.23192  12.35041     1          1.29312
Li  14.75578  12.15437  10.40646     1          1.18274
Li  13.00003  10.00592  14.93189     1          1.46981
Li  12.98507  12.15636  17.08568     1          1.34269
Li  14.91982  10.16060  16.95072     1          1.97963
Li  14.56030  12.13613  14.94599     1          0.94940
Li  13.07476  10.03099  18.95363     1          1.38071
Li  12.83474  12.22912  21.26483     1          0.31348
Li  15.04158  10.18836  21.34335     1          0.88570
Li  14.83549  12.13531  19.05063     1          0.93938
Li  12.92191  10.10441  23.22127     1          1.51980
Li  12.65663  12.26744  25.89139     1          0.63093
Li  14.86861  10.20386  25.87118     1          0.63696
Li  14.79143  12.19551  23.47654     1          0.51099
Li  12.66666  14.59184   1.38714     1          0.61015
Li  12.94448  16.72137   4.03136     1          1.47261
Li  14.79871  14.65593   3.79068     1          0.56812
Li  14.87444  16.63414   1.39791     1          0.64364
Li  12.86314  14.60363   6.01582     1          0.41438
Li  13.11194  16.78283   8.32607     1          1.37572
Li  14.84731  14.71122   8.21680     1          1.01532
Li  15.03873  16.64593   5.93527     1          0.83259
Li  12.99842  14.69431  10.20334     1          1.40063
Li  13.01200  16.82733  12.34837     1          1.48573
Li  14.56829  14.71363  12.32819     1          1.04508
Li  14.93432  16.67288  10.33943     1          2.00822
Li  12.73751  14.68404  14.91758     1          0.90114
Li  13.15744  16.81280  17.07052     1          2.55682
Li  14.75453  14.69598  16.88188     1          1.23692
Li  14.76988  16.60621  14.92307     1          1.24177
Li  12.98726  14.66530  18.95465     1          0.53021
Li  13.03455  16.76580  21.29405     1          1.27618
Li  14.91888  14.67594  21.32620     1          0.71492
Li  15.00576  16.63283  19.04463     1          1.22896
Li  12.75379  14.60434  23.21447     1          0.66030
Li  12.84742  16.76933  25.83363     1          1.04669
Li  14.70878  14.68268  25.90331     1          0.51762
Li  14.94014  16.65190  23.46894     1          0.69014
Li  12.83592  18.55145   1.38785     1          0.82800
Li  12.83942  20.96665   4.07643     1          1.14297
Li  14.99280  18.71364   3.83958     1          0.33032
Li  15.04361  20.99125   1.33884     1          0.57690
Li  12.98870  18.61366   5.94769     1          0.79470
Li  13.02919  21.03237   8.37432     1          0.87667
Li  15.05547  18.76470   8.21286     1          0.35935
Li  15.07568  21.06055   5.90682     1          0.54509
Li  13.11997  18.67820  10.24962     1          1.30802
Li  12.86827  20.95428  12.41440     1          0.36485
Li  14.86571  18.76312  12.33221     1          1.04973
Li  15.06195  21.04071  10.36592     1          0.89691
Li  13.00989  18.67109  14.90367     1          0.52888
Li  13.04116  20.98306  17.02938     1          1.25306
Li  15.01110  18.75484  16.90564     1          1.19668
Li  14.94080  21.02405  14.90834     1          0.72823
Li  13.10074  18.63436  18.91184     1          0.71187
Li  12.88471  21.01311  21.32683     1          1.03877
Li  15.11097  18.71511  21.35054     1          0.34472
Li  15.11442  21.04937  18.99602     1          0.40709
Li  12.86849  18.61688  23.21644     1          0.94544
Li  12.74059  20.86515  25.82677     1          0.27396
Li  14.91242  18.68997  25.92043     1          0.50386
Li  15.02457  21.06745  23.41967     1          0.55006
Li  12.71427  22.79139   1.46361     1          0.95903
Li  12.71910  25.47576   4.13898     1          0.91343
Li  14.97838  23.09627   3.84731     1          0.57775
Li  14.82907  25.60132   1.34585     1          0.71766
Li  12.83322  22.85591   6.00632     1          1.20285
Li  12.82734  25.54239   8.43734     1          0.83519
Li  14.99842  23.10789   8.27300     1          0.39778
Li  15.04418  25.61050   5.97627     1          0.59254
Li  12.93642  22.88903  10.28877     1          1.48550
Li  12.67511  25.55984  12.45425     1          0.69864
Li  14.80638  23.15404  12.38521     1          0.57181
Li  14.87079  25.55644  10.37302     1          0.61001
Li  12.77009  22.87543  14.84153     1          0.72721
Li  12.85117  25.49708  17.04159     1          0.99988
Li  14.94061  23.14613  16.92532     1          0.67817
Li  14.71334  25.59124  14.90612     1          0.50350
Li  12.86301  22.87698  18.89916     1          1.00195
Li  12.73589  25.49038  21.17957     1          0.26751
Li  15.02600  23.09509  21.37333     1          0.55690
Li  14.90485  25.60760  18.96967     1          0.57369
Li  12.67984  22.85840  23.19879     1          1.27106
Li  12.53364  25.44930  25.78430     1          0.48152
Li  14.88124  23.10976  25.88352     1          0.44599
Li  14.88723  25.56322  23.43353     1          0.46667
Li  17.26629   1.23890   1.33987     1          0.71118
Li  17.12607   3.61778   3.71526     1          0.30324
Li  19.44254   1.26603   3.82629     1          2.75498
Li  19.45492   3.73016   1.36063     1          2.73009
Li  17.20957   1.20470   5.94929     1          0.62499
Li  17.10967   3.59603   8.32613     1          0.21429
Li  19.47487   1.23577   8.46299     1          2.58394
Li  19.45858   3.75240   5.93424     1          2.87753
Li  17.15574   1.24599  10.55426     1          0.63804
Li  17.11674   3.58044  12.40851     1          0.57564
Li  19.70796   1.26767  12.49911     1          1.57743
Li  19.56803   3.72303  10.54304     1          1.97547
Li  17.15974   1.24314  14.85061     1          0.77043
Li  17.09940   3.57710  16.72122     1          0.37679
Li  19.57543   1.29243  16.76098     1          1.88095
Li  19.65396   3.74842  14.80756     1          1.85217
Li  17.14368   1.25384  18.91996     1          0.28981
Li  17.17250   3.63481  21.32737     1          0.38588
Li  19.47945   1.24830  21.34315     1          2.83955
Li  19.44780   3.76741  18.79271     1          2.65592
Li  17.15320   1.23857  23.56216     1          0.46181
Li  17.15823   3.60555  25.94209     1          0.45834
Li  19.50007   1.28109  25.89333     1          2.66594
Li  19.53338   3.73788  23.43693     1          2.75885
Li  17.21735   5.82808   1.30553     1          0.61889
Li  17.11743   8.20168   3.69814     1          0.18088
Li  19.47093   5.80269   3.84671     1          2.83580
Li  19.50103   8.32972   1.33225     1          2.46473
Li  17.21091   5.84037   5.96506     1          0.42548
Li  17.07559   8.20911   8.33551     1          0.02920
Li  19.43990   5.80089   8.47867     1          2.69254
Li  19.44983   8.35192   5.93657     1          2.65798
Li  17.13265   5.86317  10.57336     1          0.50725
Li  17.01258   8.19710  12.40553     1          0.43646
Li  19.60808   5.87005  12.50554     1          1.93760
Li  19.49175   8.31106  10.53643     1          1.95086
Li  17.12218   5.87321  14.89223     1          0.57007
Li  17.03823   8.18677  16.72835     1          0.39767
Li  19.53490   5.85431  16.73279     1          2.12433
Li  19.57396   8.34602  14.79767     1          1.84261
Li  17.15793   5.84655  18.93824     1          0.19365
Li  17.15974   8.19875  21.29716     1          0.15289
Li  19.41510   5.80188  21.34442     1          2.92868
Li  19.41036   8.36836  18.77042     1          2.53426
Li  17.17596   5.81862  23.53501     1          0.39563
Li  17.15459   8.20986  25.92407     1          0.25850
Li  19.50536   5.80825  25.92937     1          2.74629
Li  19.46410   8.34583  23.40891     1          2.56864
Li  17.16503  10.40512   1.35297     1          0.65671
Li  17.12520  12.22175   3.67877     1          0.52571
Li  19.59353  10.38657   3.82082     1          1.82632
Li  19.75542  12.32235   1.36607     1          1.12680
Li  17.13484  10.41985   5.99352     1          0.50707
Li  17.01305  12.21963   8.32087     1          0.40032
Li  19.50483  10.37405   8.43979     1          1.88451
Li  19.64331  12.33425   6.00527     1          1.69657
Li  17.03808  10.39641  10.54713     1          0.93513
Li  16.99951  12.22753  12.41184     1          1.00687
Li  19.67445  10.38799  12.43289     1          1.73886
Li  19.69429  12.25819  10.54517     1          1.64775
Li  17.01596  10.42138  14.88190     1          0.92093
Li  17.01553  12.21039  16.70942     1          0.88856
Li  19.59672  10.36986  16.75194     1          2.20755
Li  19.72260  12.27212  14.83244     1          1.21803
Li  17.04058  10.39442  18.94925     1          0.43753
Li  17.12221  12.20426  21.26479     1          0.50058
Li  19.54133  10.38957  21.28987     1          2.03854
Li  19.60020  12.30645  18.79647     1          1.65265
Li  17.10659  10.40643  23.58879     1          0.37278
Li  17.16530  12.24195  25.93102     1          0.73661
Li  19.60492  10.36375  25.88168     1          1.73610
Li  19.68460  12.28585  23.42941     1          1.62220
Li  17.16637  14.60961   1.35026     1          0.75984
Li  17.10882  16.43649   3.67866     1          0.37029
Li  19.69047  14.56878   3.83983     1          1.61251
Li  19.60731  16.47876   1.38816     1          1.71879
Li  17.12454  14.64726   6.00665     1          0.53432
Li  17.04258  16.44683   8.30993     1          0.41722
Li  19.59801  14.54813   8.46958     1          1.66849
Li  19.54531  16.45340   5.99024     1          2.02576
Li  17.01642  14.63867  10.57013     1          0.90524
Li  17.01714  16.42122  12.39933     1          0.92406
Li  19.71654  14.58111  12.43445     1          1.29372
Li  19.58897  16.47224  10.52996     1          2.24063
Li  16.99922  14.61943  14.87033     1          1.03080
Li  17.03752  16.44529  16.73109     1          0.95493
Li  19.69439  14.59477  16.73532     1          1.66515
Li  19.67321  16.45417  14.83316     1          1.72023
Li  17.01012  14.62644  18.94355     1          0.42464
Li  17.13712  16.41982  21.27733     1          0.50632
Li  19.63323  14.51399  21.27688     1          1.73766
Li  19.49645  16.46426  18.82972     1          1.92971
Li  17.12077  14.62905  23.58942     1          0.54283
Li  17.16887  16.43932  25.92710     1          0.65128
Li  19.74928  14.52971  25.90207     1          1.15497
Li  19.58574  16.45785  23.45079     1          1.85444
Li  17.15622  18.65074   1.35997     1          0.22602
Li  17.17499  21.02775   3.73116     1          0.35360
Li  19.47489  18.51485   3.85753     1          2.52017
Li  19.51295  21.03904   1.34047     1          2.70097
Li  17.16370  18.66341   5.97541     1          0.13137
Li  17.15518  20.99976   8.31862     1          0.16181
Li  19.41558  18.49355   8.49569     1          2.48769
Li  19.42800  21.04320   5.93621     1          2.86707
Li  17.03943  18.67223  10.54743     1          0.36360
Li  17.11914  20.97702  12.38699     1          0.58642
Li  19.57159  18.51845  12.46704     1          1.86393
Li  19.53363  20.99099  10.54757     1          2.11749
Li  17.01542  18.66256  14.87762     1          0.42678
Li  17.13153  20.98598  16.70669     1          0.50941
Li  19.49990  18.54601  16.74683     1          1.91774
Li  19.61288  20.97708  14.76330     1          1.90641
Li  17.07846  18.64833  18.92692     1          0.02982
Li  17.20908  21.00969  21.30679     1          0.42667
Li  19.44410  18.51013  21.34380     1          2.65969
Li  19.44286  21.04565  18.79001     1          2.69009
Li  17.11892  18.65815  23.57087     1          0.18722
Li  17.21641  21.02166  25.97459     1          0.62000
Li  19.50666  18.53197  25.93738     1          2.43040
Li  19.46824  21.04273  23.42248     1          2.82173
Li  17.15893  23.24898   1.34228     1          0.43144
Li  17.15366  25.60849   3.70688     1          0.44684
Li  19.54635  23.11624   3.83262     1          2.70813
Li  19.50531  25.57060   1.37488     1          2.65010
Li  17.17216  23.22082   5.94611     1          0.35129
Li  17.14283  25.59434   8.33890     1          0.27371
Li  19.45769  23.08695   8.47458     1          2.60924
Li  19.48889  25.60192   5.93787     1          2.79565
Li  17.09806  23.27837  10.55614     1          0.36151
Li  17.15797  25.60804  12.43038     1          0.76951
Li  19.65363  23.10626  12.45695     1          1.86889
Li  19.57270  25.55623  10.51848     1          1.88525
Li  17.11779  23.27523  14.87324     1          0.57396
Li  17.15452  25.60442  16.72254     1          0.65785
Li  19.57628  23.12953  16.73811     1          1.94677
Li  19.71350  25.58490  14.76717     1          1.55504
Li  17.10961  23.25721  18.93366     1          0.21466
Li  17.21103  25.64775  21.32084     1          0.64106
Li  19.45815  23.09995  21.34675     1          2.88472
Li  19.47274  25.61439  18.80665     1          2.60438
Li  17.12470  23.23627  23.55296     1          0.31199
Li  17.26704  25.61172  25.94386     1          0.72667
Li  19.46065  23.12211  25.90880     1          2.70271
Li  19.43679  25.58249  23.44394     1          2.77370
Li  22.81714   1.28334   1.37833     9          2.66307
Li  22.78248   3.73993   3.83339     9          2.73368
Li  25.16392   1.24213   3.71104     9          0.44795
Li  25.15942   3.60741   1.33839     9          0.44445
Li  22.83685   1.24890   5.93658     9          2.81250
Li  22.86627   3.76620   8.47394     9          2.63216
Li  25.17466   1.25616   8.35017     9          0.27405
Li  25.14785   3.63297   5.95339     9          0.36687
Li  22.74524   1.29403  10.51910     9          1.89866
Li  22.66294   3.74871  12.45797     9          1.87377
Li  25.15770   1.24497  12.42877     9          0.78017
Li  25.21585   3.57788  10.56248     9          0.37836
Li  22.60384   1.26747  14.77860     9          1.56657
Li  22.74468   3.72261  16.74122     9          1.97381
Li  25.16357   1.24800  16.72461     9          0.63683
Li  25.19779   3.58272  14.86444     9          0.54184
Li  22.84713   1.23729  18.80328     9          2.60880
Li  22.86521   3.75432  21.34617     9          2.90612
Li  25.10860   1.20737  21.32459     9          0.63902
Li  25.21067   3.60133  18.93901     9          0.20870
Li  22.88322   1.26643  23.44332     9          2.78467
Li  22.86654   3.73113  25.92037     9          2.75143
Li  25.04991   1.24027  25.92882     9          0.69714
Li  25.19458   3.61924  23.54967     9          0.31696
Li  22.81303   5.81107   1.34159     9          2.74240
Li  22.85400   8.34730   3.86083     9          2.54780
Li  25.14314   5.82180   3.73610     9          0.38019
Li  25.16552   8.20999   1.35585     9          0.24330
Li  22.90288   5.80174   5.93485     9          2.90895
Li  22.90350   8.36720   8.49454     9          2.51178
Li  25.16001   5.84787   8.32825     9          0.18051
Li  25.16215   8.19695   5.98220     9          0.13850
Li  22.78482   5.85637  10.54537     9          2.14435
Li  22.74038   8.34546  12.46746     9          1.86234
Li  25.19354   5.87688  12.38752     9          0.58849
Li  25.27633   8.18988  10.55524     9          0.39407
Li  22.70365   5.86861  14.77356     9          1.92489
Li  22.82018   8.31067  16.74788     9          1.95368
Li  25.17686   5.86285  16.71034     9          0.52251
Li  25.29721   8.19889  14.86706     9          0.39914
Li  22.87313   5.80107  18.78941     9          2.71132
Li  22.86921   8.35274  21.34458     9          2.67970
Li  25.10941   5.84223  21.30856     9          0.42599
Li  25.24258   8.21247  18.93012     9          0.01575
Li  22.85560   5.80115  23.42222     9          2.85922
Li  22.82336   8.32856  25.94836     9          2.49366
Li  25.10100   5.82728  25.96292     9          0.60942
Li  25.20325   8.20124  23.56627     9          0.19247
Li  22.71157  10.36199   1.38778     9          1.74419
Li  22.63193  12.28335   3.84028     9          1.59063
Li  25.21283  10.40631   3.68345     9          0.37526
Li  25.15070  12.23918   1.34793     9          0.71968
Li  22.77676  10.38750   5.99025     9          2.02636
Li  22.71725  12.30476   8.46940     9          1.64731
Li  25.27762  10.39416   8.32009     9          0.42804
Li  25.19526  12.20179   6.01442     9          0.50678
Li  22.72152  10.37086  10.52675     9          2.23191
Li  22.59186  12.27178  12.43614     9          1.24266
Li  25.29885  10.42343  12.39964     9          0.94856
Li  25.30083  12.20906  10.57679     9          0.89107
Li  22.63378  10.38932  14.84635     9          1.70434
Li  22.61501  12.25955  16.73937     9          1.64358
Li  25.27753  10.39626  16.73300     9          0.92133
Li  25.31360  12.22812  14.86084     9          0.98266
Li  22.80925  10.37411  18.82593     9          1.89781
Li  22.67613  12.33576  21.27483     9          1.70136
Li  25.18231  10.41880  21.28014     9          0.50550
Li  25.30399  12.21827  18.94621     9          0.40462
Li  22.72967  10.38495  23.44990     9          1.84228
Li  22.56557  12.32267  25.91423     9          1.15109
Li  25.15183  10.40399  25.91336     9          0.63702
Li  25.19543  12.21942  23.58447     9          0.53471
Li  22.56672  14.52967   1.37057     9          1.15903
Li  22.72873  16.45592   3.82024     9          1.81891
Li  25.19480  14.62869   3.68387     9          0.54772
Li  25.14808  16.43896   1.35258     9          0.63475
Li  22.68429  14.51724   6.00518     9          1.71509
Li  22.81484  16.46297   8.43916     9          1.89354
Li  25.30657  14.62653   8.32880     9          0.42147
Li  25.18312  16.42021   6.00182     9          0.50672
Li  22.62517  14.59297  10.54273     9          1.68797
Li  22.64496  16.45274  12.43243     9          1.74222
Li  25.31755  14.61622  12.40902     9          1.05024
Li  25.27912  16.44344  10.55300     9          0.95131
Li  22.59529  14.58162  14.84250     9          1.27259
Li  22.73075  16.46888  16.75372     9          2.26365
Li  25.29950  14.63372  16.70928     9          0.89858
Li  25.30051  16.41770  14.87107     9          0.89173
Li  22.72265  14.54441  18.79719     9          1.69009
Li  22.78100  16.45101  21.28912     9          2.05566
Li  25.19529  14.64107  21.26621     9          0.53794
Li  25.27498  16.44406  18.95814     9          0.44418
Li  22.63593  14.56587  23.43266     9          1.62794
Li  22.71418  16.47765  25.89332     9          1.74509
Li  25.15111  14.60757  25.91785     9          0.73680
Li  25.21034  16.43587  23.58701     9          0.38348
Li  22.81078  18.53218   1.33528     9          2.42969
Li  22.84542  21.04419   3.84983     9          2.79659
Li  25.19778  18.65996   3.70105     9          0.17650
Li  25.10136  21.02226   1.30645     9          0.60428
Li  22.86876  18.50909   5.93769     9          2.62462
Li  22.87102  21.04313   8.47649     9          2.65410
Li  25.23982  18.64810   8.34301     9          0.01552
Li  25.10932  21.00681   5.97360     9          0.41078
Li  22.81921  18.54786  10.53309     9          1.92817
Li  22.70517  20.97809  12.50190     9          1.92267
Li  25.30088  18.66420  12.40053     9          0.44553
Li  25.18704  20.98821  10.57772     9          0.51163
Li  22.74381  18.51597  14.81151     9          1.84910
Li  22.78516  20.99099  16.73482     9          2.13080
Li  25.27762  18.66999  16.73322     9          0.38040
Li  25.19723  20.97842  14.88279     9          0.54826
Li  22.90443  18.49281  18.76910     9          2.51773
Li  22.89589  21.04723  21.34614     9          2.90821
Li  25.15528  18.66482  21.29940     9          0.13630
Li  25.16391  21.00485  18.94755     9          0.18771
Li  22.84977  18.51321  23.41127     9          2.54488
Li  22.80695  21.03882  25.94152     9          2.72486
Li  25.15957  18.64985  25.91040     9          0.22162
Li  25.14465  21.02768  23.53630     9          0.37348
Li  22.85483  23.12324   1.36335     9          2.69959
Li  22.87502  25.58435   3.82931     9          2.74168
Li  25.19075  23.23926   3.71862     9          0.30028
Li  25.04934  25.61327   1.33702     9          0.71160
Li  22.85674  23.09923   5.93517     9          2.85356
Li  22.83920  25.61427   8.46181     9          2.56624
Li  25.20787  23.25898   8.33488     9          0.20093
Li  25.10762  25.64529   5.95929     9          0.61570
Li  22.74245  23.13224  10.54036     9          1.95112
Li  22.60493  25.58518  12.49958     9          1.56934
Li  25.20185  23.27874  12.40712     9          0.58074
Li  25.16442  25.60572  10.56180     9          0.65061
Li  22.66020  23.10629  14.82132     9          1.85537
Li  22.74374  25.56014  16.76070     9          1.89819
Li  25.22031  23.27995  16.72322     9          0.35984
Li  25.15772  25.60973  14.83957     9          0.74465
Li  22.86488  23.08835  18.78871     9          2.64061
Li  22.83797  25.60508  21.34107     9          2.83715
Li  25.14805  23.22262  21.32896     9          0.36691
Li  25.17812  25.59969  18.92645     9          0.29404
Li  22.78011  23.11592  23.43753     9          2.73896
Li  22.81585  25.57103  25.90649     9          2.67394
Li  25.15848  23.24881  25.92802     9          0.42214
Li  25.16575  25.61039  23.55908     9          0.46054
Li  27.48061   1.25142   1.34822     9          0.71996
Li  27.33267   3.76053   3.84769     9          0.58833
Li  29.59719   1.37796   4.13816     9          0.89754
Li  29.60012   4.06016   1.46791     9          0.95698
Li  27.27203   1.24394   5.98212     9          0.59798
Li  27.32012   3.74941   8.28431     9          0.40177
Li  29.49685   1.31823   8.44215     9          0.82552
Li  29.48891   4.00992   6.00700     9          1.22739
Li  27.44906   1.30049  10.37514     9          0.61801
Li  27.50097   3.70774  12.38751     9          0.59058
Li  29.64551   1.30698  12.45298     9          0.67361
Li  29.39346   3.97581  10.29728     9          1.50093
Li  27.59790   1.26605  14.91046     9          0.53622
Li  27.38211   3.71762  16.92298     9          0.63530
Li  29.44609   1.33994  17.03271     9          1.10219
Li  29.54013   3.98445  14.81653     9          0.79181
Li  27.40977   1.25018  18.96608     9          0.57865
Li  27.29088   3.76553  21.37597     9          0.59327
Li  29.57420   1.36295  21.17513     9          0.25754
Li  29.43725   3.97220  18.90433     9          1.12867
Li  27.43273   1.29229  23.43463     9          0.45557
Li  27.43176   3.74485  25.89102     9          0.46149
Li  29.77526   1.40493  25.78265     9          0.47449
Li  29.63359   3.99229  23.20351     9          1.30167
Li  27.26835   5.85418   1.33730     9          0.60120
Li  27.32337   8.14461   3.83792     9          0.36113
Li  29.48911   5.88239   4.08096     9          1.15866
Li  29.49087   8.30602   1.39562     9          0.88661
Li  27.23546   5.77922   5.91210     9          0.56811
Li  27.25735   8.09126   8.22510     9          0.38638
Li  29.30806   5.81701   8.37599     9          0.89918
Li  29.30774   8.23567   5.94991     9          0.91160
Li  27.25387   5.80576  10.36533     9          0.89796
Li  27.45881   8.09490  12.33447     9          1.02207
Li  29.44796   5.88668  12.40564     9          0.39809
Li  29.22898   8.17396  10.23357     9          1.29718
Li  27.37883   5.82588  14.92151     9          0.72145
Li  27.32067   8.09676  16.89546     9          1.16144
Li  29.34089   5.85732  17.01620     9          0.87342
Li  29.32196   8.18955  14.88482     9          0.54341
Li  27.21517   5.80080  18.98158     9          0.36117
Li  27.21530   8.14719  21.35234     9          0.38622
Li  29.41465   5.82661  21.34829     9          1.04577
Li  29.19335   8.24229  18.91544     9          0.83251
Li  27.29112   5.77733  23.42238     9          0.59119
Li  27.40883   8.16731  25.92951     9          0.54241
Li  29.57604   5.97798  25.82393     9          0.27413
Li  29.45070   8.24468  23.21748     9          0.99366
Li  27.44676  10.20506   1.39699     9          0.65619
Li  27.52280  12.19561   3.79084     9          0.50587
Li  29.38830  10.11210   4.04224     9          1.46405
Li  29.65340  12.26959   1.38217     9          0.62483
Li  27.27906  10.19176   5.93958     9          0.88008
Li  27.47858  12.13515   8.22282     9          0.92312
Li  29.23703  10.03267   8.32128     9          1.32629
Li  29.47553  12.23125   6.02010     9          0.29504
Li  27.39593  10.16094  10.33996     9          1.96845
Li  27.75709  12.13448  12.33138     9          1.00033
Li  29.31448  10.00653  12.34693     9          1.52807
Li  29.33033  12.15647  10.20891     9          1.34117
Li  27.55502  10.22974  14.93103     9          1.23978
Li  27.56448  12.15631  16.87892     9          1.21177
Li  29.15121  10.04469  17.07085     9          2.77548
Li  29.59057  12.18166  14.91240     9          0.86488
Li  27.31671  10.20655  19.03541     9          1.28814
Li  27.40237  12.17293  21.31967     9          0.67609
Li  29.29249  10.08196  21.28987     9          1.30965
Li  29.34340  12.19580  18.94722     9          0.47945
Li  27.38621  10.18922  23.46546     9          0.70794
Li  27.60958  12.17235  25.91094     9          0.51007
Li  29.47068  10.07501  25.82546     9          1.05539
Li  29.56629  12.25982  23.21001     9          0.63982
Li  27.60391  14.68167   1.36626     9          0.51988
Li  27.37581  16.64694   3.79862     9          0.67124
Li  29.55376  14.60246   4.05145     9          0.63160
Li  29.46355  16.76651   1.44041     9          1.05192
Li  27.39607  14.67494   5.95775     9          0.72758
Li  27.30880  16.62693   8.23088     9          1.22077
Li  29.32514  14.66481   8.31772     9          0.49115
Li  29.27417  16.75469   5.99135     9          1.25698
Li  27.56231  14.69363  10.40800     9          1.24574
Li  27.54418  16.60303  12.35051     9          1.31847
Li  29.58236  14.68491  12.36363     9          0.90748
Li  29.15737  16.80830  10.22642     9          2.53136
Li  27.75074  14.71123  14.95224     9          1.02505
Li  27.38605  16.66976  16.94782     9          1.98627
Li  29.33556  14.69792  17.08566     9          1.37571
Li  29.30626  16.82658  14.92564     9          1.41201
Li  27.47525  14.70917  19.04570     9          0.98573
Li  27.27133  16.64416  21.33859     9          0.87433
Li  29.47744  14.62450  21.25749     9          0.33846
Li  29.23682  16.79457  18.94640     9          1.35577
Li  27.52094  14.65338  23.47445     9          0.54802
Li  27.44088  16.63267  25.87749     9          0.65206
Li  29.64851  14.58917  25.87928     9          0.61835
Li  29.38580  16.72546  23.22188     9          1.47935
Li  27.40270  18.68938   1.34951     9          0.49805
Li  27.29243  21.06817   3.84832     9          0.52307
Li  29.43973  18.61084   4.04949     9          0.89476
Li  29.56652  20.86466   1.44531     9          0.27488
Li  27.20870  18.71547   5.93180     9          0.32978
Li  27.20145  21.04556   8.27512     9          0.37454
Li  29.20801  18.62781   8.36129     9          0.66081
Li  29.42493  21.01097   5.95823     9          0.99770
Li  27.30260  18.75545  10.38473     9          1.19353
Li  27.37616  21.02585  12.36559     9          0.78460
Li  29.30372  18.66708  12.37821     9          0.54892
Li  29.26920  20.98016  10.26756     9          1.22288
Li  27.44924  18.76176  14.95006     9          0.99282
Li  27.25997  21.04076  16.92048     9          0.88822
Li  29.22432  18.66839  17.05507     9          1.26982
Li  29.45276  20.94842  14.85666     9          0.32512
Li  27.25608  18.76150  19.04709     9          0.37482
Li  27.23981  21.06613  21.36988     9          0.57573
Li  29.30940  18.61106  21.33095     9          0.89042
Li  29.31004  21.01982  18.89219     9          0.91840
Li  27.32237  18.71118  23.42961     9          0.36067
Li  27.27255  20.99091  25.93923     9          0.60158
Li  29.48983  18.54435  25.87367     9          0.82636
Li  29.48899  20.95832  23.18512     9          1.17048
Li  27.43420  23.11261   1.38739     9          0.43749
Li  27.42944  25.56448   3.83529     9          0.44100
Li  29.62764  22.86421   4.06885     9          1.23034
Li  29.77554  25.45397   1.49248     9          0.47829
Li  27.29217  23.09510   5.90981     9          0.53408
Li  27.40989  25.60767   8.30276     9          0.54371
Li  29.44547  22.88045   8.37668     9          0.95258
Li  29.56816  25.49790   6.10417     9          0.26898
Li  27.37588  23.14982  10.36227     9          0.66519
Li  27.60431  25.59528  12.36752     9          0.53477
Li  29.54367  22.87852  12.43840     9          0.74276
Li  29.46322  25.50258  10.24788     9          1.00122
Li  27.51134  23.15492  14.89418     9          0.55419
Li  27.44618  25.55901  16.90989     9          0.65105
Li  29.38863  22.88658  16.99175     9          1.51247
Li  29.64672  25.56497  14.81294     9          0.68498
Li  27.32579  23.10822  18.98836     9          0.40440
Li  27.27403  25.61583  21.30024     9          0.62260
Li  29.49246  22.85060  21.26905     9          1.19976
Li  29.49221  25.54503  18.82660     9          0.90836
Li  27.34005  23.09506  23.42086     9          0.59366
Li  27.48388  25.60381  25.93182     9          0.73007
Li  29.59950  22.79519  25.80783     9          0.96085
Li  29.59253  25.47922  23.13148     9          0.92963
Li  31.79867   1.42343   1.50856     9          0.91129
Li  31.71621   3.77205   3.86227     9          0.46780
Li  33.80380   1.35098   3.84436     9          3.40819
Li  33.83031   3.74185   1.44857     9          3.41018
Li  31.70750   1.40141   6.24937     9          0.44741
Li  31.71011   3.81699   8.70218     9          0.75870
Li  33.71712   1.43658   8.52885     9          3.41322
Li  34.06121   3.70250   6.22575    10          3.60599
Li  31.51406   1.34735  10.34478     9          1.12545
Li  31.61698   3.74038  12.46868     9          0.08240
Li  33.91810   1.38990  12.74102     9          3.13580
Li  33.89058   3.73774  10.80987     9          3.35788
Li  31.55844   1.36855  14.79345     9          0.38352
Li  31.44293   3.65453  16.97823     9          0.84187
Li  33.67692   1.41062  16.53883     9          3.15539
Li  34.11607   3.77886  14.53864     9          3.36387
Li  31.71978   1.28157  18.66596     9          1.01419
Li  31.67349   3.78511  21.03181     9          0.31248
Li  33.90210   1.36198  21.04333     9          3.38494
Li  33.88290   3.58734  18.80880     9          3.35633
Li  31.62122   1.46423  23.39132     9          0.44513
Li  31.62481   3.80094  25.72125     9          0.44979
Li  33.49916   1.37876  25.80281     9          3.41393
Li  33.97910   3.77655  23.40094    11          3.55463
Li  31.71887   6.14503   1.48931     9          0.38710
Li  31.72701   8.57508   3.89833     9          0.74954
Li  34.04502   6.10842   3.80576    12          3.60649
Li  33.76172   8.39230   1.52944     9          3.39206
Li  31.66633   6.12999   6.23652     9          0.21190
Li  31.72350   8.49886   8.64329     9          1.93297
Li  33.92172   6.06604   8.50527     9          3.30243
Li  33.91800   8.37162   6.18791     9          3.34160
Li  31.56019   6.07880  10.33860     9          0.44824
Li  31.60372   8.51279  12.47664     9          0.86655
Li  34.13997   6.06133  12.69494     9          3.66699
Li  33.71758   8.40856  10.81730     9          3.37311
Li  31.57260   6.02326  14.72254     9          0.34793
Li  31.45699   8.58503  16.95660     9          1.92765
Li  33.26210   5.88818  16.85575     9          3.94561
Li  33.72048   8.38223  14.61341     9          3.26129
Li  31.59598   6.06874  18.73208     9          1.13736
Li  31.74546   8.59284  21.13231     9          0.73313
Li  33.95516   6.07313  21.03490    13          3.43990
Li  33.71561   8.44374  18.71180     9          3.43239
Li  31.69712   6.14950  23.37685     9          0.29186
Li  31.74888   8.48151  25.88316     9          0.95733
Li  33.92679   6.12165  25.80234     9          3.37702
Li  33.90852   8.38145  23.50344     9          3.38953
Li  31.52750  10.16028   1.42321     9          1.20161
Li  31.63270  12.27337   3.81876     9          0.03563
Li  33.90726  10.66079   3.83656     9          3.34611
Li  33.96845  12.53459   1.47040     9          3.18771
Li  31.54339  10.15126   6.19246     9          0.54929
Li  31.61368  12.31268   8.65040     9          0.77619
Li  33.71240  10.66441   8.54691     9          3.32292
Li  34.14055  12.53494   6.17146     9          3.48932
Li  31.38234  10.05610  10.24657     9          2.69001
Li  31.33841  12.16605  12.35197     9         -0.68753
Li  33.86964  10.57784  12.83657     9          3.22600
Li  33.85634  12.64513  10.75025     9          3.17115
Li  31.34624  10.09874  14.84896     9          1.00703
Li  31.38934  12.22670  17.02100     9          0.94764
Li  33.69965  10.75672  16.37034     9          2.84415
Li  33.87323  12.64530  14.42221     9          5.50398
Li  31.53642  10.18167  18.63207     9          2.19391
Li  31.63348  12.31892  21.13850     9         -0.02218
Li  33.90865  10.59538  21.11724     9          3.37505
Li  33.97132  12.50446  18.78162     9          2.95609
Li  31.56292  10.14922  23.42485     9          0.81782
Li  31.59020  12.29082  25.81773     9          0.32831
Li  33.72112  10.57258  25.77180     9          3.17080
Li  34.15591  12.60892  23.45150     9          3.32253
Li  31.57568  14.57288   1.45207     9          0.33854
Li  31.55805  16.69736   3.84366     9          0.76765
Li  34.12796  14.25139   3.82688     9          3.33514
Li  33.71300  16.28188   1.50378     9          3.16924
Li  31.61005  14.54921   6.13453     9         -0.01504
Li  31.52386  16.66311   8.64906     9          1.94833
Li  33.94393  14.34661   8.48929     9          2.95391
Li  33.89463  16.26517   6.15997     9          3.33442
Li  31.36825  14.63030  10.26961     9          1.01206
Li  31.36550  16.76972  12.42775     9          1.06759
Li  33.87914  14.20382  12.85150     9          5.49980
Li  33.66814  16.11562  10.90160     9          2.81176
Li  31.34829  14.69960  14.92524     9         -0.69563
Li  31.39477  16.78419  17.03190     9          2.71445
Li  33.88538  14.21568  16.51886     9          3.11761
Li  33.88144  16.27720  14.42741     9          3.16811
Li  31.63690  14.54857  18.61581     9          0.82643
Li  31.55525  16.68087  21.07980     9          0.51271
Li  34.16984  14.32377  21.09829     9          3.38210
Li  33.73355  16.19886  18.71564     9          3.28147
Li  31.63467  14.58259  23.44637     9          0.13233
Li  31.53396  16.67695  25.84969     9          1.15169
Li  33.97819  14.31729  25.80544     9          3.18245
Li  33.83884  16.19602  23.46353     9          3.47891
Li  31.74000  18.37019   1.38626     9          0.93370
Li  31.68495  20.71244   3.88185     9          0.30015
Li  33.89358  18.47160   3.77540     9          3.36056
Li  33.92628  20.72642   1.47383     9          3.37596
Li  31.72701  18.28099   6.14936     9          0.70093
Li  31.72135  20.81215   8.70360     9          0.69656
Li  33.72138  18.42910   8.56446     9          3.47378
Li  33.95517  20.77282   6.19930    14          3.50681
Li  31.53256  18.33784  10.36375     9          1.90787
Li  31.59006  20.81959  12.49569     9         -0.00343
Li  33.94030  18.51197  12.69992     9          2.99428
Li  33.87312  20.81716  10.75157     9          3.34730
Li  31.61308  18.33795  14.77178     9          0.87502
Li  31.53872  20.77000  16.94184     9          0.52039
Li  33.65720  18.49298  16.44369     9          3.58287
Li  34.12719  20.80766  14.53234     9          3.53236
Li  31.71894  18.34404  18.62945     9          1.96378
Li  31.66091  20.72224  21.04147     9          0.22831
Li  33.91527  18.47638  21.08678     9          3.34115
Li  33.90469  20.78752  18.76093     9          3.35785
Li  31.72271  18.27397  23.36720     9          0.75206
Li  31.71414  20.71039  25.78656     9          0.40106
Li  33.75878  18.46341  25.74384     9          3.37422
Li  34.04297  20.74478  23.47097    15          3.62502
Li  31.61785  23.05232   1.54513     9          0.43592
Li  31.61643  25.39197   3.88206     9          0.45426
Li  33.96270  23.07899   3.87021    16          3.54170
Li  33.49971  25.47746   1.47233     9          3.40634
Li  31.67293  23.05381   6.24787     9          0.35756
Li  31.71625  25.56171   8.61407     9          0.93181
Li  33.86898  23.17791   8.52615     9          3.37499
Li  33.90150  25.47117   6.24730     9          3.39403
Li  31.53715  23.09849  10.32740     9          0.76339
Li  31.54167  25.49379  12.46945     9          0.37966
Li  34.09641  23.13218  12.79772     9          3.38755
Li  33.66472  25.44977  10.73333     9          3.17509
Li  31.59947  23.11871  14.81420     9          0.07627
Li  31.50553  25.52287  16.93888     9          1.15925
Li  33.87697  23.11215  16.45426     9          3.32295
Li  33.90523  25.48145  14.54311     9          3.17802
Li  31.70492  23.04276  18.56393     9          0.76621
Li  31.70392  25.45843  21.02180     9          0.43279
Li  34.03008  23.15011  21.04622    17          3.63606
Li  33.72056  25.42189  18.73731     9          3.40632
Li  31.70926  23.08272  23.41277     9          0.46543
Li  31.79910  25.43593  25.76760     9          0.92204
Li  33.81842  23.10817  25.83135     9          3.40246
Li  33.81282  25.49828  23.43922     9          3.41263
O    3.96551   9.17237   8.47999    18         -5.08342
O    5.23195   9.16822   8.47418    18         -5.16426
O    5.31361  18.61067   5.43613    19         -4.75046
O    6.39773  19.10298   5.21032    19         -4.46625
O    3.47365  14.44407  16.65109    20         -4.67009
O    3.20737  14.46686  15.46876    20         -4.66710
O    5.24373   6.04903  21.09814    21         -5.19724
O    6.50963   6.05245  21.09737    21         -5.17434
O    5.64396  20.65172  21.84979    22         -4.91205
O    5.58833  20.95408  20.67160    22         -4.88900
O   35.51562   6.66211  15.26030    23         -4.79526
O   36.73047   6.63277  15.61456    23         -5.20942
O   36.74438   5.37586   7.56375    24         -4.61704
O   37.62390   5.98985   7.00767    24         -4.55997
O   37.11958  14.98369  22.85199    25         -5.01408
O   36.46216  16.00895  22.87344    25         -4.87310
O   35.96742  17.21533  16.40074    26         -4.39722
O   37.02838  17.63445  16.00772    26         -4.54660
O   37.53668  17.85843   6.30951    27         -5.13213
O   38.80290  17.85771   6.30989    27         -5.08153
 884
li-reaction.xyz                           2000   -32682.72  43.81  25.88  26.69  90.00  90.00  90.00
Li   7.32164   1.10246   1.46242     1          3.02923
Li   7.22434   3.41387   3.76892     1          2.83045
Li   9.16435   1.15246   3.91030     1          1.12870
Li   9.16310   3.57613   1.51755     1          1.13317
Li   6.97124   1.09441   5.98986     1          3.37267
Li   6.50486   3.46906   8.29824     1          3.35370
Li   8.43654   1.17737   8.41461     1          0.65812
Li   8.82306   3.56704   6.20034     1          0.88936
Li   6.40813   1.13293  10.58876     1          3.23308
Li   6.62093   3.35315  12.82350     1          3.27034
Li   8.68287   1.11842  12.85540     1          0.82824
Li   8.68499   3.52576  10.62272     1          0.42039
Li   6.70371   1.09033  14.68315     1          3.67528
Li   6.36869   3.45446  16.71467     1          3.10505
Li   8.61989   1.17201  16.79825     1          0.38467
Li   8.81627   3.55494  14.64187     1          0.50237
Li   6.56661   1.11155  19.06768     1          3.36112
Li   7.05920   3.29233  21.40894     1          3.61771
Li   8.68976   1.10015  21.14871     1          1.08376
Li   8.54189   3.53539  19.00262     1          0.53568
Li   7.27791   1.13735  23.72800     1          2.81803
Li   7.25809   3.35525  25.94912     1          2.86862
Li   9.01863   1.12079  25.96640     1          1.31543
Li   9.25666   3.63092  23.47106     1          1.92314
Li   6.87375   5.57301   1.43323     1          3.28225
Li   6.38893   7.79319   3.81082     1          3.33032
Li   8.76821   5.83322   3.88718     1          0.79261
Li   8.35460   7.92491   1.53423     1          0.69492
Li   6.71417   5.59711   6.00459     1          3.31122
Li   7.14428   7.56521   8.46319     1          4.75625
Li   8.41228   5.56500   8.42621     1          1.81925
Li   8.31891   7.93851   6.02189     1          0.91955
Li   6.06423   5.57961  10.62814     1          3.09109
Li   6.03732   7.86322  12.69355     1          3.25242
Li   8.38080   5.69082  12.72766     1          0.76791
Li   8.35041   7.79800  10.73440     1          0.73897
Li   6.32894   5.64140  14.64341     1          3.38981
Li   5.73722   7.87005  16.85695     1          3.35803
Li   8.41259   5.76595  16.79059     1          0.37796
Li   8.19202   7.81911  14.62562     1          1.12922
Li   6.43592   5.70371  18.79724     1          4.33890
Li   6.42722   8.20206  21.31589     1          4.13042
Li   8.44424   5.81091  21.24115     1          0.79514
Li   8.07646   7.80729  19.11678     1          1.12042
Li   7.00096   5.61638  23.76938     1          3.65430
Li   6.43715   7.86470  25.97625     1          3.34949
Li   8.64756   5.90466  25.97018     1          1.04512
Li   8.47467   7.94336  23.57536     1          0.52069
Li   6.24848   9.98143   1.50383     1          3.20076
Li   6.51428  12.09281   3.75617     1          3.30813
Li   8.59465  10.00431   3.84855     1          0.34114
Li   8.57681  12.12162   1.46896     1          0.81465
Li   6.03166   9.91852   6.11191     1          3.19983
Li   6.04822  12.02594   8.39819     1          3.38396
Li   8.29661  10.05734   8.30973     1          0.46264
Li   8.36504  11.99202   6.07225     1          0.51734
Li   5.83359   9.85677  10.50750     1          3.68336
Li   6.59566  11.82932  12.61254     1          3.61864
Li   8.50203   9.84250  12.82223     1          0.73983
Li   8.50501  12.01329  10.52458     1          0.56157
Li   6.01585   9.88803  14.75418     1          3.29614
Li   6.03986  11.94520  16.90328     1          3.15533
Li   8.37478   9.92266  16.85541     1         -0.16588
Li   8.63549  12.01507  14.69746     1          1.05875
Li   5.73432   9.96432  19.05707     1          3.37286
Li   6.29681  12.07889  21.35510     1          3.23185
Li   8.40831  10.05033  21.29892     1          0.54722
Li   8.18014  12.06882  19.07068     1          0.94990
Li   6.26429  10.11565  23.62600     1          2.95728
Li   6.54558  12.04348  25.99334     1          3.78608
Li   8.52938  10.02723  25.91430     1          0.21871
Li   8.73904  12.06517  23.55336     1          0.46903
Li   6.53853  13.89369   1.50538     1          3.67676
Li   6.37948  15.88927   3.96944     1          2.97005
Li   8.76261  13.76599   3.83180     1          0.54310
Li   8.54621  15.83280   1.50771     1          0.28270
Li   6.31236  13.81181   6.10605     1          3.45190
Li   5.86120  15.84594   8.42344     1          3.17968
Li   8.24417  13.72893   8.41316     1          0.95325
Li   8.56806  15.63923   6.15635     1          0.80780
Li   6.05267  13.85343  10.57306     1          3.32045
Li   6.03580  15.99161  12.62752     1          3.23687
Li   8.64986  13.80127  12.78599     1          1.10867
Li   8.43798  15.87064  10.63732     1         -0.10011
Li   6.56867  14.01565  14.83451     1          3.38500
Li   5.76795  15.96277  16.91066     1          3.45047
Li   8.49504  13.81547  16.93380     1          0.47042
Li   8.49728  16.00195  14.61791     1          0.59582
Li   6.02564  13.88149  19.02019     1          3.26737
Li   5.99366  15.85727  21.38653     1          3.09025
Li   8.36189  13.89143  21.34361     1          0.44228
Li   8.23387  15.89183  19.09267     1          0.32135
Li   6.51666  13.76646  23.69722     1          3.23679
Li   6.23050  15.90547  25.93606     1          3.17883
Li   8.58438  13.73728  25.95795     1          0.81976
Li   8.59871  15.85215  23.60445     1          0.34872
Li   6.48190  18.01821   1.51593     1          3.30910
Li   7.18972  20.19600   3.79790     1          3.48225
Li   8.58318  17.87689   3.82349     1          0.83296
Li   8.66988  19.95151   1.44780     1          1.08801
Li   7.02015  17.76828   6.35346     1          4.16089
Li   6.40591  20.15736   8.32758     1          3.42882
Li   8.25591  18.03176   8.60154     1          1.28497
Li   8.64119  20.13731   6.24225     1          0.87041
Li   5.82252  18.04408  10.50448     1          3.29858
Li   6.34031  20.20276  12.81007     1          3.47321
Li   8.21738  18.04360  12.75852     1          1.02090
Li   8.42185  20.14831  10.62700     1          0.34768
Li   6.05198  17.96856  14.73603     1          3.22885
Li   6.05840  20.24247  16.82154     1          3.14228
Li   8.23327  18.02122  16.85532     1          0.31733
Li   8.38493  20.15627  14.73207     1          0.57327
Li   6.03343  18.03442  19.10401     1          3.12518
Li   7.42149  20.12361  21.26123     1          5.00999
Li   8.26476  17.76368  21.30053     1          1.25634
Li   8.30344  20.10738  18.85477     1          1.26795
Li   6.43171  18.10718  23.57132     1          3.32446
Li   6.84974  20.28165  26.00262     1          3.31636
Li   8.34602  17.92517  25.90692     1          0.73615
Li   8.84390  20.01048  23.62719     1          1.08267
Li   7.27006  22.46653   1.52635     1          2.86363
Li   7.28095  24.71117   3.72128     1          2.84495
Li   9.31203  22.29644   3.98058     1          1.88889
Li   9.01152  24.72933   1.46980     1          1.30386
Li   6.96924  22.48211   6.00876     1          3.23394
Li   6.58144  24.74428   8.36539     1          3.39059
Li   8.56120  22.36123   8.43271     1          0.44087
Li   8.66758  24.71827   6.28694     1          0.93739
Li   6.37253  22.34739  10.65682     1          3.13771
Li   6.70382  24.75297  12.72893     1          3.65973
Li   8.81459  22.30725  12.79871     1          0.47571
Li   8.62722  24.68276  10.64036     1          0.36951
Li   6.60929  22.50305  14.60973     1          3.30748
Li   6.38598  24.72108  16.84466     1          3.27205
Li   8.67312  22.34555  16.80818     1          0.43017
Li   8.67210  24.75018  14.58562     1          0.81075
Li   6.51933  22.36432  19.19135     1          3.29483
Li   6.94539  24.78265  21.44722     1          3.40171
Li   8.89808  22.39407  21.21741     1          1.23047
Li   8.41923  24.69137  19.00638     1          0.68964
Li   7.24157  22.39848  23.61186     1          2.75672
Li   7.30955  24.73417  25.98256     1          3.03942
Li   9.15004  22.28869  25.92241     1          1.03730
Li   9.15594  24.70329  23.53856     1          1.00558
Li  10.83898   1.26723   1.62538     1          0.38025
Li  10.67881   3.66367   3.98110     1          0.59348
Li  13.02375   1.07094   3.92313     1          0.43551
Li  13.02935   3.61482   1.40140     1          0.47959
Li  10.73371   1.17282   6.11525     1          0.48751
Li  10.66328   3.67708   8.53327     1          1.24814
Li  13.28946   1.01912   8.37518     1          1.30392
Li  13.13775   3.65792   5.91843     1          1.30839
Li  10.85451   1.10928  10.54285     1          0.45673
Li  10.87301   3.66128  12.58808     1          0.63788
Li  13.40109   1.09251  12.67773     1          0.38435
Li  13.44786   3.68069  10.53734     1          1.02326
Li  10.96240   1.19954  14.78451     1          0.08231
Li  10.79907   3.79322  16.95946     1          1.16366
Li  13.43247   1.04069  16.94197     1          0.78943
Li  13.38800   3.61261  14.80475     1          0.49164
Li  10.66596   1.12240  18.83262     1          0.85547
Li  10.67959   3.64164  21.35025     1          0.82605
Li  13.04534   1.06515  21.57015     1          1.26373
Li  13.30236   3.62543  19.03767     1          1.32699
Li  10.75751   1.22518  23.40183     1          0.38041
Li  10.75285   3.71496  25.86026     1          0.45520
Li  13.08482   1.12512  25.95455     1          0.67491
Li  12.91846   3.65659  23.45656     1          0.91902
Li  10.75659   5.75414   1.53500     1          0.33414
Li  10.66199   8.07129   4.00375     1          1.16338
Li  13.17082   5.54889   3.94862     1          1.11853
Li  13.33788   7.90694   1.36419     1          0.84614
Li  10.72076   5.64138   6.00042     1          0.81307
Li  10.57423   8.08479   8.53573     1          0.74694
Li  13.32250   5.51098   8.36749     1          1.33068
Li  13.34592   7.91338   5.88373     1          1.22195
Li  10.86161   5.58474  10.47981     1          0.79200
Li  10.93268   7.86921  12.58466     1          0.30994
Li  13.50210   5.45228  12.62157     1          0.80298
Li  13.50831   7.76952  10.57977     1          0.50129
Li  10.95815   5.60085  14.76790     1          0.55069
Li  10.76390   7.94101  16.95763     1          1.05195
Li  13.43889   5.51610  16.87552     1          1.00798
Li  13.65605   7.72295  14.81277     1          0.28572
Li  10.59717   5.56032  18.98587     1          1.27995
Li  10.58313   7.97115  21.52306     1          1.42727
Li  13.25149   5.47169  21.59286     1          1.77073
Li  13.42687   7.84554  19.10047     1          1.38758
Li  10.68775   5.71680  23.46882     1          0.81900
Li  10.68737   8.12277  25.96667     1          0.70089
Li  13.08821   5.49802  26.02376     1          1.10484
Li  13.34046   7.90172  23.51502     1          0.82713
Li  10.85443   9.88161   1.44913     1          0.42059
Li  10.87062  11.85503   3.93159     1          0.57502
Li  13.48711   9.91822   3.94810     1          0.76966
Li  13.41322  11.95445   1.42942     1          0.36115
Li  10.86813   9.86700   5.93866     1          0.85272
Li  10.93109  11.83792   8.40700     1          0.14771
Li  13.49454   9.94292   8.26533     1          0.42573
Li  13.50585  11.89538   5.84396     1          0.65609
Li  10.76490   9.81493  10.50312     1          1.32171
Li  11.01969  11.82331  12.59500     1         -0.05840
Li  13.58102   9.89082  12.52338     1          0.64284
Li  13.55984  11.83701  10.51736     1          0.64737
Li  10.98738   9.77129  14.92207     1          0.62160
Li  10.94223  11.79674  17.00260     1          0.49886
Li  13.54292   9.89470  16.91633     1          0.56314
Li  13.55293  11.93069  14.88308     1          0.38349
Li  10.77357   9.83587  18.99204     1          0.98665
Li  10.93213  11.95124  21.46888     1          0.50807
Li  13.44016   9.94664  21.53867     1          0.80509
Li  13.59276  11.96721  19.20023     1          0.18187
Li  10.81604   9.84698  23.33560     1          1.18414
Li  10.94546  11.91971  25.88183     1         -0.16780
Li  13.47083   9.90669  26.03382     1          0.72975
Li  13.37144  11.95989  23.52311     1          0.36421
Li  10.97067  13.92494   1.51846     1         -0.17946
Li  10.83746  15.94413   4.08227     1          1.06011
Li  13.41264  13.87404   3.87228     1          0.26848
Li  13.48289  15.93614   1.38652     1          0.70083
Li  11.02275  13.80231   5.96949     1          0.52553
Li  10.79184  15.95525   8.45873     1          0.75571
Li  13.61562  13.85427   8.23086     1          0.13791
Li  13.43486  15.89285   5.89948     1          0.76822
Li  10.98783  14.00245  10.50256     1          0.49496
Li  11.00983  16.04598  12.54346     1          0.68766
Li  13.55980  13.89891  12.58863     1          0.40795
Li  13.57042  15.92476  10.56511     1          0.56758
Li  11.01649  14.00382  14.87451     1         -0.07246
Li  10.75833  16.02463  16.95769     1          1.27313
Li  13.53395  13.99099  16.95437     1          0.64850
Li  13.58014  15.93634  14.93147     1          0.63176
Li  10.88684  13.99018  19.03882     1          0.19896
Li  10.89316  15.97041  21.49007     1          0.94970
Li  13.45731  13.89310  21.58434     1          0.72009
Li  13.48167  15.89983  19.15373     1          0.41526
Li  10.85428  14.00202  23.46907     1          0.59054
Li  10.86557  15.97995  25.97342     1          0.43115
Li  13.41202  13.88932  25.97395     1          0.35151
Li  13.48501  15.91607  23.45357     1          0.76064
Li  10.71252  17.73187   1.45836     1          0.66269
Li  10.72807  20.16067   3.95221     1          0.61011
Li  13.31802  17.96545   3.89710     1          0.76245
Li  13.11146  20.35255   1.41221     1          1.00915
Li  10.54087  17.84104   5.93348     1          1.21398
Li  10.66702  20.33163   8.48215     1          1.26316
Li  13.42811  18.02568   8.33627     1          1.37473
Li  13.22415  20.37413   5.84683     1          1.69580
Li  10.86540  17.92984  10.57544     1          0.74539
Li  10.98002  20.28194  12.68584     1          0.56553
Li  13.66143  18.15293  12.65662     1          0.22011
Li  13.47219  20.34849  10.59964     1          0.89873
Li  10.91200  17.98843  14.84966     1          0.33372
Li  10.89761  20.27416  16.92366     1          0.85470
Li  13.51450  18.09921  16.85647     1          0.46944
Li  13.51171  20.41212  14.83621     1          0.78503
Li  10.61913  17.82566  18.90489     1          1.07810
Li  10.75919  20.22324  21.43621     1          0.48430
Li  13.33935  17.97987  21.55193     1          1.17990
Li  13.31748  20.33926  19.05040     1          1.25099
Li  10.65875  17.80386  23.40249     1          1.17746
Li  10.79733  20.10280  25.92739     1          0.36816
Li  13.34735  17.96409  26.05915     1          0.82860
Li  13.17656  20.30789  23.47320     1          1.11962
Li  10.76240  22.14224   1.56468     1          0.46019
Li  10.78386  24.66098   4.02646     1          0.46250
Li  12.94111  22.21506   3.95139     1          0.79850
Li  13.09679  24.73217   1.46528     1          0.68580
Li  10.73865  22.26017   6.09474     1          0.93287
Li  10.69311  24.76078   8.60042     1          0.81885
Li  13.32680  22.25157   8.38886     1          1.25082
Li  13.07685  24.82078   5.85884     1          1.25265
Li  10.82261  22.09851  10.50943     1          1.14595
Li  10.97745  24.66666  12.67280     1          0.06174
Li  13.40523  22.27307  12.66196     1          0.46420
Li  13.44509  24.82765  10.51180     1          0.77950
Li  10.87409  22.22013  14.86479     1          0.64080
Li  10.86090  24.75525  16.91978     1          0.44239
Li  13.46031  22.19328  16.91251     1          0.99306
Li  13.40017  24.77922  14.79117     1          0.36923
Li  10.64269  22.15949  18.88239     1          1.20193
Li  10.76555  24.70263  21.30693     1          0.53367
Li  13.12800  22.20123  21.51673     1          1.31989
Li  13.29843  24.84465  19.04465     1          1.34055
Li  10.68417  22.20055  23.45512     1          0.57757
Li  10.84115  24.58698  25.80784     1          0.40031
Li  13.04099  22.24828  26.02679     1          0.47559
Li  13.01715  24.79727  23.48918     1          0.45364
Li  15.01819   1.05910   1.38627     1          1.04166
Li  15.51741   3.45634   3.77677     1          0.79374
Li  17.85982   1.03214   3.75507     1          1.06382
Li  17.82964   3.41467   1.38653     1          1.18679
Li  15.57135   1.00901   5.79299     1          0.87587
Li  15.87296   3.52251   8.26010     1          0.85495
Li  17.89889   1.05804   8.17757     1          0.52967
Li  18.11642   3.32964   5.77319     1          0.64805
Li  15.70159   1.11086  10.54933     1          0.39784
Li  15.73621   3.42935  12.66133     1          0.40766
Li  17.70457   1.01772  12.74598     1          1.32473
Li  17.91948   3.39037  10.36824     1          0.85922
Li  15.54447   1.09090  14.80559     1          0.31494
Li  15.84546   3.46570  16.89334     1          0.64818
Li  17.74566   0.99437  17.03050     1          1.05833
Li  17.91690   3.34297  14.73248     1          0.82840
Li  15.71308   0.98140  19.20124     1          0.76316
Li  15.78635   3.44563  21.67808     1          1.12888
Li  17.94949   1.02433  21.59530     1          0.38876
Li  18.08177   3.33577  19.26469     1          0.49262
Li  15.41595   1.03749  23.58213     1          0.79372
Li  15.43545   3.51790  26.06002     1          0.92435
Li  17.66749   1.02809  26.05947     1          1.69956
Li  17.92920   3.35867  23.71682     1          0.85403
Li  15.61894   5.41413   1.33199     1          0.96935
Li  15.89075   7.78034   3.84714     1          0.68537
Li  18.10488   5.37776   3.68199     1          0.51743
Li  17.87951   7.72098   1.42064     1          0.50021
Li  15.98530   5.31034   5.71243     1          1.29730
Li  16.05868   7.68517   8.15718     1          0.46926
Li  18.19855   5.38263   8.10115     1          0.30862
Li  18.18917   7.62099   5.77941     1          0.22962
Li  16.02626   5.40172  10.53549     1          0.88109
Li  16.00015   7.67575  12.54970     1          0.30003
Li  18.05250   5.39329  12.63946     1          0.41339
Li  18.01510   7.76701  10.44291     1          0.24476
Li  15.98014   5.40141  14.76897     1          0.61092
Li  16.05505   7.66736  16.89484     1          0.46271
Li  18.06595   5.35146  17.06328     1          0.44652
Li  18.03784   7.71264  14.81648     1          0.16761
Li  16.03507   5.30707  19.14669     1          1.22777
Li  16.03325   7.80321  21.72858     1          1.19046
Li  18.27080   5.35692  21.67626     1          0.58235
Li  18.18973   7.60628  19.35738     1         -0.01874
Li  15.81230   5.36693  23.65489     1          0.99175
Li  15.74548   7.75208  26.08267     1          0.60418
Li  17.91534   5.44494  26.05304     1          0.45517
Li  18.06503   7.69856  23.73761     1          0.34736
Li  15.73659   9.94890   1.46667     1          0.43867
Li  15.73927  11.95020   3.75445     1          0.46817
Li  17.91483   9.79050   3.73899     1          0.68230
Li  17.72857  12.02834   1.38361     1          1.32205
Li  16.00817   9.90648   5.82849     1          0.67523
Li  15.98740  11.87285   8.12409     1          0.31419
Li  18.00946   9.84452   8.21160     1          0.31069
Li  18.02734  11.94822   5.78194     1          0.60958
Li  15.92323   9.96950  10.56802     1          0.80981
Li  15.69302  11.89235  12.54601     1          0.66334
Li  17.91000   9.89081  12.67514     1          0.36193
Li  17.90968  11.99019  10.48853     1          0.47766
Li  15.84424   9.99059  14.94373     1          0.72878
Li  15.82250  11.84062  16.87999     1          0.84965
Li  17.93028   9.86270  16.99448     1          0.48911
Li  17.97465  11.96427  14.79867     1          0.41418
Li  16.02662   9.94307  19.30487     1          0.36883
Li  15.92316  11.98941  21.62100     1          0.61683
Li  18.04865   9.78000  21.69004     1          0.49765
Li  18.02577  11.93458  19.25917     1          0.36579
Li  15.84381   9.95196  23.63014     1          0.50176
Li  15.54224  11.93698  25.97225     1          0.55932
Li  17.74282   9.84226  26.06921     1          0.94936
Li  17.90870  12.00195  23.73825     1          0.81942
Li  15.55229  13.92105   1.45052     1          0.56208
Li  15.84772  15.90251   3.79522     1          0.49402
Li  17.91154  13.85566   3.69278     1          0.80422
Li  17.74759  16.01196   1.37381     1          0.91938
Li  15.92578  13.87677   5.82366     1          0.58201
Li  16.02537  15.89637   8.12200     1          0.42996
Li  18.02517  13.92889   8.16193     1          0.38752
Li  18.04996  16.07043   5.74621     1          0.45842
Li  15.83897  14.01238  10.57346     1          0.91521
Li  15.85752  15.85421  12.50641     1          0.77414
Li  17.97305  13.88419  12.64804     1          0.42373
Li  17.92936  15.99295  10.43795     1          0.46693
Li  15.69573  13.95721  14.89568     1          0.63715
Li  15.92106  15.86971  16.88649     1          0.78167
Li  17.90069  13.85954  16.95070     1          0.52318
Li  17.91837  15.96012  14.77374     1          0.32965
Li  15.96379  13.96598  19.30232     1          0.28933
Li  15.99518  15.92315  21.61478     1          0.69878
Li  18.02277  13.90592  21.65389     1          0.64460
Li  18.01060  16.00378  19.21655     1          0.26538
Li  15.71195  13.88014  23.66538     1          0.51367
Li  15.74456  15.89536  25.94721     1          0.40497
Li  17.72690  13.81947  26.05028     1          1.33020
Li  17.91306  16.05580  23.68966     1          0.66105
Li  15.75037  18.11974   1.34740     1          0.57544
Li  15.80663  20.47426   3.77826     1          0.93812
Li  18.06119  18.15874   3.69291     1          0.33268
Li  17.90853  20.41201   1.38170     1          0.48436
Li  16.02391  18.06976   5.72277     1          1.07729
Li  16.03930  20.53025   8.26816     1          1.13744
Li  18.19431  18.24825   8.07477     1         -0.01654
Li  18.26786  20.49434   5.75981     1          0.54038
Li  16.06024  18.20247  10.56116     1          0.50118
Li  15.98768  20.44851  12.67883     1          0.58860
Li  18.04355  18.14991  12.62264     1          0.16858
Li  18.06706  20.50007  10.37170     1          0.41294
Li  16.02295  18.19108  14.90972     1          0.33705
Li  16.02758  20.44522  16.92052     1          0.83736
Li  18.01757  18.09168  17.00380     1          0.26123
Li  18.06532  20.45985  14.80855     1          0.38520
Li  16.05399  18.17916  19.27200     1          0.45833
Li  15.98973  20.54600  21.72636     1          1.32514
Li  18.19168  18.23164  21.65251     1          0.25021
Li  18.19746  20.47195  19.32152     1          0.28852
Li  15.89221  18.08724  23.56924     1          0.67496
Li  15.62194  20.43665  26.08496     1          0.93072
Li  17.87707  18.13811  26.01500     1          0.50817
Li  18.10307  20.48245  23.74143     1          0.53698
Li  15.45044  22.34035   1.36320     1          0.89079
Li  15.43290  24.82233   3.83662     1          0.74657
Li  17.92313  22.49921   3.71334     1          0.83535
Li  17.66781  24.83096   1.38409     1          1.71294
Li  15.78554  22.40609   5.76003     1          1.08698
Li  15.72229  24.88424   8.22436     1          0.75348
Li  18.07116  22.52348   8.16271     1          0.47677
Li  17.94025  24.83836   5.83405     1          0.39986
Li  15.86797  22.40359  10.55989     1          0.63413
Li  15.54281  24.76717  12.63836     1          0.30966
Li  17.92201  22.51691  12.71365     1          0.80448
Li  17.74701  24.86388  10.40671     1          1.01744
Li  15.74906  22.43204  14.79097     1          0.38579
Li  15.70166  24.75412  16.90279     1          0.39513
Li  17.91943  22.47130  17.06758     1          0.85176
Li  17.70455  24.84112  14.70171     1          1.32716
Li  15.87092  22.33883  19.17164     1          0.85156
Li  15.56511  24.85663  21.64783     1          0.92364
Li  18.11665  22.53784  21.65599     1          0.63372
Li  17.90508  24.80749  19.24609     1          0.54228
Li  15.51452  22.40678  23.64582     1          0.79934
Li  15.01429  24.80123  26.02849     1          1.03422
Li  17.82294  22.45061  26.05345     1          1.20049
Li  17.85630  24.83294  23.67331     1          1.06156
Li  20.74859   1.02605   1.37757     1          1.69763
Li  20.48466   3.35758   3.72064     1          0.84532
Li  22.98969   1.03915   3.85007     1          0.75482
Li  22.96844   3.51771   1.38048     1          0.91241
Li  20.46581   1.02428   5.83949     1          0.39426
Li  20.32051   3.34112   8.16748     1          0.48806
Li  22.68899   0.98920   8.23002     1          0.73067
Li  22.62261   3.45302   5.77225     1          1.07790
Li  20.65186   0.99787  10.41753     1          1.00536
Li  20.49418   3.35138  12.71645     1          0.83113
Li  22.84412   1.10291  12.63591     1          0.31320
Li  22.53631   3.47227  10.54696     1          0.65192
Li  20.70633   1.02437  14.69782     1          1.31763
Li  20.49694   3.40077  17.06619     1          0.87981
Li  22.73181   1.12250  16.89098     1          0.37964
Li  22.67827   3.44877  14.79911     1          0.40164
Li  20.51733   1.05884  19.25250     1          0.52800
Li  20.29641   3.32793  21.65962     1          0.66811
Li  22.82152   0.99018  21.65173     1          0.90652
Li  22.56569   3.53757  19.13625     1          0.93592
Li  20.54261   1.03170  23.67190     1          1.06701
Li  20.57802   3.41223  26.04779     1          1.16067
Li  23.38849   1.05548  26.05529     1          1.04398
Li  22.87212   3.45887  23.67443     1          0.78408
Li  20.49864   5.44331   1.38287     1          0.47525
Li  20.34879   7.69798   3.69544     1          0.34292
Li  22.60244   5.37016   3.77433     1          0.95084
Li  22.66341   7.75750   1.35394     1          0.59437
Li  20.13522   5.35750   5.76154     1          0.58339
Li  20.20746   7.60777   8.07863     1         -0.01527
Li  22.35985   5.31793   8.27330     1          1.14880
Li  22.37355   7.80300   5.72417     1          1.08724
Li  20.32997   5.35632  10.38909     1          0.39649
Li  20.37272   7.71289  12.63116     1          0.17142
Li  22.44338   5.40735  12.69668     1          0.60745
Li  22.34585   7.66756  10.55315     1          0.47570
Li  20.34869   5.39819  14.79967     1          0.39128
Li  20.39814   7.77234  16.99370     1          0.27064
Li  22.41945   5.40879  16.90854     1          0.88138
Li  22.42132   7.67408  14.89999     1          0.31747
Li  20.22412   5.38623  19.32605     1          0.28073
Li  20.23580   7.62015  21.65154     1          0.22903
Li  22.42533   5.30897  21.70917     1          1.26757
Li  22.37647   7.67657  19.24264     1          0.47792
Li  20.30415   5.37848  23.73799     1          0.54334
Li  20.52240   7.72504  26.01504     1          0.48649
Li  22.78056   5.42073  26.12103     1          0.97617
Li  22.49556   7.78609  23.60104     1          0.69336
Li  20.66573   9.84410   1.36689     1          0.95297
Li  20.49488  11.99859   3.69873     1          0.79375
Li  22.56233   9.95200   3.79648     1          0.46493
Li  22.86586  11.93389   1.46122     1          0.56558
Li  20.35707   9.78423   5.74772     1          0.48262
Li  20.37169  11.93799   8.16785     1          0.34036
Li  22.37068   9.94537   8.12231     1          0.35824
Li  22.48343  11.98355   5.83187     1          0.55893
Li  20.46872   9.85907  10.45543     1          0.45605
Li  20.43279  11.95627  12.64588     1          0.41975
Li  22.56669   9.98154  12.50581     1          0.72116
Li  22.57458  11.83488  10.56284     1          0.85596
Li  20.50100   9.88208  14.76989     1          0.36640
Li  20.49913  11.98111  16.93985     1          0.44251
Li  22.52380   9.95304  16.87231     1          0.73642
Li  22.71408  11.89165  14.89994     1          0.61509
Li  20.41857   9.83959  19.21048     1          0.30698
Li  20.37412  11.94464  21.65977     1          0.68910
Li  22.38013   9.93394  21.61305     1          0.67650
Li  22.41844  11.90112  19.28866     1          0.32255
Li  20.49016   9.79693  23.68326     1          0.72638
Li  20.68275  12.03319  26.04943     1          1.33098
Li  22.67103   9.95855  25.96790     1          0.42476
Li  22.68722  11.97704  23.67816     1          0.48990
Li  20.68278  13.81769   1.38128     1          1.32980
Li  20.49804  16.05509   3.74442     1          0.64866
Li  22.69362  13.88168   3.75987     1          0.46153
Li  22.67385  15.88914   1.47460     1          0.41324
Li  20.38100  13.90815   5.78497     1          0.63672
Li  20.39838  16.00163   8.21727     1          0.25673
Li  22.44356  13.96512   8.13402     1          0.30203
Li  22.41094  15.91855   5.83812     1          0.65084
Li  20.49840  13.85621  10.49929     1          0.51417
Li  20.48963  15.96445  12.66518     1          0.35923
Li  22.69975  13.95483  12.55083     1          0.67723
Li  22.48137  15.87011  10.56583     1          0.80063
Li  20.42852  13.88310  14.78737     1          0.41735
Li  20.46037  15.99286  16.98986     1          0.48890
Li  22.54930  14.03971  16.87940     1          0.92811
Li  22.54241  15.86090  14.94272     1          0.78845
Li  20.36760  13.91953  19.27019     1          0.37439
Li  20.35296  16.07001  21.69801     1          0.49752
Li  22.46823  13.86514  21.61356     1          0.61830
Li  22.37110  15.89853  19.29801     1          0.40592
Li  20.49329  13.85128  23.72930     1          0.86066
Li  20.66003  16.01142  26.05994     1          0.91328
Li  22.86382  13.92213  25.97409     1          0.57425
Li  22.55102  15.89412  23.63119     1          0.50581
Li  20.53761  18.13657   1.41484     1          0.51806
Li  20.31526  20.47742   3.69111     1          0.51339
Li  22.52053  18.08535   3.84829     1          0.62912
Li  22.79026  20.43250   1.34423     1          0.92679
Li  20.22675  18.23234   5.78511     1          0.22857
Li  20.21360  20.47397   8.11072     1          0.28011
Li  22.35462  18.18228   8.16110     1          0.44757
Li  22.42308  20.54117   5.72594     1          1.26264
Li  20.38806  18.09658  10.45212     1          0.23346
Li  20.34591  20.45839  12.63798     1          0.38775
Li  22.40338  18.19316  12.55391     1          0.29088
Li  22.38057  20.44225  10.52986     1          0.82924
Li  20.35495  18.15063  14.81126     1          0.14590
Li  20.33271  20.49906  17.06164     1          0.43096
Li  22.34590  18.19828  16.88886     1          0.45241
Li  22.42720  20.43835  14.77247     1          0.58956
Li  20.20956  18.25007  19.36294     1         -0.01293
Li  20.13855  20.49419  21.67887     1          0.57572
Li  22.37439  18.06562  21.71393     1          1.11151
Li  22.37471  20.52542  19.13869     1          1.17466
Li  20.34410  18.16421  23.73131     1          0.36872
Li  20.50183  20.41163  26.04644     1          0.46736
Li  22.66463  18.11313  26.08061     1          0.58529
Li  22.60024  20.47933  23.65351     1          0.95514
Li  20.59599  22.44904   1.37926     1          1.19918
Li  20.56094  24.82997   3.76176     1          1.06967
Li  22.89140  22.40182   3.78409     1          0.77277
Li  23.39140  24.79908   1.40824     1          1.00676
Li  20.30031  22.53636   5.78016     1          0.62304
Li  20.50639  24.80682   8.18346     1          0.52725
Li  22.54051  22.34502   8.26179     1          0.81707
Li  22.84395  24.85958   5.80467     1          0.88313
Li  20.48177  22.47068  10.37812     1          0.80868
Li  20.69974  24.83832  12.74064     1          1.30660
Li  22.66037  22.42632  12.65363     1          0.37640
Li  22.69703  24.75351  10.53983     1          0.40280
Li  20.48769  22.51513  14.72383     1          0.80207
Li  20.66856  24.86774  17.02107     1          1.02999
Li  22.54900  22.37156  16.88659     1          0.63436
Li  22.85239  24.76321  14.80067     1          0.33925
Li  20.33360  22.52088  19.27152     1          0.45676
Li  20.46265  24.83225  21.60622     1          0.40075
Li  22.61652  22.40427  21.67337     1          1.04947
Li  22.67461  24.86012  19.18919     1          0.78016
Li  20.48319  22.50399  23.71382     1          0.84544
Li  20.74481  24.83271  26.04869     1          1.69854
Li  22.96866  22.33978  26.06930     1          0.89449
Li  22.98238  24.81625  23.59622     1          0.76785
Li  25.31761   1.13215   1.48503     1          0.67977
Li  25.47981   3.66585   3.97129     1          0.90198
Li  27.65165   1.23863   4.03785     1          0.36465
Li  27.66353   3.72924   1.57774     1          0.41649
Li  25.36292   1.06585   5.88101     1          1.22458
Li  25.09782   3.62159   8.38447     1          1.29421
Li  27.74269   1.10802   8.60585     1          0.81862
Li  27.70697   3.65323   6.08613     1          0.88661
Li  24.95578   1.04481  10.50764     1          0.75343
Li  24.97144   3.61455  12.62216     1          0.52174
Li  27.41841   1.16782  12.62362     1          0.08232
Li  27.57984   3.75240  10.45034     1          1.26070
Li  24.98928   1.07603  14.74701     1          0.40041
Li  25.03561   3.68678  16.88903     1          1.08268
Li  27.50680   1.04593  16.92434     1          0.47295
Li  27.56069   3.59348  14.76386     1          0.48296
Li  25.07895   0.97113  19.07501     1          1.35238
Li  25.20809   3.63874  21.58385     1          1.32016
Li  27.60330   1.07333  21.39218     1          0.60478
Li  27.71513   3.59408  19.04002     1          1.12812
Li  25.36242   1.03922  23.52386     1          0.45781
Li  25.36646   3.61932  26.05297     1          0.50599
Li  27.55760   1.26234  25.83412     1          0.37501
Li  27.68054   3.64534  23.50177     1          0.69672
Li  25.32175   5.50864   1.40239     1          1.11408
Li  25.06749   7.90332   3.91600     1          0.77611
Li  27.70868   5.71952   3.95499     1          0.88409
Li  27.73552   8.12077   1.46443     1          0.71360
Li  25.15628   5.47654   5.85965     1          1.68819
Li  24.96326   7.85277   8.30223     1          1.28186
Li  27.82090   5.54331   8.44938     1          0.97017
Li  27.77229   7.97283   5.93082     1          1.26455
Li  24.94409   5.51853  10.54433     1          0.97748
Li  24.76023   7.72050  12.64402     1          0.34023
Li  27.34527   5.57874  12.55361     1          0.53329
Li  27.57809   7.96955  10.37345     1          0.83901
Li  24.98897   5.45768  14.81846     1          0.94698
Li  24.95931   7.76963  16.85556     1          0.52751
Li  27.65814   5.53072  17.03269     1          0.77029
Li  27.65046   7.94592  14.84053     1          0.35842
Li  25.12332   5.49427  19.05868     1          1.31316
Li  25.00039   7.94121  21.59523     1          1.16362
Li  27.53594   5.64433  21.59016     1          1.10842
Li  27.63552   8.13683  19.02102     1          0.97836
Li  25.18578   5.56087  23.54033     1          1.11626
Li  25.07498   7.92380  26.07481     1          0.84260
Li  27.67806   5.75596  25.90040     1          0.29542
Li  27.72901   8.12647  23.47167     1          1.09535
Li  24.93854   9.91020   1.40002     1          0.73029
Li  25.03139  11.95333   3.90145     1          0.32094
Li  27.60584   9.83273   4.09072     1          1.15752
Li  27.45462  11.92027   1.55164     1         -0.15485
Li  24.96409   9.95179   5.90623     1          0.73636
Li  24.81349  11.96843   8.22619     1          0.13074
Li  27.61243   9.88748   8.42422     1          0.93361
Li  27.47546  11.93428   5.96733     1          0.47251
Li  24.84067   9.90466  10.52513     1          0.51900
Li  24.83073  11.96157  12.56783     1          0.36554
Li  27.33066   9.86651  12.43841     1          0.49336
Li  27.44695  11.83158  10.43668     1          0.60692
Li  24.85612   9.90928  14.91460     1          0.53533
Li  24.83085  11.93219  16.94988     1          0.50146
Li  27.52901   9.98984  16.97426     1          0.97617
Li  27.30800  11.99214  14.87164     1          0.03195
Li  24.85713  10.00279  19.18540     1          0.27603
Li  24.93005  11.98478  21.60309     1          0.69142
Li  27.49883   9.93206  21.56057     1          1.11085
Li  27.47280  11.92101  19.07785     1          0.20911
Li  24.88959   9.95313  23.47309     1          0.81915
Li  24.99453  11.97099  25.98533     1          0.30510
Li  27.56069   9.90332  25.99419     1          0.43658
Li  27.48644  11.82111  23.48960     1          0.90633
Li  24.98855  13.88702   1.44847     1          0.36043
Li  24.92092  15.91408   3.97334     1          0.68999
Li  27.54221  13.99578   3.95723     1          0.49913
Li  27.50287  15.97376   1.50282     1          0.33657
Li  24.94954  13.89595   5.86285     1          0.66532
Li  24.92056  15.89285   8.26976     1          0.39206
Li  27.50710  14.00119   8.38017     1          0.14369
Li  27.54163  16.00766   5.94581     1          0.92272
Li  24.86095  13.99799  10.51094     1          0.64762
Li  24.82271  15.94398  12.52086     1          0.63035
Li  27.38382  13.99400  12.56319     1         -0.01296
Li  27.63816  16.00419  10.47953     1          1.36458
Li  24.80592  13.95015  14.86174     1          0.49531
Li  24.87748  15.94316  16.90878     1          0.59000
Li  27.44438  14.02571  17.02331     1          0.62067
Li  27.42871  16.00518  14.92646     1          0.40882
Li  24.78808  13.87893  19.21357     1          0.13358
Li  24.97433  15.88740  21.54660     1          0.80546
Li  27.45985  13.90209  21.44747     1          0.42789
Li  27.59535  15.98409  18.95931     1          0.93184
Li  25.04423  13.90793  23.52029     1          0.39571
Li  24.94673  15.93811  26.02406     1          0.71688
Li  27.42600  13.91291  25.90264     1         -0.13429
Li  27.71894  15.98320  23.34061     1          0.79231
Li  25.06298  17.96077   1.36350     1          0.83090
Li  25.23010  20.29958   3.95515     1          1.08648
Li  27.74081  17.80476   4.01570     1          1.22494
Li  27.64586  20.10645   1.52311     1          0.33435
Li  25.05428  17.97139   5.89623     1          1.15418
Li  25.08321  20.34162   8.37859     1          1.23503
Li  27.75255  17.79658   8.55230     1          1.11466
Li  27.68166  20.21667   6.01066     1          0.92378
Li  24.89168  18.09631  10.59071     1          0.47531
Li  24.89543  20.39088  12.60968     1          0.74805
Li  27.41047  17.98423  12.51266     1          0.22431
Li  27.55097  20.28077  10.47615     1          0.92556
Li  24.76385  18.13109  14.81489     1          0.37730
Li  24.99296  20.32647  16.86657     1          1.00697
Li  27.82726  17.90032  16.95168     1          1.10889
Li  27.38917  20.28937  14.74499     1          0.39614
Li  24.99237  18.01994  19.08810     1          1.37023
Li  25.14684  20.36927  21.59345     1          1.60602
Li  27.71144  17.88277  21.54630     1          1.23410
Li  27.72364  20.32554  18.99629     1          1.10280
Li  25.08915  17.94264  23.50866     1          0.77476
Li  25.30322  20.35067  26.02181     1          1.02204
Li  27.70486  17.75591  25.96951     1          0.65468
Li  27.64230  20.19421  23.47301     1          1.22797
Li  25.37169  22.24005   1.40222     1          0.48949
Li  25.38860  24.80288   3.94693     1          0.46080
Li  27.72314  22.19283   3.98510     1          0.57958
Li  27.55975  24.59281   1.62739     1          0.37659
Li  25.27104  22.20603   5.92911     1          1.29239
Li  25.12250  24.85046   8.38377     1          1.32462
Li  27.77051  22.17191   8.54728     1          1.26190
Li  27.67771  24.69087   6.12988     1          0.46247
Li  24.95849  22.19056  10.54551     1          0.98512
Li  24.98087  24.76304  12.65305     1          0.36587
Li  27.52511  22.21233  12.57448     1          0.69761
Li  27.55451  24.75523  10.53495     1          0.45876
Li  24.99755  22.24986  14.78014     1          0.43719
Li  24.92975  24.77443  16.91635     1          0.63480
Li  27.52541  22.17000  16.95999     1          1.03876
Li  27.41494  24.66200  14.74844     1          0.05086
Li  25.07674  22.22374  19.05209     1          1.02261
Li  25.32667  24.75704  21.59454     1          1.20757
Li  27.69576  22.19879  21.37054     1          0.98466
Li  27.68135  24.69220  18.85374     1          0.76087
Li  25.46131  22.20476  23.46170     1          0.91696
Li  25.30998  24.72476  25.96258     1          0.64656
Li  27.64919  22.13993  25.86319     1          0.43458
Li  27.62922  24.59915  23.41844     1          0.32881
Li  29.39629   1.13554   1.47744     1          1.34597
Li  29.18024   3.65668   3.98596     1          1.77567
Li  31.13349   1.15977   3.72772     1          2.82937
Li  31.15415   3.37421   1.50288     1          2.87944
Li  29.74433   1.15618   6.27949     1          0.96998
Li  29.83055   3.48695   8.40726     1          0.63803
Li  31.84207   1.09922   8.31132     1          3.42965
Li  31.43946   3.43098   6.06568     1          3.67975
Li  29.82914   1.14789  10.63507     1          0.29628
Li  29.61578   3.49218  12.67444     1          0.54978
Li  31.76555   1.18835  12.89500     1          3.46740
Li  32.06509   3.48179  10.58034     1          3.20913
Li  29.70442   1.13384  14.61887     1          0.76207
Li  29.55315   3.48126  16.87587     1          0.85335
Li  31.92505   1.16032  16.83314     1          3.14870
Li  31.55412   3.51979  14.79077     1          3.34298
Li  29.90827   1.09747  19.08225     1          0.65850
Li  29.51098   3.46922  21.32861     1          0.76650
Li  31.44572   1.04502  21.48522     1          3.42617
Li  31.66091   3.48664  19.11551     1          3.41837
Li  29.22844   1.12545  23.57308     1          1.01698
Li  29.25698   3.58420  25.90874     1          1.16624
Li  31.08628   1.11349  25.97749     1          3.02356
Li  31.20377   3.41675  23.67079     1          2.88583
Li  29.79781   5.90967   1.50613     1          0.96159
Li  29.95388   7.90551   3.88879     1          0.47057
Li  31.53412   5.61085   3.73721     1          3.30682
Li  31.96327   7.85503   1.46990     1          3.36611
Li  29.91858   5.81189   6.15533     1          0.62678
Li  30.23561   7.96355   8.27648     1          1.57504
Li  31.34402   5.93451   8.77626     1          4.79965
Li  32.20601   7.78835   6.16147     1          3.35096
Li  29.83953   5.70734  10.68846     1          1.56666
Li  30.03131   7.94915  12.47990     1          1.05550
Li  31.91502   5.79069  12.62277     1          3.30717
Li  32.64947   7.98880  10.43627     1          3.51807
Li  29.80012   5.67103  14.59786     1          0.64595
Li  29.87323   7.99682  17.14670     1          0.67528
Li  31.66341   5.78713  17.13715     1          3.45199
Li  31.52568   7.99665  14.82637     1          3.49665
Li  29.92397   5.69403  19.24118     1          1.04338
Li  30.12441   8.00567  21.31589     1          0.52208
Li  31.76193   5.64178  21.38291     1          3.35361
Li  32.25439   7.90705  19.12904     1          3.26625
Li  29.64213   5.82734  23.48185     1          0.66995
Li  30.06285   7.92021  25.88876     1          0.72530
Li  31.51509   5.57536  25.97994     1          3.29240
Li  32.02272   7.78469  23.61256     1          3.29491
Li  29.88233  10.01779   1.52587     1          0.21523
Li  29.67252  12.05365   3.89106     1          0.47770
Li  32.14164  10.04717   3.86460     1          2.94893
Li  31.86045  12.01373   1.47081     1          3.78913
Li  30.06328   9.97655   6.12853     1          0.18797
Li  30.21298  12.08320   8.33287     1          0.91647
Li  32.65162   9.97216   8.28074     1          3.30570
Li  32.10443  12.12255   6.06687     1          3.28639
Li  30.01884  10.01450  10.51452     1          0.07381
Li  29.78409  12.05240  12.68012     1          1.29267
Li  32.33057   9.80735  12.75530     1          3.20815
Li  32.38249  11.90266  10.51322     1          3.08910
Li  29.65847  10.04479  14.59914     1          0.91877
Li  29.89622  12.05522  16.99319     1          0.51018
Li  32.53388   9.86255  16.89000     1          3.38793
Li  31.77557  11.78041  14.80941     1          3.65211
Li  30.10504  10.06718  19.19949     1          0.38168
Li  30.07688  12.02965  21.37342     1          1.01043
Li  32.41881   9.98462  21.39934     1          3.12590
Li  32.40942  11.99752  19.09176     1          3.41529
Li  29.83272  10.02872  23.58907     1          0.12416
Li  29.83302  12.14947  25.98397     1          0.96736
Li  32.16555   9.98620  25.93263     1          3.16089
Li  31.90367  12.14160  23.71113     1          3.36172
Li  29.81355  13.70904   1.50597     1          0.97378
Li  29.79423  15.86948   3.83924     1          0.21632
Li  31.89082  13.78188   3.71850     1          3.34444
Li  32.14925  15.89443   1.48980     1          3.17331
Li  30.01777  13.87271   6.08424     1          0.93969
Li  30.15403  15.91331   8.33453     1          0.22683
Li  32.36152  13.89163   8.42165     1          3.27168
Li  32.09524  15.66069   6.01771     1          3.36241
Li  29.91513  13.80961  10.47619     1          0.48169
Li  29.81625  15.95015  12.69172     1          0.68780
Li  31.86540  13.94223  12.56393     1          3.58187
Li  32.61717  15.96196  10.54840     1          3.44742
Li  29.74834  13.75123  14.65580     1          0.84582
Li  29.99211  15.83334  16.87273     1         -0.01335
Li  32.30656  13.72016  16.88168     1          3.76242
Li  31.92385  16.04672  14.51011     1          4.02401
Li  30.21578  13.76013  19.08934     1          1.13235
Li  29.92554  15.84489  21.20354     1          0.44342
Li  31.98904  13.85807  21.38026     1          4.24959
Li  32.39583  16.07956  19.27001     1          3.32823
Li  29.46728  13.58718  23.56219     1          1.30452
Li  29.70702  15.81623  26.13081     1          0.74352
Li  31.85104  13.86281  25.96382     1          3.68713
Li  31.13243  15.88456  23.70520     1          3.05324
Li  30.04117  17.94845   1.54331     1          0.78918
Li  29.62774  20.01178   3.90520     1          0.74251
Li  32.02586  18.04959   3.81269     1          3.22775
Li  31.51628  20.28414   1.44907     1          3.32154
Li  30.18698  17.91069   6.14644     1          0.69407
Li  30.15893  20.08793   8.43891     1          0.64460
Li  32.39467  17.98187   8.39334     1          3.33116
Li  31.69763  20.20401   6.07083     1          3.53207
Li  30.16083  18.04083  10.58510     1          0.10210
Li  29.98625  20.20181  12.69227     1          1.17946
Li  32.35569  18.02782  12.65741     1          3.52118
Li  32.32627  20.24802  10.59436     1          3.04407
Li  30.01421  18.15551  14.43929     1          1.04427
Li  29.76686  20.43941  16.80770     1          0.75593
Li  31.76705  18.28445  16.91528     1          3.23121
Li  32.01775  20.31540  14.43877     1          3.61431
Li  30.20007  18.15009  19.32915     1          1.15773
Li  29.91440  20.11511  21.26352     1          0.89959
Li  32.15058  17.94921  21.49871     1          3.30445
Li  32.11305  20.25442  19.25218     1          3.47594
Li  29.76712  18.19689  23.53212     1          1.32297
Li  29.76939  19.97357  25.95420     1          1.00527
Li  31.90914  18.00723  25.94533     1          3.25798
Li  31.52349  20.24877  23.68771     1          3.36593
Li  29.23769  22.28067   1.51543     1          1.13648
Li  29.23781  24.70878   3.90329     1          1.10290
Li  31.18028  22.43768   3.77030     1          2.81859
Li  31.07063  24.75079   1.45212     1          3.04301
Li  29.58403  22.28466   6.21548     1          0.83470
Li  29.98525  24.69429   8.42303     1          0.71144
Li  31.89830  22.42660   8.31853     1          3.37005
Li  31.42299  24.75927   5.97736     1          3.36922
Li  29.72785  22.34226  10.61358     1          0.44388
Li  29.75617  24.78402  12.86068     1          0.84364
Li  31.79393  22.54160  12.75817     1          3.50203
Li  32.01569  24.79262  10.63695     1          3.24784
Li  29.57799  22.36015  14.57146     1          0.55782
Li  29.78644  24.64966  16.79356     1          0.20785
Li  32.03372  22.27082  16.76372     1          3.13905
Li  31.72751  24.73380  14.69437     1          3.62721
Li  29.85984  22.35868  19.06218     1          0.46109
Li  29.73208  24.66791  21.19792     1          0.96252
Li  31.46606  22.51071  21.44987     1          3.31145
Li  31.85359  24.72152  19.06254     1          3.37789
Li  29.16346  22.17124  23.46674     1          1.73714
Li  29.38630  24.72148  25.96721     1          1.35350
Li  31.15133  22.47340  25.94301     1          2.89707
Li  31.12356  24.66895  23.75390     1          2.85647
O    3.26916   8.79286   8.52549     2         -5.28927
O    4.48009   9.14246   8.48943     2         -4.88930
O    4.50003  17.87156   5.50202     3         -4.77579
O    5.09198  18.63048   4.75999     3         -4.71247
O    3.21255  13.91288  16.75089     4         -5.34343
O    2.89466  13.93022  15.56302     4         -5.28497
O    4.61307   5.82352  21.22633     5         -5.38144
O    5.86007   5.68450  21.33110     5         -4.15718
O    5.00369  19.90721  22.00768     6         -4.96869
O    4.89674  20.18044  20.80536     6         -5.09792
O   33.38832   5.94198  14.81886     7         -4.86008
O   34.00278   6.39118  15.83384     7         -5.09673
O   33.50527   4.96371   7.41067     8         -5.15231
O   34.28356   5.81669   7.00151     8         -5.22706
O   33.75336  14.29610  22.99818     9         -4.70161
O   33.70560  15.52764  22.71960     9         -5.04231
O   33.51385  16.05022  16.66781    10         -4.33244
O   33.88164  17.04686  16.08262    10         -4.45664
O   34.03631  17.31204   6.35135    11         -4.85246
O   35.29026  17.18789   6.34576    11         -5.30292
 884
li-reaction.xyz                           2500   -32565.15  41.57  24.80  27.12  90.00  90.00  90.00
Li   5.28983   0.30334   1.43394     1          3.92186
Li   4.91492   2.64925   3.68311     1          3.24722
Li   7.77958   0.55793   3.98240     1          0.37866
Li   7.69112   2.95399   1.67970     1          0.37653
Li   4.91174   0.43066   6.09392     1          3.78173
Li   4.59052   2.62252   8.25549     1          3.91635
Li   7.54521   0.59811   8.59057     1          1.06635
Li   7.38477   2.87619   6.17314     1          0.63732
Li   4.50384   0.51854  10.68404     1          4.08063
Li   4.29317   2.83287  13.19323     1          3.67306
Li   7.09268   0.48427  13.24079     1          1.12744
Li   7.14804   2.89972  11.06524     1          1.15093
Li   4.44694   0.10781  15.22561     1          3.90629
Li   4.43172   2.38921  17.53371     1          4.13678
Li   7.19731   0.44070  17.44012     1          0.83002
Li   6.94950   2.83981  15.12727     1          1.10260
Li   4.79156   0.35699  19.86827     1          3.92405
Li   4.96888   2.18551  22.23652     1          4.01897
Li   7.65629   0.37591  21.92046     1          0.30535
Li   7.47766   2.89011  19.79761     1          0.93179
Li   5.41366   0.27451  24.79713     1          3.66071
Li   5.32677   2.56164  26.98553     1          3.81679
Li   7.96986   0.49556  26.74981     1          0.39750
Li   7.64295   3.02816  24.31292     1          0.87868
Li   4.68535   4.80261   1.38624     1          3.98648
Li   4.26024   6.85088   3.44070     1          3.74351
Li   7.23037   5.11971   3.90565     1          0.51151
Li   7.24676   7.17072   1.67269     1          1.02514
Li   4.31299   4.73650   5.83690     1          4.70280
Li   4.47190   6.46712   8.10072     1          4.21996
Li   7.51373   4.95774   8.57238     1          1.36752
Li   7.37168   7.07171   6.36154     1          1.47148
Li   4.65934   4.80837  10.63367     1          3.53091
Li   4.24648   6.74840  13.16307     1          3.69182
Li   6.94486   5.08691  13.32714     1          1.23613
Li   7.20505   7.00945  10.58925     1          1.19278
Li   4.04863   4.87981  15.56936     1          3.85533
Li   4.42765   6.99150  17.65409     1          3.43857
Li   7.02852   5.09439  17.47124     1          0.40383
Li   6.91792   7.08697  15.20394     1          1.02700
Li   4.55924   4.45479  19.53784     1          4.67209
Li   4.51155   7.66898  22.68934     1          4.35863
Li   7.16844   5.21166  22.06478     1          1.49342
Li   7.17164   7.10107  19.95984     1          1.36041
Li   4.72851   4.86196  25.01502     1          4.15187
Li   4.44928   6.98011  27.03640     1          4.14154
Li   7.34722   5.26269  26.79672     1          0.31932
Li   7.21112   7.19625  24.35476     1          0.94912
Li   4.23445   9.07961   1.45316     1          3.81953
Li   3.97688  10.87937   3.90687     1          3.41109
Li   6.89608   9.24474   3.96682     1          0.13546
Li   6.77838  11.20227   1.60480     1          1.51782
Li   4.66266   8.84711   5.93862     1          3.25126
Li   4.34580  11.20068   8.31447     1          3.56251
Li   7.01737   9.10891   8.44839     1          0.38294
Li   6.77134  11.23252   6.26499     1          0.70780
Li   4.56062   8.89380  10.68980     1          3.09369
Li   3.62512  10.86899  13.21749     1          4.32090
Li   6.71950   9.20956  13.31248     1          0.75973
Li   6.71946  11.13408  11.09187     1          1.36343
Li   4.09001   8.83207  15.28815     1          3.39385
Li   4.34650  10.76840  17.54524     1          3.54233
Li   6.72177   9.01101  17.46597     1          0.05857
Li   6.59033  10.98298  15.33383     1          1.27068
Li   4.36390   9.10993  19.84487     1          3.35350
Li   3.99546  10.73338  22.28710     1          3.38139
Li   6.99415   9.33077  22.06179     1          0.38565
Li   6.84087  11.11434  19.60343     1          0.99423
Li   4.09465   9.22787  25.11290     1          3.48834
Li   4.08501  11.22693  27.15410     1          4.83698
Li   6.89979   9.12994  26.79912     1         -0.03943
Li   6.74744  11.21655  24.43908     1          0.85775
Li   4.07127  12.91251   1.61970     1          4.57745
Li   4.48009  14.87345   3.84523     1          3.38072
Li   6.78892  12.53990   3.90026     1          0.92330
Li   6.93197  14.59699   1.64987     1          0.12823
Li   4.06033  12.88559   6.05629     1          4.03870
Li   4.48880  14.72337   8.42031     1          2.95392
Li   6.90343  12.53235   8.70051     1          1.30848
Li   7.18882  14.19596   6.32274     1          0.51864
Li   4.14915  12.66828  10.78999     1          3.16821
Li   4.10567  15.09268  12.81443     1          3.19732
Li   6.63586  12.70584  13.18290     1          1.79059
Li   6.63137  14.58094  10.81641     1         -0.16440
Li   4.76904  12.93300  14.71389     1          4.88267
Li   4.23413  14.96397  17.71073     1          3.70314
Li   6.44840  12.75757  17.41308     1          0.83875
Li   6.61275  14.80845  15.11094     1          0.94081
Li   4.14845  12.71487  20.11499     1          2.95743
Li   4.18157  14.77770  22.42566     1          3.80288
Li   6.64828  12.45911  21.95807     1          0.72006
Li   6.91870  14.60378  19.86640     1          0.48242
Li   4.03353  12.67007  24.51841     1          3.25365
Li   4.25136  14.68495  26.80320     1          3.80755
Li   6.77750  12.60083  26.74107     1          1.32886
Li   6.90945  14.46898  24.28493     1         -0.13477
Li   4.56143  16.84050   1.39638     1          3.76660
Li   5.15608  18.71296   3.96416     1          2.97223
Li   7.49743  16.50570   4.08105     1          0.89162
Li   7.42476  18.52242   1.58604     1          0.05504
Li   5.51404  16.86437   6.36842     1          2.84161
Li   4.42873  19.18437   8.04379     1          4.44074
Li   7.49895  16.51574   8.49867     1          1.61526
Li   7.61335  18.96507   6.39372     1          0.85085
Li   4.53047  17.15376  10.40958     1          3.32929
Li   4.05743  18.86104  13.04414     1          3.88384
Li   6.92906  16.71341  13.04338     1          0.94354
Li   7.09203  18.76641  10.69795     1          0.99233
Li   4.15807  16.85171  15.31059     1          3.50977
Li   4.33694  18.94220  17.75242     2          3.69675
Li   6.93279  16.58143  17.53910     1          0.30406
Li   6.82441  18.50239  15.19631     1          0.82867
Li   4.84875  16.74583  20.06320     1          3.13543
Li   6.19462  18.84455  22.22385     1          3.18806
Li   7.40874  16.45685  22.06878     1          1.87780
Li   7.48354  18.59518  19.69342     1          1.19738
Li   4.77424  16.88001  24.78514     1          3.17926
Li   4.75299  19.02517  26.91194     1          4.21667
Li   7.34952  16.44004  26.87048     1          1.65663
Li   7.56717  18.31145  24.88165     1          1.16521
Li   5.27308  21.02436   1.62345     1          3.72369
Li   5.34852  23.42606   3.80623     1          3.56148
Li   7.71599  20.81692   4.09369     1          0.44420
Li   7.94347  23.20330   1.61216     1          0.37759
Li   4.78554  21.31059   6.03313     1          3.91396
Li   4.76645  23.31368   8.30134     1          3.66020
Li   7.43254  20.96050   8.49306     1          0.96723
Li   7.57064  23.27927   6.40086     1          0.31468
Li   4.39153  20.95356  10.51349     1          3.95502
Li   4.41328  23.35165  12.92100     1          4.13799
Li   6.91067  20.82736  13.25944     1          1.36578
Li   7.16762  23.31295  10.79999     1          1.05769
Li   4.32972  21.02909  15.26802     1          3.47722
Li   4.49897  23.18961  17.76090     1          3.93191
Li   7.06259  20.75692  17.47239     1          1.04156
Li   7.07821  23.17321  15.18614     1          1.07046
Li   4.82317  20.98853  20.25455     3          3.64787
Li   5.00394  23.50353  22.28794     1          3.46725
Li   7.73272  21.48577  21.76804     1          1.03796
Li   7.60676  23.37237  19.57723     1          1.57431
Li   5.04218  20.73152  24.18382     1          3.83924
Li   5.21475  23.06172  26.72260     1          4.20004
Li   7.70198  20.77748  26.69159     1          0.36574
Li   7.81121  23.16787  24.33683     1          0.46240
Li  10.11057   0.63332   1.77279     1          0.44589
Li   9.79775   2.96511   4.00636     1          0.49420
Li  11.62170   0.46123   4.19910     1          1.60619
Li  11.58494   3.10816   1.54469     1          1.65401
Li   9.80436   0.47181   6.38080     1          0.93453
Li   9.66030   2.88748   8.61888     1          0.62942
Li  11.92869   0.33027   8.62638     1          1.53042
Li  11.56639   3.02381   6.26715     1          0.71357
Li   9.74389   0.44424  10.77130     1          0.99296
Li   9.52525   2.89190  13.30361     1          0.69123
Li  12.07561   0.40982  13.13892     1          0.99143
Li  11.85166   3.04205  10.75263     1          0.83109
Li   9.56308   0.35595  15.17161     1          1.23090
Li   9.54468   2.93083  17.48686     1          0.49590
Li  11.96021   0.38678  17.67817     1          1.40269
Li  11.90874   3.03564  15.25582     1          0.74005
Li   9.74033   0.53346  19.63224     1          0.84141
Li   9.60760   2.92604  21.89121     1          0.65434
Li  11.59119   0.47203  21.93001     1          1.49326
Li  11.65099   3.13929  19.66061     1          0.76646
Li   9.96384   0.54603  24.18987     1          0.92513
Li   9.88467   3.07276  26.68957     1          0.98393
Li  11.82841   0.53100  26.69935     1          1.73935
Li  11.40431   3.10512  24.14986     1          0.99005
Li   9.68433   5.28888   1.63125     1          0.46300
Li   9.39564   7.39330   4.06695     1          0.32365
Li  11.55154   5.14626   4.14257     1          0.45233
Li  11.86504   7.34539   1.51441     1          1.72065
Li   9.48116   5.13037   6.27622     1          0.35910
Li   9.29593   7.25225   8.58102     1          0.67037
Li  11.51621   5.05861   8.61463     1         -0.02750
Li  11.53652   7.32486   6.22311     1          1.05509
Li   9.56410   5.09338  10.95976     1          0.08482
Li   9.24402   7.27608  13.24234     1          1.04195
Li  11.85507   5.15094  13.06381     1         -0.15412
Li  11.78265   7.36683  10.66851     1          1.29252
Li   9.32631   5.09337  15.15800     1          0.43640
Li   9.33514   7.40208  17.43870     1          0.44755
Li  11.78091   5.09682  17.65629     1          0.08962
Li  11.81053   7.36206  15.41458     1          0.58426
Li   9.36600   5.29528  19.54747     1          0.21549
Li   9.38438   7.51958  21.94010     1          0.46000
Li  11.40293   5.10016  22.08013     1          0.31196
Li  11.74547   7.29681  19.73921     1          0.95273
Li   9.54174   5.37534  24.34402     1          0.27631
Li   9.52019   7.39494  26.73695     1          0.98392
Li  11.58265   5.22105  26.78206     1          0.98865
Li  11.69074   7.41024  24.11760     1          1.14999
Li   9.47982   9.04534   1.56475     1          0.84012
Li   9.33100  11.08717   4.04448     1          0.16449
Li  11.85217   8.91966   4.10834     1          0.54339
Li  12.00325  11.01405   1.52200     1          0.68333
Li   9.38387   9.10503   6.32270     1          0.38652
Li   9.19810  11.10986   8.68512     1          0.72923
Li  11.73834   8.76192   8.53605     1          0.88072
Li  11.81371  10.88305   6.33695     1          0.02400
Li   9.49534   9.06307  10.93159     1          0.20456
Li   9.37232  11.18994  13.38458     1          2.64212
Li  12.06855   8.80884  13.02650     1          0.74774
Li  12.01855  10.94099  10.82527     1          0.34946
Li   9.16607   9.09091  15.06466     1          1.21637
Li   9.10672  11.11452  17.39449     1          0.46235
Li  11.83820   8.74363  17.79109     1          1.67058
Li  12.23757  10.76736  15.49974     1          0.01418
Li   9.32574   9.13764  19.58186     1          0.27262
Li   9.30575  11.12278  22.04988     1          0.18925
Li  11.72652   8.92420  22.08313     1          1.04507
Li  11.70687  10.97107  19.71014     1          0.04237
Li   9.33112   9.14040  24.32408     1          0.02847
Li   9.30746  11.06805  26.80130     1          0.91522
Li  11.87724   8.92052  26.80669     1          1.22358
Li  11.88547  11.00650  24.24068     1         -0.04053
Li   9.33339  12.67876   1.52584     1          0.86745
Li   9.43159  14.54779   4.04364     1          0.28188
Li  11.92623  12.68285   4.08122     1         -0.07921
Li  11.89587  14.78424   1.51578     1          1.19009
Li   9.41005  12.63450   6.29769     1          0.59917
Li   9.41874  14.54274   8.79270     1          0.36351
Li  11.80121  12.74072   8.62139     1         -0.00448
Li  11.70850  14.82890   6.30348     1          0.81561
Li   9.20137  12.62079  11.02705     1          0.43230
Li   9.09741  14.62473  13.35800     1          1.39779
Li  12.22235  12.92105  12.92054     1          0.03268
Li  11.87250  14.95761  10.65012     1          1.45151
Li   9.35242  12.50759  15.04762     1          2.81547
Li   9.37468  14.68775  17.42006     1          0.13944
Li  11.94104  12.78509  17.58070     1          0.32975
Li  12.02423  14.90309  15.34144     1          0.76934
Li   9.07555  12.70736  19.59705     1          0.82947
Li   9.36051  14.60158  21.96261     1          0.51129
Li  11.79273  12.81840  22.00490     1          0.09156
Li  11.77732  14.93901  19.78258     1          0.73544
Li   9.32283  12.63825  24.27306     1          0.31883
Li   9.48523  14.69008  26.73180     1          0.83985
Li  11.99602  12.70914  26.77074     1          0.63931
Li  11.82701  14.79908  24.17782     1          0.70111
Li   9.60185  16.33063   1.67191     1          0.86748
Li   9.59436  18.47762   4.05140     1          0.42338
Li  11.65568  16.32914   4.25697     1          1.10984
Li  11.59589  18.51375   1.57170     1          1.08307
Li   9.28021  16.31387   6.43655     1          0.25708
Li   9.45633  18.54361   8.82464     1          0.35980
Li  11.72561  16.42910   8.62640     1          0.79883
Li  11.44519  18.62633   6.31220     1          0.01676
Li   9.34798  16.35594  10.95275     1          0.21196
Li   9.27774  18.66890  13.23361     1          0.54724
Li  11.77183  16.37770  12.97096     1          0.67365
Li  11.79933  18.64922  10.74959     1          0.06720
Li   9.22082  16.44726  15.07693     1          1.21243
Li   9.46330  18.47984  17.41579     1         -0.06451
Li  11.81431  16.37733  17.67231     1          1.21047
Li  11.82967  18.58580  15.29580     1         -0.12750
Li   9.21192  16.37986  19.66791     1          0.57294
Li   9.27947  18.50935  21.95074     1         -0.16267
Li  11.51144  16.47651  22.10406     1          0.91969
Li  11.53127  18.65189  19.73039     1         -0.06764
Li   9.45726  16.27501  24.25015     1          0.69176
Li   9.81300  18.42205  26.77564     1          0.77632
Li  11.85299  16.36189  26.77979     1          1.70539
Li  11.47565  18.59038  24.13481     1          0.46699
Li   9.93527  20.70746   1.66798     1          0.92453
Li   9.98646  23.22650   4.15814     1          0.88295
Li  11.41830  20.67616   4.21054     1          1.12676
Li  11.85841  23.24715   1.63152     1          1.86032
Li   9.76262  20.87682   6.47507     1          0.76089
Li   9.71709  23.30246   8.66396     1          0.73256
Li  11.69459  20.67979   8.71421     1          0.73738
Li  11.63664  23.34621   6.41898     1          1.42917
Li   9.53593  20.87025  10.82719     1          0.57381
Li   9.55506  23.38834  13.21162     1          1.30498
Li  11.91420  20.75445  13.11155     1          0.71188
Li  11.97496  23.38932  10.70907     1          1.30449
Li   9.50199  20.83156  15.11839     1          0.80402
Li   9.74244  23.28971  17.56059     1          1.04404
Li  11.81015  20.69811  17.62959     1          0.84416
Li  12.07340  23.35909  15.23508     1          1.02107
Li   9.59735  20.79686  19.60626     1          0.65636
Li   9.96272  23.36488  21.86147     1          1.53212
Li  11.44526  20.70069  22.02232     1          0.52719
Li  11.84585  23.36668  19.66084     1          1.46008
Li   9.73064  20.74280  24.27151     1          0.70015
Li  10.09833  23.10870  26.55298     1          0.49112
Li  11.58184  20.67421  26.75716     1          1.54673
Li  11.58201  23.28771  24.14214     1          1.51483
Li  13.51135   0.47442   1.56118     1          1.09785
Li  13.76626   2.98682   4.02765     1          0.52779
Li  16.22721   0.23443   3.55860     1          1.26166
Li  16.16434   2.43304   1.32948     1          1.22508
Li  13.85443   0.35567   6.15450     1          1.18067
Li  13.98716   2.87659   8.40730     1          0.37019
Li  16.22585   0.31433   7.99946     1          1.08623
Li  16.10050   2.64660   5.92723     1          0.09787
Li  14.14778   0.29271  10.36715     1          2.09814
Li  14.15685   2.92833  12.96677     1          0.71928
Li  16.15075   0.40365  12.83545     1          0.94153
Li  16.12171   2.67876  10.41539     1         -0.02161
Li  14.28015   0.34507  15.35218     1          1.73632
Li  14.09156   2.95439  17.97519     1          0.98029
Li  16.17019   0.33268  18.06589     1          1.28399
Li  16.00407   2.69957  15.48057     1          0.47334
Li  14.09551   0.39046  19.94765     1          1.67778
Li  13.74440   2.93797  22.20578     1          0.25922
Li  16.13610   0.37538  22.55402     1          0.85994
Li  16.16338   2.64162  20.31315     1         -0.18808
Li  13.63616   0.36344  24.18648     1          1.15133
Li  13.65401   3.03155  26.90796     1          1.69029
Li  16.17981   0.32508  26.90593     1          2.42509
Li  16.12671   2.55958  24.66642     1         -0.39102
Li  13.89995   4.93161   1.41527     1          1.64128
Li  14.14447   6.98299   3.86179     1          0.80151
Li  16.09007   4.70146   3.74219     1          0.25904
Li  16.17325   6.54165   1.43924     1          1.67122
Li  13.75142   5.01578   6.18147     1          0.04790
Li  14.36670   6.96789   8.32723     1          1.05742
Li  16.23628   4.61024   8.01677     1          0.77479
Li  16.27523   6.57191   5.87595     1          0.71192
Li  14.04743   4.87603  10.51779     1          0.25141
Li  14.45247   6.96365  12.86653     1          0.82192
Li  16.15171   4.76008  12.95431     1          0.90357
Li  16.41552   6.52259  10.49634     1          0.42649
Li  14.09466   5.00695  15.53022     1          0.23633
Li  14.35442   7.00881  17.73687     1          1.06788
Li  16.07015   4.75601  17.91212     1          1.05373
Li  16.31334   6.64594  15.53083     1          0.81336
Li  14.02688   4.94583  19.96401     1          0.40291
Li  14.05070   7.00045  22.24563     1          0.95882
Li  16.18436   4.68303  22.42369     1          0.72300
Li  16.34347   6.55582  20.38994     1          0.58459
Li  13.83543   4.94868  24.35863     1         -0.03646
Li  14.20377   6.97533  26.81571     1          2.54732
Li  16.01311   4.55460  26.87053     1          1.31636
Li  16.19920   6.61739  24.55614     1          0.09130
Li  14.19140   8.58688   1.36542     1          2.70767
Li  14.07205  10.83733   3.89957     1          0.52574
Li  16.07958   8.67162   3.79138     1          0.32041
Li  16.04638  10.77339   1.58035     1          0.89861
Li  14.09691   8.63433   6.03474     1          0.62014
Li  14.22338  10.71905   8.31924     1          0.06234
Li  16.30335   8.71256   7.92511     1          0.82498
Li  16.01640  10.85964   6.00522     1          0.71554
Li  14.45169   8.50461  10.45768     1          0.95065
Li  14.28521  10.75055  12.73551     1          0.95619
Li  16.28399   8.77854  12.74146     1          1.03853
Li  16.22988  10.77202  10.48063     1          0.36952
Li  14.43967   8.57401  15.53530     1          0.93916
Li  14.29698  10.80442  17.91168     1          0.20138
Li  16.24614   8.78026  17.83963     1          0.71390
Li  16.13567  10.85034  15.61806     1          0.74108
Li  14.24403   8.71305  20.00495     1          0.60252
Li  13.97110  10.75907  22.07694     1          0.40980
Li  16.06734   8.70881  22.34939     1          0.92979
Li  16.17581  10.83469  20.37721     1          0.65772
Li  14.13043   8.64026  24.34548     1          0.88989
Li  14.22436  10.84087  26.80902     1          1.46890
Li  16.12967   8.61803  26.82388     1          1.61462
Li  15.95426  10.83896  24.48873     1          0.38474
Li  14.21876  12.87924   1.50825     1          1.53288
Li  14.11940  15.07775   3.96790     1          0.79426
Li  15.93337  12.91042   3.83338     1          0.38958
Li  16.10798  15.13169   1.50110     1          1.64481
Li  13.96387  12.94851   6.25931     1          0.42914
Li  14.26041  14.99349   8.35458     1          0.54104
Li  16.12947  12.88107   7.96870     1          0.75475
Li  16.04446  15.02232   5.99945     1          0.99662
Li  14.33639  12.89719  10.49634     1          0.23469
Li  14.44409  15.11624  12.85602     1          0.75672
Li  16.12600  12.85274  12.76723     1          0.79225
Li  16.24521  14.94221  10.52199     1          0.86217
Li  14.26832  12.94126  15.66568     1          0.91493
Li  14.46154  15.18099  17.89550     1          0.95880
Li  16.23954  12.91627  17.89352     1          0.39864
Li  16.27349  14.91647  15.62186     1          1.07179
Li  14.22348  12.95389  20.00519     1          0.11737
Li  14.07289  15.07192  22.30793     1          0.74057
Li  16.01610  12.86961  22.33400     1          0.75161
Li  16.25981  15.02098  20.44140     1          0.91077
Li  14.04487  12.87061  24.39472     1          0.50810
Li  14.17067  15.12669  26.93394     1          2.72750
Li  16.03067  12.98431  26.75953     1          0.94109
Li  16.07149  15.06398  24.53968     1          0.27266
Li  14.18259  16.75187   1.48862     1          2.60876
Li  13.82690  18.78568   3.96242     1         -0.08416
Li  16.18288  17.12400   3.77386     1          0.08556
Li  16.02183  19.17051   1.46952     1          1.22584
Li  14.07016  16.72798   6.11447     1          0.99067
Li  14.03198  18.79349   8.41270     1          0.28731
Li  16.33696  17.17368   7.94207     1          0.71493
Li  16.14997  19.04807   5.92148     1          0.70960
Li  14.37302  16.73080  10.65872     1          1.02911
Li  14.12787  18.74567  12.83728     1          0.27368
Li  16.32719  17.08986  12.83829     1          0.91829
Li  16.11081  18.98569  10.44586     1          0.98440
Li  14.45029  16.76326  15.48941     1          0.74494
Li  14.06936  18.89694  17.82527     1          0.36898
Li  16.35160  17.22635  17.87474     1          0.66185
Li  16.12126  18.99141  15.43221     1          0.96511
Li  14.34816  16.77849  20.00070     1          1.03711
Li  13.75163  18.75520  22.17509     1          0.13149
Li  16.24791  17.15495  22.47831     1          0.80591
Li  16.21822  19.11575  20.35140     1          0.75851
Li  14.13405  16.76584  24.45472     1          0.82375
Li  13.88345  18.80931  26.90649     1          1.51715
Li  16.18011  17.18558  26.89244     1          1.53434
Li  16.10085  19.03344  24.58665     1          0.25825
Li  13.66549  20.74093   1.43415     1          1.51661
Li  13.65322  23.41113   4.13806     1          1.22279
Li  16.10420  21.19788   3.66859     1         -0.45143
Li  16.19118  23.43345   1.43198     1          2.54946
Li  13.74895  20.84441   6.14641     1          0.14952
Li  14.14256  23.37873   8.40222     1          1.75401
Li  16.14132  21.12427   8.02900     1         -0.14561
Li  16.11846  23.38775   5.78764     1          0.87647
Li  14.13062  20.84493  10.41534     1          0.84450
Li  14.30080  23.44435  13.01968     1          1.72956
Li  16.02752  21.08267  12.88329     1          0.44756
Li  16.15777  23.44671  10.30493     1          1.24703
Li  14.16389  20.87685  15.40777     1          0.74256
Li  14.13885  23.49616  18.01791     1          2.16819
Li  16.12219  21.09492  17.95862     1          0.01587
Li  16.15939  23.39885  15.54208     1          0.94565
Li  14.03139  20.92100  19.94170     1          0.42806
Li  13.79618  23.42083  22.15766     1          1.05216
Li  16.11615  21.11793  22.42707     1          0.08760
Li  16.25456  23.46966  20.35410     1          1.08473
Li  13.74940  20.78652  24.26820     1          0.63451
Li  13.51221  23.29983  26.77219     1          1.14277
Li  16.17951  21.30857  27.01472     1          1.20723
Li  16.24849  23.51567  24.76969     1          1.33265
Li  18.38468   0.30045   1.48180     1          2.53946
Li  18.45275   2.54553   3.66242     1         -0.44773
Li  20.93698   0.32598   4.15277     1          1.17493
Li  20.90712   3.01682   1.44798     1          1.63458
Li  18.44193   0.35903   5.77826     1          0.83614
Li  18.42301   2.62785   8.02186     1         -0.13733
Li  20.45896   0.34787   8.33745     1          1.65351
Li  20.80886   2.89514   6.10856     1          0.24502
Li  18.44739   0.33235  10.28614     1          1.23537
Li  18.59111   2.71144  12.90395     1          0.45038
Li  20.29146   0.33761  13.00263     1          1.80463
Li  20.50895   2.93682  10.37798     1          0.84203
Li  18.47450   0.40289  15.53141     1          1.01685
Li  18.49769   2.68904  17.94667     1         -0.00654
Li  20.45788   0.28930  17.99284     1          2.08969
Li  20.49150   2.91784  15.37749     1          0.71423
Li  18.34118   0.31570  20.34402     1          1.15179
Li  18.48008   2.64062  22.43669     1          0.03342
Li  20.71445   0.34367  22.23424     1          1.23290
Li  20.56287   2.82258  20.00117     1          0.32454
Li  18.33558   0.23443  24.81008     1          1.25758
Li  18.37688   2.41926  27.07293     1          1.27773
Li  21.03364   0.44242  26.85207     1          1.21736
Li  20.83200   2.95166  24.35116     1          0.57384
Li  18.54414   4.55878   1.50411     1          1.28765
Li  18.39039   6.60936   3.76060     1          0.08187
Li  20.74525   4.94811   3.94902     1         -0.05555
Li  20.38766   7.00710   1.51228     1          2.69922
Li  18.40862   4.66991   5.89364     1          0.72680
Li  18.22535   6.54668   7.92902     1          0.76548
Li  20.50089   4.92846   8.35027     1          0.34945
Li  20.48695   7.00559   6.06507     1          1.05155
Li  18.48079   4.73819  10.44988     1          1.00554
Li  18.26387   6.63583  12.87298     1          0.81072
Li  20.52274   5.01716  12.80293     1          0.22017
Li  20.20236   6.99918  10.62796     1          0.99981
Li  18.48938   4.76098  15.43374     1          0.82683
Li  18.23673   6.50039  17.87273     1          0.44402
Li  20.59495   4.86083  17.85669     1          0.22647
Li  20.19699   6.96234  15.48682     1          0.88301
Li  18.39881   4.62477  20.32053     1          0.74679
Li  18.30891   6.59248  22.46820     1          0.73273
Li  20.79528   4.97631  22.26860     1          0.07742
Li  20.22503   6.98839  20.07269     1          0.90480
Li  18.46605   4.69608  24.63451     1          0.20662
Li  18.35268   6.54852  26.95100     1          1.62601
Li  20.66070   4.95139  26.93719     1          1.56481
Li  20.37453   6.98680  24.50418     1          0.89089
Li  18.42783   8.63101   1.52614     1          1.66944
Li  18.59702  10.86772   3.83992     1          0.38567
Li  20.41956   8.67334   3.95748     1          0.73831
Li  20.31933  10.84155   1.55361     1          1.50076
Li  18.51092   8.71989   5.98732     1          1.00020
Li  18.40660  10.85048   7.94187     1          0.81795
Li  20.27048   8.73687   8.29340     1          0.50500
Li  20.58312  10.81119   6.23181     1          0.33303
Li  18.34454   8.78307  10.52421     1          0.94032
Li  18.49204  10.84962  12.75807     1          0.74527
Li  20.11274   8.56171  12.85301     1          1.00212
Li  20.18708  10.86114  10.45066     1          0.35559
Li  18.33652   8.77252  15.63396     1          0.96234
Li  18.41098  10.80714  17.87814     1          0.48575
Li  20.08434   8.54659  17.90392     1          1.11363
Li  20.32415  10.82335  15.62065     1          1.16315
Li  18.29025   8.71912  20.41605     1          0.86984
Li  18.56023  10.90615  22.34557     1          0.72641
Li  20.44620   8.69319  22.34999     1          0.71853
Li  20.29462  10.83363  20.05449     1          0.18091
Li  18.50218   8.70881  24.55713     1          0.37345
Li  18.53552  10.80267  26.77778     1          0.89473
Li  20.36372   8.58796  27.01311     1          2.81549
Li  20.52569  10.94031  24.44546     1          0.48781
Li  18.54229  12.99638   1.58417     1          0.98693
Li  18.49842  15.05123   3.78841     1          0.29289
Li  20.54669  12.86732   3.95068     1          0.40720
Li  20.42714  15.14212   1.42333     1          2.79798
Li  18.50952  12.87545   5.99494     1          0.84022
Li  18.26424  14.99921   7.89699     1          0.92877
Li  20.30031  12.99658   8.24314     1          0.17400
Li  20.48852  15.05454   6.03350     1          0.63999
Li  18.32947  12.95257  10.46151     1          0.49061
Li  18.26079  14.96312  12.74239     1          1.11748
Li  20.25414  13.05431  12.68532     1          0.90156
Li  20.06362  15.19042  10.43349     1          0.90362
Li  18.48216  12.90322  15.60151     1          0.81962
Li  18.28566  14.99209  17.84357     1          0.85465
Li  20.23204  13.05356  17.85357     1          0.17734
Li  20.13490  15.22593  15.48749     1          0.85140
Li  18.40780  12.95941  20.38194     1          0.72939
Li  18.49833  15.04520  22.35359     1          1.04209
Li  20.59094  13.03350  22.14715     1          0.31216
Li  20.31606  15.05682  20.01319     1          0.52946
Li  18.57959  12.92328  24.52215     1          0.33231
Li  18.45197  15.12728  26.84396     1          1.66174
Li  20.37754  12.92840  26.85816     1          1.33412
Li  20.40813  15.07270  24.41005     1          0.92135
Li  18.39149  17.17384   1.44060     1          1.61625
Li  18.48239  19.03158   3.75254     1          0.19369
Li  20.42792  16.76391   3.89481     1          0.77089
Li  20.64887  18.80871   1.47499     1          1.65561
Li  18.31443  17.13773   5.87589     1          0.75167
Li  18.33328  19.11606   7.97969     1          0.82638
Li  20.17640  16.77336   8.28451     1          0.90463
Li  20.79256  18.75580   6.16414     1          0.14373
Li  18.16565  17.20576  10.46000     1          0.56518
Li  18.42011  18.95616  12.92545     1          0.87997
Li  20.12361  16.74456  12.83230     1          0.77682
Li  20.46425  18.88368  10.49059     1          0.24240
Li  18.19148  17.10583  15.51725     1          0.78788
Li  18.46965  18.95740  17.89538     1          0.90712
Li  20.20731  16.67779  17.69050     1          1.19464
Li  20.49767  18.68198  15.47813     1          0.07818
Li  18.21879  17.16628  20.40546     1          0.71949
Li  18.41338  19.01625  22.42924     1          0.71477
Li  20.51465  16.68404  22.28922     1          0.89865
Li  20.49127  18.77983  19.92119     1          0.21015
Li  18.39093  17.11796  24.57211     1          0.15827
Li  18.55079  19.16142  26.87755     1          1.21393
Li  20.38103  16.71428  26.88210     1          2.63355
Li  20.73511  18.75066  24.42695     1         -0.18636
Li  18.38481  21.30651   1.35749     1          1.23305
Li  18.33683  23.49887   3.56887     1          1.28374
Li  20.82833  20.78840   4.06578     1          0.51406
Li  21.08095  23.28049   1.61203     1          1.18419
Li  18.46549  21.10993   5.91401     1          0.08034
Li  18.32160  23.45111   7.97366     1          1.04941
Li  20.50721  20.90802   8.35091     1          0.34995
Li  20.74698  23.38541   6.15695     1          1.16382
Li  18.43976  21.09114  10.37306     1          0.01912
Li  18.44684  23.37645  12.81281     1          0.94640
Li  20.37751  20.83591  12.89851     1          0.77568
Li  20.40960  23.44298  10.30759     1          2.06053
Li  18.58705  21.03626  15.46369     1          0.46194
Li  18.43723  23.42684  18.06027     1          1.27827
Li  20.45290  20.84096  17.91774     1          0.92889
Li  20.29540  23.44132  15.32133     1          1.75737
Li  18.42012  21.10702  20.29875     1         -0.15854
Li  18.44553  23.38976  22.53528     1          0.82238
Li  20.72201  20.86695  22.24743     1          0.20388
Li  20.44731  23.41115  19.95954     1          1.69761
Li  18.45960  21.18912  24.68088     1         -0.49792
Li  18.36053  23.41923  26.96285     1          2.48208
Li  20.85978  20.73879  27.00064     1          1.67197
Li  20.84345  23.41317  24.25900     1          1.26259
Li  22.76828   0.52950   1.67304     1          1.66646
Li  23.15990   3.10288   4.18855     1          1.02123
Li  24.65439   0.56393   4.15947     1          0.90500
Li  24.71295   3.09484   1.67117     1          0.97649
Li  23.00951   0.39890   6.38054     1          1.28109
Li  22.92435   3.06879   8.61248     1          0.63047
Li  24.82374   0.44142   8.61398     1          0.88815
Li  24.98205   2.91504   6.38852     1          0.49432
Li  22.54834   0.29963  10.59153     1          1.51359
Li  22.66348   3.01732  13.06087     1          0.77226
Li  24.98732   0.35519  13.10152     1          1.08090
Li  24.93994   2.88832  10.83599     1          0.62749
Li  22.52648   0.39984  15.18891     1          1.01384
Li  22.76540   3.01100  17.72960     1          0.74252
Li  24.82369   0.46182  17.63320     1          0.91237
Li  24.97673   2.94727  15.15700     1          0.63177
Li  22.71943   0.37733  19.80987     1          1.22153
Li  23.01870   2.98683  22.15674     1          0.72419
Li  24.83887   0.50352  22.04582     1          0.76520
Li  24.95851   2.97674  19.84309     1          0.50269
Li  22.96486   0.38165  24.20745     1          1.60298
Li  22.99061   3.08616  26.81670     1          1.56808
Li  24.51691   0.60593  26.58851     1          0.43494
Li  24.80623   2.97837  24.31115     1          0.56221
Li  22.99575   5.22055   1.54610     1          0.97865
Li  22.88470   7.41383   4.23098     1          1.17680
Li  25.01766   5.38342   4.05651     1          0.24773
Li  25.07556   7.34401   1.61122     1          0.93187
Li  23.12657   5.10792   6.27653     1          0.08325
Li  22.83137   7.31695   8.55526     1          0.82103
Li  25.13343   5.21574   8.68649     1          0.41562
Li  25.22403   7.54552   6.40340     1          0.65311
Li  22.87059   5.10330  10.61696     1          0.10084
Li  22.75709   7.44411  12.89366     1          0.45420
Li  25.14637   5.23534  13.15691     1          0.27860
Li  25.08726   7.63450  10.85353     1          0.31418
Li  22.69202   5.14457  15.29691     1         -0.10963
Li  22.67855   7.42350  17.80494     1          1.09238
Li  24.93840   5.21432  17.69509     1          0.11638
Li  25.02589   7.39937  15.28159     1          0.75451
Li  22.95531   5.07557  19.88804     1          0.09767
Li  22.93084   7.32528  22.19299     1          1.33393
Li  25.07074   5.24904  22.08570     1          0.08153
Li  25.35020   7.47671  19.81664     1          0.46423
Li  23.07260   5.13516  24.19248     1          0.63088
Li  22.73464   7.36832  26.82079     1          1.72670
Li  24.93276   5.27789  26.69518     1          0.39185
Li  25.18683   7.38636  24.25981     1          0.59209
Li  22.71456   8.91107   1.56800     1          1.11279
Li  22.68662  10.95376   4.09040     1         -0.17070
Li  25.27453   9.01762   4.03299     1          0.28463
Li  25.25998  10.99574   1.66265     1          0.84064
Li  22.78611   8.89430   6.24933     1          1.01990
Li  22.73100  11.00069   8.54246     1          0.14378
Li  25.18950   9.24128   8.58761     1          0.37827
Li  25.14384  10.92899   6.17146     1          0.47691
Li  22.61928   8.86840  10.49262     1          1.62634
Li  22.23874  10.81645  12.77769     1         -0.02114
Li  25.35810   9.10984  13.33688     1          1.74541
Li  25.39569  11.07125  10.86052     1          0.44902
Li  22.41224   8.89626  15.33070     1          0.59639
Li  22.49326  11.02261  17.55425     1          0.14158
Li  25.00873   9.09445  17.50988     1          0.49090
Li  24.97544  11.11673  14.98019     1          2.45832
Li  22.69718   8.89007  19.86229     1          0.63057
Li  22.71603  10.93529  22.08977     1         -0.22259
Li  25.02187   8.96035  22.08121     1          0.97198
Li  25.21064  10.98681  19.72704     1          0.41329
Li  22.71102   8.87905  24.28997     1          0.58316
Li  22.52163  10.97511  26.85578     1          0.53329
Li  25.08624   9.00473  26.77863     1          0.61978
Li  25.06206  11.02817  24.35712     1          0.57951
Li  22.57448  12.68458   1.64721     1          0.54386
Li  22.77972  14.84080   4.15014     1          0.49129
Li  25.20120  12.64443   4.07097     1          0.19559
Li  25.14026  14.76607   1.60686     1          0.58583
Li  22.83398  12.82131   6.32088     1         -0.06098
Li  22.77182  14.94453   8.46876     1          0.69021
Li  25.31683  12.65932   8.63971     1          0.16600
Li  25.16948  14.82491   6.36118     1          0.32751
Li  22.50283  12.78635  10.68028     1          0.19427
Li  22.51159  14.95945  12.92193     1          0.85154
Li  25.09267  12.56706  13.19279     1          2.13292
Li  25.11715  14.66627  10.76737     1          0.45951
Li  22.32790  12.98767  15.41741     1         -0.10235
Li  22.70925  14.96840  17.74623     1          1.51199
Li  25.24470  12.58491  17.37575     1          0.05189
Li  25.42567  14.66677  14.98631     1          1.02232
Li  22.78601  12.80625  19.79455     1         -0.08246
Li  22.88184  14.87867  22.11424     1          0.90160
Li  25.22052  12.66469  22.22186     1          0.26557
Li  25.12282  14.70854  19.71435     1          0.24250
Li  22.66901  12.79306  24.33185     1         -0.09403
Li  22.73409  14.82079  26.92096     1          1.19524
Li  25.20740  12.59997  26.90000     1          0.80450
Li  25.13522  14.68202  24.41893     1         -0.10146
Li  22.72321  16.43950   1.61903     1          1.61631
Li  23.02023  18.61979   4.21260     1          0.49491
Li  25.15848  16.46275   4.11906     1          0.48631
Li  24.89617  18.48450   1.74028     1          0.52231
Li  22.97234  16.48866   6.26612     1          1.21255
Li  22.95738  18.68793   8.57343     1         -0.00917
Li  25.38314  16.48914   8.65278     1          0.72685
Li  25.16653  18.49214   6.40973     1          0.08549
Li  22.72724  16.37509  10.59891     1          1.17270
Li  22.72143  18.56178  12.97059     1         -0.25021
Li  25.33730  16.47733  13.06604     1          0.78037
Li  25.02198  18.58985  10.75705     1          0.15011
Li  22.83929  16.37069  15.28383     1          0.66372
Li  22.71688  18.71406  17.63087     1          0.09634
Li  24.91699  16.55247  17.43897     1          0.45493
Li  25.18123  18.77992  15.02487     1          0.53764
Li  22.80437  16.47887  19.74895     1          0.80416
Li  22.94935  18.70043  22.07590     1          0.21275
Li  25.08955  16.63271  22.04613     1          0.49519
Li  25.05947  18.74908  19.66766     1          0.56724
Li  22.86442  16.31070  24.17272     1          1.18359
Li  22.88677  18.56421  26.88811     1          1.23626
Li  24.93855  16.56980  26.79557     1          1.08941
Li  24.81401  18.64014  24.35376     1          0.41495
Li  23.00812  20.65698   1.63263     1          1.57028
Li  23.04249  23.27775   4.23184     1          1.48262
Li  24.87605  20.70622   4.11499     1          0.45497
Li  24.51257  23.10164   1.82438     1          0.45090
Li  23.07086  20.70420   6.31712     1          0.63724
Li  22.72922  23.31443   8.57695     1          1.25150
Li  25.05297  20.80289   8.60678     1          0.41845
Li  24.84454  23.18018   6.39561     1          0.89015
Li  22.73741  20.71759  10.62589     1          0.69266
Li  22.46697  23.36443  13.01978     1          0.98383
Li  25.03096  20.86825  13.12641     1          0.78837
Li  24.85483  23.26889  10.66778     1          0.85810
Li  22.63639  20.79082  15.17310     1          0.64102
Li  22.61489  23.44657  17.68677     1          1.52977
Li  25.04788  20.81182  17.51048     1          0.83648
Li  24.95847  23.35871  15.09181     1          1.29232
Li  22.83861  20.73723  19.64998     1          0.73316
Li  22.90533  23.37132  22.03616     1          1.45823
Li  24.81341  20.84605  22.06775     1          0.38116
Li  24.82903  23.21177  19.80116     1          0.66000
Li  22.97586  20.74903  24.22347     1          1.17638
Li  22.70461  23.22970  26.75260     1          1.74741
Li  24.63554  20.67398  26.74263     1          0.86243
Li  24.65932  23.16745  24.23371     1          0.90153
Li  26.67214   0.53035   1.64946     1          0.32411
Li  26.96369   3.12415   3.95612     1          0.65022
Li  29.29533   0.34230   3.79079     1          3.63040
Li  29.36082   2.68089   1.44445     1          3.53077
Li  26.95479   0.42999   6.34904     1          0.58641
Li  26.95980   2.83029   8.58075     1          0.83390
Li  29.80900   0.26996   8.15170     1          4.05779
Li  29.18811   2.52750   6.04490     1          3.57202
Li  27.37881   0.39314  10.79446     1          0.93568
Li  27.42691   2.85778  13.23159     1          1.35375
Li  30.11396   0.38613  13.21560     1          3.91082
Li  30.09525   2.37411  10.54191     1          4.35754
Li  27.38348   0.46894  15.17463     1          1.19158
Li  27.16140   3.11103  17.64524     1          1.52811
Li  29.89125   0.49690  17.53598     1          4.21372
Li  29.85155   3.13546  15.22003     1          3.87138
Li  26.99647   0.41251  19.83624     1          1.12487
Li  27.21981   2.94284  22.09376     1          0.56623
Li  29.55272   0.34792  22.26525     1          3.56897
Li  29.99679   2.45063  20.16388     1          4.30904
Li  26.80992   0.58048  24.36765     1          0.34481
Li  26.91985   2.99412  26.63713     1          0.30450
Li  29.30076   0.38149  26.91762     1          4.30462
Li  29.65171   2.62306  24.61331     1          3.31320
Li  27.28194   5.24018   1.59204     1          0.53143
Li  27.37026   7.06510   3.83972     1          1.30317
Li  30.23979   4.76506   3.59541     1          4.39775
Li  30.20421   6.92727   1.46087     1          3.80807
Li  27.14942   5.23241   6.29454     1          0.62448
Li  27.14419   7.02261   8.58859     1          1.71613
Li  29.15292   5.10281   8.77406     1          3.84435
Li  29.66872   7.06581   5.60745     1          4.11753
Li  27.09430   5.17951  10.88664     1          1.16511
Li  27.46624   7.27805  13.13553     1          0.75707
Li  29.83385   5.19995  12.57787     1          2.99174
Li  30.05519   7.36265  10.33049     1          3.85611
Li  27.28511   5.30185  15.22253     1          0.95789
Li  27.34729   7.09370  17.57115     1          0.41891
Li  29.70466   4.98106  18.05836     1          3.60662
Li  29.74224   7.12631  15.09628     1          3.28222
Li  27.21982   5.16217  19.95054     1          1.11785
Li  27.34572   7.12099  22.26577     1          1.01710
Li  30.35991   4.52649  22.50515     1          4.70263
Li  30.12711   6.92095  20.56032     1          3.42463
Li  27.36526   5.15546  24.42762     1          0.49396
Li  27.33437   7.14564  26.71727     1          0.83007
Li  29.86748   4.88797  26.84296     1          3.77511
Li  30.28296   6.82323  24.66210     1          3.77912
Li  27.73943   9.00981   1.69395     1          0.19329
Li  27.90075  11.15244   3.95815     1          0.64444
Li  30.58864   9.00524   3.76435     1          3.76387
Li  30.52215  10.76322   1.22030     1          4.30188
Li  27.56979   9.17751   6.20995     1          0.37027
Li  27.79870  11.10132   8.33210     1          1.65265
Li  30.20584   9.01468   7.88736     1          3.39761
Li  30.58307  11.13024   5.95799     1          3.49568
Li  27.84573   9.27027  10.56761     1          0.34739
Li  28.02797  10.94330  12.92868     1          0.87564
Li  30.37291   8.72294  12.84463     1          3.28088
Li  30.63599  10.50808  10.49703     1          3.17742
Li  27.64658   9.26451  15.20067     1          0.63506
Li  27.84740  10.78676  17.62517     1          1.45043
Li  30.18823   8.83188  17.86710     1          3.32738
Li  30.55740  10.66133  15.17389     1          3.29009
Li  27.80039   9.06727  20.12269     1          0.45649
Li  27.28306  10.73432  22.11501     1          2.33281
Li  30.18846   9.02571  22.62538     1          3.36251
Li  30.71024  10.41156  20.12866     1          4.64613
Li  27.57000   9.15898  24.42346     1          0.09402
Li  27.75965  11.00431  26.91005     1          1.29502
Li  30.31958   8.89307  26.73059     1          4.22793
Li  30.24804  11.04129  24.57966     1          3.16620
Li  27.75527  12.61681   1.63160     1          1.18207
Li  27.49834  14.57411   4.11527     1          0.25345
Li  30.68748  12.66226   3.40512     1          3.63600
Li  30.12502  14.86051   1.56283     1          4.25741
Li  27.45518  12.56427   6.33057     1          1.76988
Li  27.62969  14.65814   8.42751     1          0.33117
Li  30.59619  12.66602   8.45695     1          3.63858
Li  29.95555  14.46226   6.04169     1          3.35232
Li  28.14357  12.49769  10.61804     1          1.08775
Li  27.79826  14.46358  13.09145     1          0.32676
Li  30.80208  12.46211  12.99010     1          3.96569
Li  30.26787  14.71692  10.80542     1          3.52882
Li  27.56885  12.24068  15.17271     1          1.08708
Li  27.54825  14.81121  17.41924     1          0.38073
Li  29.99196  12.57936  17.76454     1          3.33209
Li  29.75123  14.58350  15.14921     1          3.64459
Li  27.26231  12.60655  19.78750     1          1.25000
Li  27.30049  14.79548  22.21624     1          0.44715
Li  29.26980  12.36819  21.89062     1          2.77965
Li  29.90498  14.96706  20.00785     4          3.72768
Li  27.43602  12.28970  24.44269     1          0.90172
Li  27.41020  14.69773  26.65101     1         -0.01667
Li  30.24966  12.99397  26.99228     1          3.76750
Li  29.24517  14.60297  24.35429     1          3.00086
Li  27.33195  16.66131   1.60892     1          0.77038
Li  27.40733  18.57804   4.05844     1          0.58862
Li  30.15598  16.74558   3.70113     1          4.03837
Li  29.93780  18.71396   1.48089     1          3.41051
Li  27.42074  16.69577   6.34383     1          1.27166
Li  27.15413  18.78129   8.59177     1          1.72306
Li  29.86977  17.18514   8.68484     1          3.63066
Li  30.50779  19.14728   6.00000     1          5.01148
Li  27.49486  16.67570  10.80482     1          0.58582
Li  27.63272  18.73104  12.98855     1          0.91523
Li  30.20353  16.99263  12.84087     1          3.59833
Li  30.26773  19.25200  10.67807     1          4.30665
Li  27.47280  16.79858  15.20439     1          0.91780
Li  27.19760  18.87187  17.51476     1          1.13830
Li  29.98609  17.47719  17.90460     1          4.02417
Li  30.19029  18.88947  15.26314     1          3.81185
Li  27.05781  16.80638  19.78237     1          1.57371
Li  27.31396  18.72288  22.19338     1          1.12365
Li  30.04372  17.05259  22.90239     1          4.02392
Li  30.11159  19.08452  20.44815     1          4.34631
Li  27.07174  16.85990  24.48871     1          0.98666
Li  27.16577  18.61109  26.83599     1          0.93207
Li  29.95213  16.67908  26.58439     1          3.11141
Li  30.36332  19.27823  24.96242     1          4.65727
Li  26.94112  20.73242   1.76258     1          0.38753
Li  26.82900  23.13873   4.04860     1          0.22194
Li  29.61976  21.00732   3.75712     1          3.15216
Li  29.32204  23.37100   1.60094     1          4.47796
Li  27.30720  20.77862   6.34179     1          0.52314
Li  27.07507  23.30159   8.50384     1          1.05347
Li  30.12805  21.25677   8.30614     1          3.82179
Li  29.62161  23.25733   6.04973     1          3.74524
Li  27.53409  20.95222  10.67469     1          1.07538
Li  27.45592  23.17408  13.08134     1          1.05584
Li  30.28186  21.11981  13.00604     1          3.75365
Li  30.11448  23.52371  10.59229     1          3.77301
Li  27.59958  20.78761  15.00051     1          1.22943
Li  27.33596  23.14082  17.55589     1          1.05654
Li  30.04556  20.88927  17.91798     1          3.62557
Li  30.14832  23.21766  15.44179     1          4.11589
Li  27.15223  20.81016  20.04287     1          0.91881
Li  27.05396  23.18305  22.08987     1          0.44417
Li  30.04542  21.32485  22.39852     1          4.08778
Li  29.78569  23.25946  20.02340     1          3.60371
Li  27.10926  20.72657  24.41163     1          0.85608
Li  26.67062  23.18033  26.79742     1          0.31488
Li  29.39227  21.16169  27.05276     1          3.53494
Li  29.25188  23.44494  24.65195     1          3.37972
O    2.10884   7.94586   8.86708     5         -5.34594
O    2.80751   8.76482   8.21630     5         -5.26791
O    2.88317  16.58750   5.29536     6         -4.86079
O    2.66518  17.16574   4.24715     6         -4.95839
O    2.57502  12.85812  17.38857     7         -5.18094
O    2.13156  12.78078  16.23879     7         -5.45771
O    2.99647   5.17887  22.04939     8         -5.45790
O    4.19491   4.90853  22.29985     8         -5.16089
O    3.29156  18.53261  22.77328     9         -5.52636
O    3.21191  18.91291  21.59127     9         -5.51165
O   32.46056   4.90057  15.21717    10         -5.02421
O   32.04393   5.71590  16.10258    10         -4.99640
O   31.52715   3.98774   7.27464    11         -5.39614
O   31.70739   5.20727   7.30441    11         -5.39968
O   31.76061  13.65129  24.27663    12         -4.66688
O   32.17314  14.33046  23.27276    12         -4.82835
O   32.49847  14.75272  17.42766    13         -4.97675
O   32.01236  15.54735  16.64651    13         -4.91822
O   31.58723  16.62108   6.04903    14         -5.05028
O   32.27134  15.71816   6.59209    14         -5.27752
 884
li-reaction.xyz                           3000   -32677.55  41.48  23.80  27.70  90.00  90.00  90.00
Li   4.80663  -0.31570   1.53489     1          3.14039
Li   4.43798   1.44768   3.77971     1          2.95562
Li   6.92546   0.02961   4.08022     1          0.09578
Li   6.79576   2.02250   1.81061     1          0.51956
Li   4.57004   0.19437   6.38815     1          3.02279
Li   4.65173   2.50508   8.65392     1          3.07930
Li   6.81617   0.09042   8.83277     1          0.27757
Li   6.53748   2.16650   6.27295     1          0.51049
Li   4.60501   0.51956  11.22818     1          3.70037
Li   4.32117   2.19624  13.68455     1          3.29249
Li   6.58934   0.01529  13.53285     1          0.18144
Li   6.61315   2.01149  11.06824     1          1.68289
Li   4.20401  -0.24899  15.81773     1          3.22689
Li   4.29676   1.89362  18.26181     1          3.20288
Li   6.76849  -0.14038  18.24475     1          0.33696
Li   6.51117   2.09465  15.97174     1          0.33680
Li   4.85886   0.26519  20.83797     1          3.40563
Li   4.54538   1.88080  23.29662     1          3.31536
Li   7.06929   0.08533  23.06438     1          0.43588
Li   6.69645   1.84918  20.55879     1          1.66730
Li   4.50354  -0.10086  25.36808     1          2.75894
Li   4.40675   2.07331  27.58018     1          3.23993
Li   6.96331  -0.06456  27.61006     1          0.92348
Li   6.46044   2.00732  25.48344     1          0.55744
Li   4.31451   3.80044   2.25985     1          3.28832
Li   4.03293   6.23022   4.31995     1          3.20830
Li   6.47986   4.04503   3.95932     1          0.49574
Li   6.45713   6.28436   1.76686     1          1.01992
Li   4.26075   3.75388   6.04444     1          3.29554
Li   4.14660   5.92543   8.98217     1          3.15331
Li   6.73239   4.22133   8.73289     1          1.17520
Li   6.49562   6.03835   6.27012     1          0.62640
Li   4.56407   3.76079  11.28783     1          2.89916
Li   3.98549   5.91507  13.39633     1          3.05177
Li   6.82762   3.92332  13.59071     1          0.89347
Li   6.50832   6.25375  11.10991     1          0.70582
Li   4.41861   4.22475  16.04575     1          2.81742
Li   4.36809   6.20242  18.54220     1          3.16317
Li   6.61588   3.87476  18.52021     1          0.98859
Li   6.72489   6.29049  16.00391     1          0.82974
Li   4.56363   3.74409  20.80993     1          2.97455
Li   4.24046   6.33801  23.38345     1          3.05453
Li   6.33817   4.21562  23.22349     1          0.73718
Li   6.40351   6.18525  20.88049     1          0.51640
Li   4.25976   3.80571  25.44392     1          3.59471
Li   4.21790   6.00631  27.46835     1          2.98747
Li   6.70395   4.13520  27.61181     1          0.85213
Li   6.23244   6.62597  25.61767     1          0.01251
Li   3.84340   8.27110   1.89337     1          3.26112
Li   3.59158   9.70253   4.52728     1          3.16291
Li   6.18046   8.07829   4.24284     1          0.03408
Li   6.24377  10.15462   2.08498     1          1.98107
Li   3.91940   7.93237   6.75074     1          3.21022
Li   3.78994  10.11623   8.64967     1          2.61639
Li   6.41524   7.91706   8.76987     1          0.31497
Li   6.18463  10.06034   6.42060     1          0.65272
Li   3.58360   7.99466  10.90460     1          3.41796
Li   3.95688   9.55165  13.60654     1          3.48262
Li   6.28980   7.87069  13.36561     1          1.07659
Li   6.23551   9.88286  10.86208     1          0.29772
Li   3.87556   7.65332  15.96043     1          3.31496
Li   3.85600  10.07591  17.93511     1          3.14669
Li   6.43111   8.40687  18.44497     1          0.12965
Li   6.20198   9.77753  15.79048     1          0.51107
Li   4.13943   8.51600  20.83198     1          3.16673
Li   3.48122   9.81270  23.11156     1          3.89358
Li   6.35608   8.31150  23.11502     1          0.56769
Li   6.47825  10.21554  20.72852     1          0.93326
Li   3.37227   8.36552  25.63939     1          3.51943
Li   3.44249  10.62131  28.01238     1          3.04233
Li   6.15561   8.56669  27.91979     1          1.72637
Li   5.89115   9.77213  25.42606     1          0.45727
Li   3.29837  12.58200   2.91592     1          3.62089
Li   4.12798  14.55571   4.54696     1          4.02241
Li   6.09507  11.83034   4.39901     1          0.58075
Li   6.27708  13.43863   1.89883     1          0.66838
Li   3.59908  12.13428   6.20368     1          2.78223
Li   4.25608  13.25898   9.04529     1          2.66550
Li   6.61190  11.70786   8.81176     1          1.79160
Li   6.46347  13.71112   6.66718     1          0.10688
Li   3.82405  11.71850  11.42585     1          3.59947
Li   3.85241  14.14682  13.17928     1          3.17347
Li   6.09062  11.93211  13.45838     1          0.70807
Li   6.51567  13.63597  11.19086     1          0.05623
Li   3.30562  12.47545  15.83621     1          4.35342
Li   4.27027  13.89412  18.43734     1          2.91608
Li   6.40902  11.75636  18.22963     1          0.56422
Li   6.32699  13.96269  15.62735     1          0.68247
Li   3.73113  11.68594  20.60069     1          2.86075
Li   4.05132  13.89354  23.00601     1          3.07580
Li   6.10386  11.67827  23.27632     1          0.57869
Li   6.53582  13.33784  20.69028     1          0.15246
Li   3.41457  11.85570  25.02209     1          3.47664
Li   3.75618  13.70549  27.52329     1          2.72887
Li   6.25931  11.78575  27.68829     1          2.30311
Li   6.11970  13.42125  25.48861     1          0.24205
Li   4.35085  15.87420   2.04246     1          2.44997
Li   4.39960  17.84139   4.53896     1          2.84027
Li   6.65172  15.59431   4.24234     1          0.64888
Li   6.79369  17.74280   1.96755     1          0.80027
Li   3.81928  15.61858   6.95994     1          3.65746
Li   5.03953  18.07856   8.31672     1          3.27766
Li   6.74026  15.61598   8.78001     1          0.67827
Li   6.74378  17.57246   6.42660     1          0.85759
Li   4.39245  16.01787  10.70268     1          2.46956
Li   4.25868  17.88391  13.30338     1          2.93984
Li   6.71202  15.89810  13.37336     1          0.38913
Li   6.82908  17.92663  10.92138     1          0.94951
Li   4.10176  15.87178  15.88017     1          3.02394
Li   4.66096  17.84706  18.47320     1          2.84109
Li   6.79054  15.60672  18.28934     1          0.80333
Li   6.65616  17.91728  15.94017     1          0.35321
Li   5.04632  15.69203  20.78147     1          2.77752
Li   4.43447  17.73583  22.99771     1          3.10103
Li   6.84896  15.39641  23.19447     1          0.80498
Li   6.98833  17.76999  20.76957     1          1.21454
Li   4.32764  15.96059  25.31292     1          3.12162
Li   4.75497  18.14437  27.50244     1          2.55488
Li   6.59760  15.57627  27.63191     1          0.52468
Li   6.71916  17.80685  25.23036     1          0.42253
Li   4.45136  19.78046   2.51519     1          2.72105
Li   4.47511  22.12844   4.24229     1          3.16905
Li   6.83769  19.77685   4.23940     1          0.33781
Li   7.02968  21.65739   1.93195     1          0.66812
Li   4.77466  20.00868   6.11625     1          3.27604
Li   4.71392  21.71503   8.83842     1          3.27759
Li   6.83404  19.91730   8.75989     1          1.22012
Li   7.07451  21.98848   6.48438     1          0.51139
Li   4.47766  19.50340  10.90510     1          3.04135
Li   4.23917  21.38453  13.34985     1          3.26936
Li   6.62574  19.60453  13.42884     1          0.41804
Li   6.72147  21.91675  11.21268     1          0.11074
Li   4.17288  19.70878  15.98578     1          3.05106
Li   4.66817  21.58552  18.39861     1          3.25859
Li   6.67911  19.74556  18.39005     1          1.03628
Li   6.71031  21.62703  15.87448     1          0.13043
Li   4.96068  19.77309  20.89085     1          3.07315
Li   4.73002  21.81803  23.17627     1          3.27853
Li   6.83169  19.61615  23.08338     1          1.04887
Li   7.06436  21.87213  20.76335     1          0.48993
Li   5.04859  20.01267  25.01990     1          4.50611
Li   4.71697  21.10915  27.40296     1          3.30442
Li   7.06870  19.73382  27.81313     1          1.51969
Li   6.99013  21.88258  25.42720     1          0.20835
Li   9.00493   0.08370   1.87059     1          1.24584
Li   8.91955   2.38579   4.29741     1          0.05123
Li  11.02169   0.06770   4.32593     1          0.64260
Li  10.89799   2.42990   1.82618     1          1.15630
Li   8.84239   0.26862   6.63795     1          0.40347
Li   8.82997   2.35554   8.84158     1          0.57355
Li  10.89418   0.12703   9.01189     1          0.51472
Li  11.07390   2.46050   6.57856     1          0.58214
Li   8.65752   0.06023  11.36156     1          0.51888
Li   8.75343   2.18434  13.81108     1          1.32466
Li  11.00137  -0.15443  13.78676     1          1.37891
Li  10.94192   2.38810  11.22810     1          0.73310
Li   8.70129   0.08900  15.75386     1          0.68017
Li   8.80550   2.31191  18.32159     1          0.49505
Li  10.89270   0.04255  18.41097     1          1.27056
Li  11.07645   2.30896  15.81168     1          1.00609
Li   8.89795   0.05383  20.60144     1          0.62068
Li   8.70243   2.45368  22.96769     1          0.58351
Li  10.95892   0.17391  23.03341     1          0.26228
Li  10.95545   2.41283  20.62632     1          0.62649
Li   9.01448   0.11783  25.19126     1          0.62533
Li   8.95875   2.52451  27.71724     1          1.73059
Li  10.88069   0.10534  27.62557     1          1.03980
Li  11.01179   2.55645  25.20409     1          0.29710
Li   8.61379   4.46830   1.92561     1          1.02435
Li   8.63379   6.20943   4.41732     1          0.38495
Li  10.88898   4.33767   4.40026     1          0.49530
Li  10.69787   6.56244   1.82639     1          1.76612
Li   8.76053   4.25477   6.73573     1          0.73406
Li   8.65240   6.15432   8.77460     1          0.45244
Li  11.08590   4.10621   8.92423     1          0.57060
Li  10.90307   6.44472   6.55902     1          0.38867
Li   8.48718   4.13643  11.11301     1          0.48800
Li   8.56190   6.28138  13.69675     1          0.41731
Li  10.90194   4.06286  13.85230     1          1.12604
Li  10.78173   6.30838  11.25238     1          0.51851
Li   8.60830   4.19356  15.76234     1          0.92083
Li   8.50635   6.03237  18.57300     1          0.35847
Li  10.91423   4.13129  18.46057     1          0.95936
Li  11.05719   6.39530  15.82166     1          1.09129
Li   8.49051   4.12807  20.85683     1          0.38668
Li   8.37368   6.16066  23.04659     1          0.41625
Li  10.92556   4.39279  22.98370     1         -0.02193
Li  10.69893   6.45212  20.55041     1          0.74209
Li   8.50318   4.28570  25.20003     1          0.31241
Li   8.48680   6.44888  27.60371     1          0.74484
Li  10.75001   4.45781  27.74719     1          1.23156
Li  10.68575   6.45786  25.11595     1          0.68161
Li   8.34698   8.25522   1.92044     1          0.80780
Li   8.51207  10.12036   4.32270     1          0.08487
Li  10.73230   8.02359   4.43992     1          0.91917
Li  10.95549  10.06822   1.81095     1          1.16132
Li   8.30782   8.11067   6.62477     1          0.33234
Li   8.76716   9.96787   8.87124     1          1.19272
Li  11.06961   8.01476   8.99964     1          0.57021
Li  11.07282  10.06884   6.50817     1          0.30705
Li   8.52622   8.09351  11.03663     1          0.45657
Li   8.56952   9.92098  13.55841     1          0.08614
Li  11.05149   7.96997  13.73369     1          0.67669
Li  11.17201  10.02921  11.34974     1          0.39903
Li   8.65652   8.17407  15.90083     1          0.57103
Li   8.77748  10.23857  18.43369     1          1.05654
Li  10.93621   8.11857  18.28531     1          0.85116
Li  11.01168  10.36924  15.76470     1          2.27443
Li   8.50858   8.04032  20.80117     1          0.42562
Li   8.47777  10.25090  22.83415     1          0.96961
Li  10.83267   7.99430  22.98667     1          0.29842
Li  11.24333  10.02595  20.62376     1          0.33419
Li   8.47192   8.30832  25.13831     1          0.11665
Li   8.39506  10.15463  27.72240     1          1.59343
Li  10.76996   8.08016  27.73763     1          1.88931
Li  10.93624  10.17398  25.14917     1          0.59990
Li   8.46387  11.58193   1.94524     1          1.71879
Li   8.43605  13.42133   4.50887     1          0.15338
Li  10.98638  11.67479   4.38899     1          0.44239
Li  10.82980  13.73189   1.87170     1          2.11929
Li   8.50110  11.51467   6.72716     1          0.99440
Li   8.64321  13.64248   8.75408     1          0.96929
Li  11.25732  11.69607   8.88223     1          0.10499
Li  11.01659  13.69351   6.60067     1          0.25271
Li   8.73001  11.52351  11.02266     1          0.60420
Li   8.75043  13.70080  13.56873     1          0.09853
Li  10.99675  11.46248  13.77750     1          2.09570
Li  11.02540  13.70278  11.30589     1          0.70304
Li   8.65966  11.80919  15.74724     1          0.52050
Li   8.64989  13.87520  18.44423     1          1.05313
Li  11.23950  11.78459  18.17565     1          0.25906
Li  10.97855  13.84627  15.78527     1          0.63270
Li   8.85567  11.67684  20.55277     1          1.58713
Li   8.45265  13.33528  23.01488     1          0.38380
Li  11.11734  11.65329  23.02428     1          0.50054
Li  10.97132  13.82189  20.54287     1          0.48195
Li   8.38493  11.49748  25.30449     1          0.38110
Li   8.47029  13.39561  27.76833     1          0.95350
Li  10.99479  11.73933  27.77271     1          1.14249
Li  10.80831  13.69841  25.14968     1          0.68033
Li   8.61017  15.34796   1.96946     1          0.78903
Li   8.81991  17.68817   4.37764     1          0.45683
Li  10.76157  15.34898   4.37440     1          0.21519
Li  10.87700  17.40719   1.80442     1          1.15597
Li   8.81628  15.49535   6.64886     1          0.57010
Li   8.74614  17.85472   8.76660     1          0.29550
Li  10.73959  15.35736   9.05220     1          0.67409
Li  10.95223  17.58656   6.60792     1          0.21413
Li   8.63419  15.74341  10.92154     1          0.80522
Li   8.73256  17.75791  13.60530     1          1.18784
Li  11.11040  15.43585  13.69433     1          1.08678
Li  10.95483  17.80228  11.12346     1          0.50874
Li   8.68987  15.86195  15.71352     1          0.10415
Li   8.69318  17.74633  18.36194     1          0.35860
Li  10.81082  15.48834  18.23464     1          0.66638
Li  11.01989  17.80037  15.65900     1          1.23121
Li   8.54255  15.48772  20.91165     1          0.47736
Li   8.78564  17.42606  22.84222     1          1.04547
Li  10.75225  15.31486  23.07163     1          0.46453
Li  10.85859  17.62084  20.57092     1          0.30989
Li   8.61489  15.42895  25.35041     1          0.31130
Li   8.64736  17.36189  27.71665     1          1.19556
Li  10.78584  15.20990  27.79369     1          1.67930
Li  10.80365  17.47879  25.14925     1          0.35913
Li   9.17778  19.39981   1.84972     1          1.79576
Li   9.12370  21.93078   4.36376     1          0.72088
Li  11.12783  19.50557   4.36384     1          0.30851
Li  10.98829  21.80860   1.88236     1          0.98146
Li   8.90460  19.64541   6.60538     1          0.43201
Li   8.86649  21.97883   8.92715     1          0.54589
Li  11.04900  19.73169   8.96428     1          0.42364
Li  11.09718  22.02188   6.53817     1          0.46337
Li   8.86445  19.75026  11.12750     1          0.50252
Li   8.64085  21.75407  13.81221     1          0.67602
Li  11.06478  19.61441  13.77121     1          1.15481
Li  10.90177  21.98517  11.17589     1          1.22418
Li   8.85710  19.46066  15.65087     1          1.34888
Li   8.71893  21.81103  18.13717     1          0.47443
Li  11.00987  19.49465  18.27433     1          0.68441
Li  10.94262  21.92728  15.80141     1          1.34413
Li   8.98763  19.71825  20.66687     1          0.52811
Li   8.89977  21.77944  22.86987     1          0.63112
Li  11.02208  19.37565  22.90442     1          0.65144
Li  11.02096  21.92113  20.44507     1          0.68214
Li   9.08156  19.64804  25.36320     1          0.18936
Li   9.08928  21.79708  27.71171     1          1.50327
Li  10.95589  19.45539  27.68668     1          1.28037
Li  10.98823  21.87684  25.18832     1          0.54414
Li  13.40345   0.07971   1.85472     1          0.89806
Li  13.29940   2.48062   4.41857     1          1.24356
Li  15.99326   0.11285   4.47483     1          0.38843
Li  15.99913   2.29590   2.00818     1          0.83334
Li  13.50100   0.10301   6.58383     1          0.42445
Li  13.37471   2.38194   8.92661     1          0.62857
Li  15.95844   0.25355   8.86483     1          0.19757
Li  15.91621   2.42518   6.51404     1          1.10664
Li  13.62235   0.12430  11.20719     1          1.21407
Li  13.56636   2.33619  13.84199     1          1.63490
Li  16.42363   0.32906  13.76377     1          0.82859
Li  15.91101   2.53013  11.21781     1          1.10285
Li  13.99337   0.04220  15.67051     1          1.90587
Li  13.46500   2.48085  18.34955     1          1.11089
Li  16.09771   0.29837  18.41226     2          0.66656
Li  15.94378   2.62089  15.93268     1          1.12655
Li  13.44169   0.11160  20.58185     1          0.48142
Li  13.40923   2.55382  23.02618     1          1.05481
Li  15.91848   0.16066  23.00575     1          0.26360
Li  15.76774   2.48026  20.87277     1          0.71189
Li  13.31718   0.08744  25.01932     1          0.66113
Li  13.28823   2.47863  27.63335     1          1.09467
Li  15.83825   0.30770  27.35787     1          0.72719
Li  15.93071   2.17572  25.24442     1          0.64498
Li  13.39769   4.23649   1.79488     1          1.38589
Li  13.35823   6.26128   4.35630     1          0.45346
Li  15.87557   3.89868   4.38577     1          1.15212
Li  15.77876   5.87644   1.94686     1          0.54212
Li  13.44684   4.07082   6.39565     1          1.02086
Li  13.21319   6.20923   8.79181     1          0.57385
Li  15.78960   3.95667   8.64847     1          1.20077
Li  15.84746   5.72719   6.52663     1          0.60436
Li  13.43068   3.98415  11.27409     1          0.80862
Li  13.66449   6.24551  13.71711     1          0.78597
Li  15.81314   3.74956  13.56151     1          1.69146
Li  15.77581   5.82814  11.24899     1          0.35665
Li  13.55927   4.10033  15.84872     1          1.09540
Li  13.38045   6.29268  18.44179     1          0.40543
Li  15.83784   3.97847  18.41200     1          1.09297
Li  16.04549   5.69732  16.08602     1          0.37494
Li  13.25213   4.09067  20.71677     1          0.79164
Li  13.31556   6.28654  23.14088     1          0.88013
Li  15.83678   3.95368  23.14910     1          1.45808
Li  15.77230   5.81513  21.03333     1          0.57293
Li  13.36778   4.24389  25.11410     1          1.23917
Li  13.42947   6.34516  27.67512     1          1.07021
Li  15.86484   3.88401  27.60998     1          1.00763
Li  15.71546   5.78431  25.21355     1          0.62861
Li  13.69356   8.10609   1.83469     1          0.79330
Li  13.61859  10.05216   4.35999     1          0.87489
Li  15.85770   7.87250   4.38699     1          0.15076
Li  16.02990  10.07761   2.00985     1          0.84100
Li  13.46494   7.91167   6.45316     1          0.42248
Li  13.76229  10.14389   8.74716     1          1.00668
Li  15.83952   7.81128   8.53020     1          0.70242
Li  15.85188   9.84935   6.59113     1          0.89805
Li  13.63860   7.93849  11.23638     1          0.22101
Li  13.78254  10.04096  13.80367     1          1.07233
Li  16.34214   7.94441  13.45716     1          0.22550
Li  16.06440   9.88984  11.29630     1          1.19903
Li  13.87006   7.85227  15.83888     1          1.02120
Li  13.87281  10.19886  18.26019     1          1.02645
Li  16.16258   7.82979  18.34973     1          0.51512
Li  16.09825  10.16210  16.15120     1          0.83980
Li  13.53370   7.98214  20.89544     1          0.37321
Li  13.68952  10.17966  23.19715     1          1.54445
Li  15.93559   7.87989  23.00804     1          0.35915
Li  15.88353   9.98698  21.04944     1          0.98110
Li  13.53108   8.07703  25.08083     1          0.63360
Li  13.75509  10.29354  27.65296     1          1.97756
Li  15.97703   8.01700  27.59294     1          0.13727
Li  15.96951  10.00020  25.15435     1          0.19686
Li  13.77110  11.55419   1.88303     1          1.91610
Li  13.52459  13.84564   4.44386     1          0.33994
Li  15.84784  11.89297   4.37739     1          0.28214
Li  15.90652  13.87580   1.99757     1          0.11911
Li  13.68264  11.63977   6.37492     1          1.15767
Li  13.50642  13.91416   8.68856     1          0.35275
Li  15.80241  11.89683   8.52649     1          1.21589
Li  15.80723  14.00607   6.56954     1          0.37378
Li  13.88187  11.58802  11.31618     1          1.02118
Li  13.78847  13.97277  13.75883     1          0.89963
Li  15.97023  11.66809  13.46671     1          1.07324
Li  16.01127  14.06776  11.23204     1          0.49754
Li  13.77099  11.73132  15.79609     1          0.97696
Li  13.58410  13.89251  18.38828     1          0.20050
Li  15.97298  11.92527  18.31664     1          1.17713
Li  16.18320  13.93073  16.13879     1          0.32311
Li  13.65462  11.64749  20.82350     1          0.70296
Li  13.40221  13.94613  23.08381     1          0.37203
Li  15.86452  12.03588  22.94543     1          0.87858
Li  15.75601  14.03803  20.97793     1          0.64950
Li  13.65101  11.72981  25.13989     1          0.99734
Li  13.70670  13.72317  27.66932     1          0.65693
Li  16.02286  11.76693  27.54339     1          0.86807
Li  15.79028  13.98542  25.15357     1          0.20105
Li  13.43048  15.50199   1.84245     1          0.96214
Li  13.34962  17.60637   4.50892     1          1.08032
Li  15.64467  16.06495   4.39485     1          0.72395
Li  15.81312  17.91852   1.97988     1          0.90743
Li  13.20586  15.64092   6.50705     1          0.79361
Li  13.14886  17.78236   8.87089     1          0.64363
Li  15.66585  16.08023   8.54530     1          0.71738
Li  15.75725  17.89809   6.47479     1          1.43235
Li  13.31832  15.61924  11.18804     1          0.27611
Li  13.49961  17.80528  13.76124     1          1.10372
Li  15.89365  16.17526  13.47193     1          0.46290
Li  15.73648  17.86011  11.19899     1          1.17808
Li  13.59574  15.61077  15.90871     1          0.55223
Li  13.36670  17.84472  18.34211     1          0.85846
Li  15.73606  16.04326  18.29148     1          0.46856
Li  15.77566  18.09792  15.99524     1          1.67735
Li  13.10537  15.69128  20.76169     1          0.53422
Li  13.31212  17.72904  23.09536     1          1.25141
Li  15.81381  16.15140  23.03229     1          0.66434
Li  15.79327  17.91110  20.88431     1          1.35232
Li  13.29798  15.64185  25.11360     1          0.56592
Li  13.30695  17.61535  27.65320     1          1.38293
Li  15.67483  15.98987  27.59237     1          0.67693
Li  15.84462  17.95614  25.14069     1          1.24871
Li  13.29916  19.31963   1.82372     1          1.18374
Li  13.38631  21.79980   4.50188     1          0.58086
Li  15.86794  19.64772   4.33570     1          0.56803
Li  15.81543  21.51093   2.18188     1          0.70767
Li  13.33460  19.38568   6.62456     1          0.90961
Li  13.51533  21.90334   9.00292     1          0.53709
Li  15.73813  19.40413   8.71879     1          0.65974
Li  15.88700  21.70291   6.55056     1          0.21300
Li  13.44917  19.46905  11.27210     1          0.97522
Li  13.95080  21.83510  13.91446     1          1.80724
Li  15.90963  19.30578  13.59768     1          0.85412
Li  16.13669  21.65117  11.14646     3          0.73949
Li  13.58134  19.54295  15.72279     1          1.63476
Li  13.64457  21.70245  18.33334     1          1.07829
Li  15.88851  19.33732  18.34462     1          1.03746
Li  16.38140  21.60098  15.76594     1          0.83621
Li  13.28376  19.34829  20.62717     1          0.72278
Li  13.32767  21.77678  22.98269     1          0.49728
Li  15.88110  19.44330  23.00377     1          1.12540
Li  15.86896  21.64225  20.66844     1          0.37996
Li  13.26981  19.33758  25.02043     1          1.22850
Li  13.37133  21.75795  27.60806     1          0.76982
Li  15.89606  19.52216  27.54793     1          0.70954
Li  15.92122  21.73751  25.04851     1          0.38436
Li  18.46456   0.31820   2.23632     1          0.80518
Li  18.40463   2.17916   4.31278     1          0.63828
Li  21.01243   0.08250   4.48351     1          0.59868
Li  21.08746   2.40724   1.92952     1          1.10258
Li  18.37960   0.16326   6.52240     1          0.27541
Li  18.65979   2.45896   8.65258     1          0.83546
Li  20.95221   0.02692   8.90747     1          0.54884
Li  21.04480   2.44419   6.51672     1          0.95384
Li  18.33046   0.28713  11.12045     4          0.62710
Li  18.57936   2.58970  13.58992     1          1.00817
Li  20.52740   0.04569  13.82866     1          1.71345
Li  21.00328   2.44237  11.12379     1          1.18892
Li  18.08567   0.30639  15.80567     1          0.71949
Li  18.54958   2.49684  18.40784     1          1.04659
Li  20.82232   0.12083  18.43843     1          1.23262
Li  20.88010   2.31837  15.80156     1          1.53265
Li  18.42667   0.24515  20.73699     1          0.27713
Li  18.41571   2.35292  23.08960     1          1.18718
Li  20.95117   0.09195  23.10066     1          0.61508
Li  21.11829   2.36184  20.74161     1          0.64824
Li  18.24009   0.10262  25.18295     1          0.45656
Li  18.35178   2.26844  27.62803     1          0.89626
Li  20.99408   0.09529  27.76310     1          1.03267
Li  21.03779   2.38170  25.20817     1          1.13752
Li  18.50436   3.88547   1.95913     1          0.96319
Li  18.63143   5.71137   4.37813     1          0.58222
Li  21.00260   4.15032   4.45732     1          1.04054
Li  20.85211   6.24542   1.86861     1          0.93581
Li  18.57319   3.89430   6.44549     1          1.62750
Li  18.67957   5.71584   8.50563     1          0.66855
Li  21.25986   4.03228   8.76985     1          0.79947
Li  21.04843   6.15648   6.42738     1          0.69537
Li  18.64228   3.97803  11.10332     1          1.12541
Li  18.42116   5.64491  13.39896     1          0.45410
Li  20.91705   4.09613  13.74067     1          0.92991
Li  21.01623   6.26725  11.07518     1          0.27437
Li  18.64472   3.71303  15.99437     1          1.60721
Li  18.57927   5.79781  18.37931     1          0.28767
Li  20.95781   3.97165  18.44366     1          0.73107
Li  20.59683   6.20757  15.92312     1          0.36805
Li  18.57449   3.89969  21.00662     1          1.07217
Li  18.53819   5.73216  23.14164     1          0.43990
Li  20.87180   3.95182  23.21750     1          1.13449
Li  21.02542   6.14370  20.86698     1          0.30845
Li  18.48587   3.87273  25.23309     1          0.99066
Li  18.58660   5.86922  27.57493     1          0.48021
Li  20.93101   4.12146  27.78890     1          1.43607
Li  20.89239   6.17381  25.26288     1          0.30049
Li  18.39032   7.95840   1.98308     1          0.18386
Li  18.38115   9.95358   4.38773     1          0.19336
Li  20.77511   8.01027   4.42319     1          0.36295
Li  20.60857  10.28821   1.93721     1          2.03006
Li  18.46167   7.83318   6.55285     1          0.36905
Li  18.49148   9.98320   8.44672     1          1.18663
Li  20.81493   7.99581   8.58357     1          0.36285
Li  20.65742  10.22170   6.28220     1          1.46598
Li  18.32754   7.72033  11.20044     1          0.59166
Li  18.34765  10.26462  13.41809     1          1.15593
Li  20.42977   7.90255  13.62999     1          0.61243
Li  20.50647  10.24905  11.21205     1          0.93579
Li  18.07442   7.90194  16.11098     1          0.52890
Li  18.35575  10.09124  18.36954     1          1.11975
Li  20.58801   8.00989  18.40003     1          0.20100
Li  20.43353  10.09067  15.81243     1          0.82345
Li  18.55664   7.91109  21.08930     1          0.65578
Li  18.48655   9.98693  23.02309     1          0.86100
Li  20.80979   8.00304  23.16705     1          0.27921
Li  20.64363  10.24520  20.95104     1          0.87372
Li  18.47701   7.93359  25.20155     1          0.14754
Li  18.32538  10.11748  27.58884     1          0.78128
Li  20.62296   8.09726  27.77656     1          0.68957
Li  20.64281  10.17523  25.30031     1          0.95406
Li  18.31993  11.82923   2.08111     1          0.70307
Li  18.44487  13.94664   4.42278     1          0.17293
Li  20.70813  11.72448   4.33869     1          1.18270
Li  20.74822  13.74895   2.00835     1          0.67329
Li  18.44550  11.99419   6.55787     1          1.03527
Li  18.49736  13.96387   8.50955     1          0.67757
Li  20.68926  11.69528   8.66468     1          0.84530
Li  20.86503  13.89086   6.38959     1          0.53097
Li  18.32109  11.94721  11.23030     1          1.16527
Li  18.10205  13.94980  13.37395     1          0.26361
Li  20.59365  11.80520  13.63763     1          0.94521
Li  20.79630  13.89422  11.11722     1          0.27948
Li  18.35103  11.87342  16.13182     1          1.04440
Li  18.34865  14.08913  18.30540     1          0.41570
Li  20.49138  11.65211  18.28861     1          1.19529
Li  20.54073  14.01471  15.74904     1          1.03278
Li  18.52986  12.01664  21.07783     1          1.18544
Li  18.45320  14.03201  23.01919     1          0.49119
Li  20.68187  11.74127  23.26967     1          1.24972
Li  20.89375  13.90193  20.85427     1          0.31697
Li  18.45982  11.99111  25.22058     1          0.38518
Li  18.32916  13.89512  27.65753     1          0.13989
Li  20.54377  11.63159  27.80648     1          2.29057
Li  20.82410  13.88674  25.24880     1          0.48620
Li  18.55563  15.93525   2.05200     1          0.61587
Li  18.39463  17.92558   4.43051     1          1.01709
Li  20.96295  15.64361   4.41243     1          0.50513
Li  20.91836  17.67849   1.98261     1          1.31765
Li  18.46030  16.07454   6.51581     1          0.63231
Li  18.53413  17.88091   8.61489     1          1.19138
Li  21.13168  15.61641   8.67187     1          0.43060
Li  20.81388  17.77430   6.39285     1          1.29280
Li  18.57059  15.99819  11.21410     1          0.43135
Li  18.59130  18.07383  13.47416     1          1.56990
Li  20.77320  15.63157  13.55043     1          0.61072
Li  20.93666  17.83440  11.10400     1          0.78227
Li  18.43314  16.13490  16.03928     1          0.40557
Li  18.60490  17.88998  18.33431     1          1.04361
Li  21.04522  15.67820  18.38695     1          0.32512
Li  20.82090  17.84252  15.73148     1          1.16656
Li  18.66511  16.04541  20.98352     1          0.70677
Li  18.54563  17.94261  23.09948     1          1.07572
Li  21.03092  15.62507  23.14987     1          0.76938
Li  21.12235  17.89004  20.75596     1          0.65082
Li  18.60599  16.05070  25.27852     1          0.63739
Li  18.41379  17.95697  27.71142     1          0.91819
Li  20.88421  15.56595  27.90475     1          1.25347
Li  20.85452  17.76249  25.24894     1          0.75571
Li  18.31105  19.59088   2.05370     1          0.77146
Li  18.22498  21.79278   4.47776     1          0.47513
Li  20.93245  19.42217   4.44899     1          1.09660
Li  20.91758  21.82129   1.99486     1          0.96499
Li  18.37651  19.49394   6.53963     1          0.99744
Li  18.43007  21.65935   8.82119     1          0.30301
Li  20.99012  19.46667   8.83269     1          0.58790
Li  20.87406  21.80877   6.46738     1          0.52591
Li  18.50631  19.33660  11.17889     1          1.08113
Li  18.09619  21.60199  13.72922     1          0.75464
Li  20.79307  19.57406  13.72551     1          1.48300
Li  20.73540  21.78572  11.12145     1          1.15523
Li  18.48378  19.34658  15.91779     1          0.85114
Li  18.26797  21.69605  18.40617     5          0.74272
Li  20.93623  19.55100  18.36254     1          0.94786
Li  20.46197  21.90273  15.61474     1          1.82904
Li  18.58692  19.49374  20.83578     1          0.62625
Li  18.33511  21.77879  23.07058     1          0.31588
Li  20.87350  19.63095  23.08002     1          0.61748
Li  20.85695  22.00572  20.64625     1          0.78812
Li  18.34872  19.71699  25.28447     1          0.53537
Li  18.35198  21.59732  27.45557     1          0.70409
Li  20.94312  19.51829  27.86455     1          1.27094
Li  20.94933  21.93266  25.16292     1          0.91381
Li  23.55258   0.00480   1.95478     1          0.90954
Li  23.36283   2.37563   4.31026     1          0.22360
Li  25.44535  -0.02874   4.31742     1          0.67388
Li  25.32602   2.52534   1.82356     1          1.98374
Li  23.41896  -0.05243   6.38520     1          0.62236
Li  23.45167   2.24805   8.84231     1          0.44547
Li  25.61525  -0.11655   8.73509     1          0.46915
Li  25.45183   2.31109   6.59030     1          0.61482
Li  23.54156  -0.05022  11.06945     1          1.29953
Li  23.30811   2.22637  13.76522     1          0.74872
Li  25.67993  -0.01442  13.85631     1          1.00951
Li  25.48869   2.29498  11.17239     1          0.27186
Li  23.44844  -0.18342  15.94410     1          1.23864
Li  23.45453   2.32920  18.51714     1          0.84964
Li  25.78402   0.01775  18.38856     1          0.45903
Li  25.54385   2.26043  15.81844     1          0.77633
Li  23.55961  -0.04785  20.67614     1          0.54909
Li  23.42036   2.56447  23.05027     1          0.66590
Li  25.60899   0.07012  23.01082     1          0.54654
Li  25.58085   2.52033  20.71958     1          0.32197
Li  23.49346   0.04118  25.26274     1          0.50901
Li  23.49945   2.40989  27.69648     1          1.28286
Li  25.53993   0.07416  27.75456     1          1.10858
Li  25.51163   2.37683  25.27842     1          0.13638
Li  23.43605   4.35071   1.75419     1          1.59305
Li  23.53562   6.44691   4.28235     1          0.31444
Li  25.64338   4.19831   4.11621     1          0.15657
Li  25.86825   6.27537   1.92011     1          0.90122
Li  23.44620   4.33741   6.51266     1          0.02535
Li  23.57461   6.56272   8.96195     1          0.58999
Li  25.62143   4.25719   8.74429     1          0.46513
Li  25.75631   6.33766   6.41674     1          0.34864
Li  23.30703   4.11879  11.11577     1          0.82991
Li  23.22485   6.55866  13.70523     1          1.13862
Li  25.63603   4.14748  13.69813     1          0.82275
Li  25.62890   6.16553  11.04065     1          0.27205
Li  23.30806   4.16361  15.83478     1          0.35967
Li  23.33784   6.35125  18.27228     1          0.79923
Li  25.68994   4.21229  18.29712     1          0.52229
Li  25.58197   6.32368  15.68668     1          0.65240
Li  23.33047   4.22484  20.66913     1          0.74208
Li  23.34806   6.28442  23.19871     1          0.34096
Li  25.74149   4.36433  23.03381     1          0.54273
Li  25.55589   5.99956  20.85967     1          0.32904
Li  23.44386   4.31070  25.20637     1          0.66151
Li  23.57594   6.44556  27.88141     1          2.19064
Li  25.75452   4.31835  27.73957     1          1.62625
Li  25.73457   6.09440  25.45797     1         -0.05050
Li  23.52950   8.01839   1.80231     1          2.33519
Li  23.45826  10.15365   4.32614     1          0.56017
Li  25.90804   8.30651   4.23826     1         -0.23928
Li  25.99943  10.25451   1.88846     1          1.94683
Li  23.42521   8.07108   6.45554     1          0.36492
Li  23.13308  10.17515   8.77753     1          0.25633
Li  25.60364   8.36722   8.64613     1          0.86365
Li  25.94629  10.32450   6.51971     1          1.64727
Li  23.36640   8.21927  11.28251     1          0.66895
Li  23.22187  10.34427  13.79167     1          1.85093
Li  25.50075   8.46088  13.62421     1          0.34932
Li  25.52868  10.28479  10.91431     1          1.20615
Li  23.17378   7.96248  15.90710     1          0.79418
Li  23.09819  10.05204  18.36745     1          0.36397
Li  25.48689   7.92612  18.54406     1          0.34562
Li  25.72394  10.06824  16.08113     1          0.07819
Li  23.31261   7.86621  20.70673     1          0.53722
Li  23.19629  10.04147  23.11847     1          0.20463
Li  25.80431   7.91083  23.16569     1          0.34595
Li  25.59763   9.93868  20.93293     1          1.46324
Li  23.37220   7.90381  25.33736     1          0.48856
Li  23.29184  10.03239  27.90466     1          1.40483
Li  25.90227   8.24206  27.85274     1          0.72012
Li  25.75757  10.04285  25.28021     1          0.48566
Li  23.46178  11.75000   1.91164     1          1.22450
Li  23.64144  13.84576   4.40637     1          0.76046
Li  26.01821  11.62858   4.26243     1          0.65450
Li  26.00338  13.56728   1.95177     1          0.21608
Li  23.27804  11.78052   6.40471     1          0.44020
Li  23.51395  13.80294   8.95885     1          0.47533
Li  25.71818  11.70095   8.73351     1          1.28029
Li  26.16286  13.59547   6.48490     1          0.73314
Li  23.25990  11.73256  11.23983     1          0.70230
Li  23.47881  13.78824  13.63198     1          0.58977
Li  25.82473  11.64745  13.80074     1          0.54128
Li  26.01940  13.59571  11.09700     1          0.28847
Li  23.24405  11.51649  15.79841     1          1.89650
Li  23.41436  13.77034  18.23277     1          0.77849
Li  25.71003  11.58501  18.75981     1          0.60288
Li  25.66272  13.57255  15.87860     1          0.51484
Li  23.18720  11.76742  20.70412     1          0.32207
Li  23.30659  13.87544  23.10207     1          0.31372
Li  25.67331  11.58321  22.82317     1          0.82539
Li  25.84810  13.85121  20.74482     1          0.42217
Li  23.41723  11.71545  25.29706     1          0.56439
Li  23.54208  13.89663  27.83668     1          1.77924
Li  25.82779  11.59732  27.72888     1          1.55510
Li  25.82405  13.73275  25.27218     1          0.01889
Li  23.71885  15.44869   1.90510     1          1.74257
Li  23.51567  17.52966   4.44789     1          0.54155
Li  25.97716  15.61260   4.44224     1          0.17789
Li  25.72459  17.54433   1.92171     1          1.62921
Li  23.53548  15.42646   6.46415     1          0.36650
Li  23.37635  17.67021   8.87157     1          0.74233
Li  25.83440  15.65767   8.74166     1          0.12465
Li  25.77642  17.58299   6.69978     1          0.91506
Li  23.62501  15.55413  11.20605     1          0.55833
Li  23.37799  17.90995  13.64307     1          1.07747
Li  25.96925  15.60931  13.70790     1          0.37791
Li  25.90943  17.87024  11.08920     1          0.34515
Li  23.27588  15.49716  15.80586     1          0.77954
Li  23.39472  17.83809  18.42712     1          0.85056
Li  25.78511  15.70808  18.35047     1          0.25512
Li  25.64504  17.77932  15.78536     1          0.82499
Li  23.53545  15.52586  20.57136     1          0.26022
Li  23.31400  17.73799  23.17525     1          0.31851
Li  25.60649  15.72772  23.02615     1          0.18829
Li  25.54548  17.76362  20.75547     1          0.86217
Li  23.50094  15.60628  25.31242     1          0.34250
Li  23.43934  17.68993  27.91753     1          1.64055
Li  25.82120  15.64867  27.65558     1          0.88672
Li  25.60273  17.75889  25.38490     1          0.16329
Li  23.43932  19.48088   1.97301     1          1.30326
Li  23.41400  21.76415   4.36958     1          0.47109
Li  25.46908  19.46149   4.33462     1          0.12392
Li  25.51796  21.67650   1.95067     1          1.09803
Li  23.26412  19.30717   6.52546     1          0.70334
Li  23.39594  21.87428   8.84415     1          0.50458
Li  25.45201  19.48691   8.79796     1          0.75291
Li  25.57826  21.66065   6.56507     1          0.45349
Li  23.33507  19.54079  11.03230     1          0.81983
Li  23.41632  21.97842  13.71000     1          1.12940
Li  25.43986  19.79993  13.76534     1          1.20929
Li  25.52665  21.81066  11.21503     1          0.82057
Li  23.25269  19.63622  15.74241     1          0.95798
Li  23.48387  21.89676  18.48731     1          1.06044
Li  25.49515  19.53927  18.50005     1          0.65737
Li  25.67558  21.76926  15.84967     1          1.10227
Li  23.30992  19.68026  20.76351     1          0.43697
Li  23.44284  21.85355  23.21818     1          0.59548
Li  25.44994  19.57695  23.02184     1          0.71872
Li  25.71125  21.77973  20.80771     1          0.22215
Li  23.27322  19.54321  25.37062     1          0.34158
Li  23.55269  21.83469  27.80396     1          1.15948
Li  25.45394  19.37946  27.81948     1          1.71720
Li  25.46910  21.70374  25.31271     1          0.30140
Li  27.40577   0.09908   2.09766     1          0.69314
Li  27.82584   2.19887   4.09750     1          1.26682
Li  29.88685   0.52140   4.60047     1          3.74307
Li  30.19487   1.77338   1.99217     1          2.98347
Li  27.44888   0.02425   6.35337     1          0.33847
Li  27.52963   2.05195   8.98950     1          1.00915
Li  29.37024   0.20508   8.53087     1          3.10849
Li  29.73892   2.36018   6.35737     1          4.55350
Li  27.54812  -0.24410  11.20803     1          0.12191
Li  27.73498   2.14137  13.42265     1          0.71417
Li  29.78487   0.21660  13.69200     1          3.29989
Li  29.58306   2.18329  11.24237     1          3.12834
Li  27.63073   0.12781  16.02073     1          0.54417
Li  27.85442   2.45916  18.48113     1          0.90796
Li  29.63113   0.32866  18.22000     1          3.11434
Li  30.07767   2.41665  15.94496     1          3.08310
Li  27.51234   0.23201  20.76082     1          0.40396
Li  27.86611   2.08916  23.19158     1          0.93896
Li  29.88365   0.02905  23.37997     1          3.04531
Li  29.87132   2.25667  20.67206     1          3.48737
Li  27.58458  -0.04806  25.46966     1         -0.17953
Li  27.67195   2.07220  27.83778     1          0.92209
Li  29.61180  -0.06108  27.70792     1          3.16204
Li  30.14911   1.72946  25.65763     1          3.22607
Li  27.77377   4.03361   1.86238     1          1.30365
Li  28.08076   6.25210   4.15071     1         -0.01755
Li  29.89986   3.71645   4.28620     1          3.85138
Li  30.33684   6.25640   2.14149     1          3.02824
Li  27.54146   4.12686   6.41671     1          0.78101
Li  27.65870   6.54079   8.60613     1          0.04601
Li  30.02929   3.87243   8.63401     1          3.58216
Li  29.99477   5.62466   6.53976     1          2.89451
Li  27.74568   4.21182  10.85034     1          1.40772
Li  27.70457   6.41469  13.43447     1          0.02006
Li  29.96250   4.16342  13.56302     1          3.41400
Li  29.83724   6.01969  11.07522     1          2.96653
Li  27.62394   4.31429  15.92673     1          0.09803
Li  27.68991   6.14069  18.63572     1          0.79423
Li  30.14065   4.11317  18.31556     1          3.05171
Li  30.47504   5.74978  15.78379     1          3.69786
Li  27.83990   4.19601  20.81445     1          0.59096
Li  27.79775   6.22900  23.22478     1          0.66772
Li  29.91947   3.59982  23.11910     1          3.92950
Li  30.24908   6.20928  20.99506     1          2.66639
Li  27.94625   3.90361  25.57716     1          0.13976
Li  27.98539   6.10417  27.82090     1          1.15627
Li  30.32869   3.78759  27.62600     1          3.20649
Li  30.26017   5.65594  24.86371     1          3.78405
Li  28.17337   8.26633   1.77690     1          1.31263
Li  28.44652  10.15138   3.77697     1          0.83129
Li  30.61126   8.17897   4.64138     1          3.83399
Li  30.87074   9.83935   1.52061     1          2.62382
Li  28.13327   8.32372   5.95261     1          0.61738
Li  27.94509   9.93897   8.75841     1          0.26232
Li  30.31799   8.14531   8.42952     1          2.98815
Li  30.73196  10.27406   6.35887     1          3.50545
Li  27.90761   8.39135  11.13479     1          0.46398
Li  27.93838   9.78522  13.73463     1          0.96934
Li  30.43789   8.13858  13.75791     1          2.99776
Li  30.55280   9.64125  11.00264     1          3.35931
Li  27.94668   7.88529  16.01752     1          0.28237
Li  27.91177   9.82455  18.50241     1          0.13871
Li  30.36317   7.63987  18.47929     1          3.32475
Li  30.41395   9.89191  16.46485     1          3.01024
Li  27.72411   8.05948  20.80354     1          0.33991
Li  27.95312   9.91059  23.09922     1          1.64715
Li  30.21930   8.57292  23.52139     1          2.92877
Li  30.29178   9.55214  20.64190     1          2.93415
Li  28.00658   8.22000  25.54168     1         -0.09031
Li  28.14019  10.14457  27.68851     1          1.34186
Li  30.64672   7.78016  26.97195     1          3.31396
Li  30.67885  10.26369  25.68212     1          2.83530
Li  28.27298  11.82457   1.86860     1          2.05111
Li  28.35551  13.68021   4.09410     1         -0.26924
Li  30.92130  12.07085   3.87940     1          3.13829
Li  30.40851  14.43650   1.93305     1          2.92214
Li  28.12507  11.69535   6.26354     1          1.13121
Li  27.90227  13.44892   8.87560     1          0.25798
Li  30.60213  11.85677   8.75338     1          3.19724
Li  30.50818  13.44624   6.39025     1          3.29446
Li  28.00155  11.51423  11.18377     1          0.40394
Li  28.19638  13.59984  13.64090     1          0.67630
Li  30.54319  11.52247  13.49109     1          3.19317
Li  30.38472  13.67935  11.09803     1          3.20219
Li  28.06809  11.95513  16.41852     1          0.59700
Li  28.09666  13.70858  18.66998     1          0.70271
Li  30.53253  11.82227  18.88690     1          2.99270
Li  30.85860  13.45273  16.21079     1          3.79225
Li  27.98299  11.45738  20.92538     1          0.27247
Li  27.77640  13.79134  23.07084     1          0.49030
Li  30.64772  11.64354  22.75157     1          3.07374
Li  29.95972  13.99365  21.08891     1          2.41487
Li  27.99592  11.71179  25.04876     1          0.83326
Li  28.02005  13.52587  27.65367     1          0.75051
Li  30.90089  12.50281  27.73813     1          3.48492
Li  30.54454  13.32011  24.78763     1          3.27570
Li  27.77856  15.79085   1.70844     1          1.51233
Li  28.09515  17.83347   3.98989     1          0.28259
Li  30.23480  15.95913   4.78027     1          3.23609
Li  30.28172  17.67952   1.76379     1          2.82350
Li  27.73804  15.69643   6.58764     1          1.19152
Li  27.88122  17.92693   8.79873     1          0.35076
Li  30.19696  15.46551   8.61340     1          2.84672
Li  29.91735  18.19671   6.54823     1          3.46805
Li  27.88926  15.68754  11.02859     1          0.85968
Li  27.68914  18.10864  13.53893     1          0.59372
Li  30.09662  15.67885  13.72088     1          3.58677
Li  29.75159  17.80889  11.26135     1          3.14918
Li  27.84282  15.48199  16.05304     1          0.42408
Li  27.73774  17.66808  18.53165     1          1.26012
Li  30.13069  15.62638  18.22590     1          3.12564
Li  30.15329  18.16728  15.96587     1          3.38753
Li  27.58293  16.06880  20.84064     1          1.00867
Li  27.67956  18.03460  23.37957     1          0.73111
Li  29.97825  15.90050  23.38491     1          2.71665
Li  29.91883  17.63515  20.91058     1          3.16952
Li  27.90942  15.80217  25.40531     1          0.49618
Li  27.81220  17.92284  27.69309     1          1.28992
Li  30.22505  15.55008  26.87337     1          2.56717
Li  30.12442  18.23314  25.45169     1          3.03571
Li  27.69841  19.66398   1.90276     1          1.00190
Li  27.60085  21.66838   4.11607     1          0.53925
Li  30.35024  19.66710   3.75686     1          3.15776
Li  29.64474  22.11865   2.45880     1          2.79647
Li  27.80910  19.62091   6.33020     1          1.20496
Li  27.49800  21.66334   8.75451     1          0.77264
Li  29.90481  20.04201   8.82766     1          3.55933
Li  29.94492  21.58615   5.91122     1          2.99464
Li  27.81047  20.12796  11.15942     1          0.83896
Li  27.55246  21.83472  13.71875     1          0.55614
Li  30.12735  20.04614  13.55141     1          3.58225
Li  29.84730  21.80246  11.24041     1          4.05713
Li  27.50416  19.66143  16.19178     1          1.11454
Li  27.60542  21.78592  18.50230     1          0.51730
Li  29.83896  19.31821  18.59316     1          3.57354
Li  29.91250  21.43056  16.38998     1          3.17376
Li  27.74182  19.55314  20.79425     1          0.24267
Li  27.47698  21.78691  23.13845     1          0.30118
Li  29.79678  19.90474  23.14724     1          3.14172
Li  29.55326  21.86812  20.69986     1          3.09746
Li  27.97186  19.75819  25.56539     1          1.09270
Li  27.50245  21.75050  27.76092     1          0.39855
Li  30.19585  20.17685  28.07007     1          2.68098
Li  30.14371  21.61185  25.60716     1          3.16595
O    1.16001   7.38171   9.17161     6         -5.41917
O    0.90083   8.17103   8.23028     6         -5.42587
O    1.02920  15.66462   4.93907     7         -4.91268
O    0.32247  15.66285   3.95091     7         -4.82562
O    1.47211  12.00998  18.31379     8         -5.43236
O    0.90864  11.71529  17.25523     8         -5.32276
O    1.35506   4.41709  23.23429     9         -5.42907
O    2.59470   4.24222  23.18522     9         -5.24180
O    1.57573  17.40736  23.75807    10         -5.42144
O    1.53545  18.03529  22.68513    10         -5.38248
O   35.00366   4.09916  15.96049    11         -5.04360
O   34.09401   4.83133  16.45466    11         -5.08995
O   33.48435   3.28451   7.24536    12         -5.35488
O   32.94153   4.29622   7.70262    12         -5.39831
O   34.06465  13.19119  25.51513    13         -4.49182
O   34.09205  13.10252  24.23287    13         -4.49022
O   34.83902  13.77597  18.36837    14         -4.82931
O   34.01226  14.11577  17.54408    14         -4.87955
O   33.24024  15.72657   6.06285    15         -5.43107
O   32.82407  14.84467   6.85084    15         -5.33383
 884
li-reaction.xyz                           3500   -32802.44  40.84  22.46  28.39  90.00  90.00  90.00
Li   3.06490  -0.71859   2.52844     1          3.64517
Li   3.37358   1.15284   4.56512     1          4.10136
Li   5.53608  -0.24704   4.77704     1          1.23757
Li   5.38853   1.42652   2.47579     1          0.45850
Li   3.59005  -0.37911   7.03013     1          2.56092
Li   3.56087   1.15470   9.72253     1          2.94780
Li   5.77707  -0.40249   9.55692     1          0.26750
Li   5.76496   1.41978   7.16683     1          0.56034
Li   3.68461  -0.61737  11.85675     1          2.82610
Li   3.83134   1.33020  14.25335     1          3.22818
Li   6.11566  -0.50040  14.02870     1          0.84174
Li   5.87797   1.63305  12.05769     1          0.55562
Li   4.08869  -0.58435  16.96871     1          3.14748
Li   3.93332   1.47996  19.12338     1          2.89927
Li   6.02594  -0.39220  19.22774     1          0.46860
Li   6.17333   1.52978  16.67333     1          0.57052
Li   3.46096  -0.55026  21.06712     1          3.37659
Li   3.49812   0.74708  23.92358     1          2.92753
Li   5.94689  -0.38371  24.13368     1          1.11707
Li   5.66981   1.51609  21.74429     1          0.72855
Li   3.35221  -0.67822  26.53791     1          3.36982
Li   2.98645   1.44329  28.63162     1          2.88214
Li   5.66032  -0.77598  28.62058     1          0.20888
Li   5.30184   1.27383  26.40458     1          1.40213
Li   2.99897   3.52081   2.75827     1          2.73571
Li   3.08210   5.49412   5.10445     1          3.55353
Li   5.38708   3.18955   4.84161     1          0.22189
Li   5.50272   5.40919   2.77546     1          0.40515
Li   3.36422   2.97256   6.83628     1          2.62085
Li   3.15550   4.43431   9.46658     1          3.13325
Li   5.90290   3.01239   9.38537     1          0.59155
Li   5.46002   5.09725   7.07040     1          0.26410
Li   3.47185   3.02156  11.95441     1          3.43402
Li   3.47858   5.34146  14.10043     1          3.09860
Li   6.12564   3.49560  14.37759     1         -0.15589
Li   5.67561   5.28123  11.79694     1          0.39645
Li   3.90573   3.33980  16.77374     1          2.68337
Li   3.42395   4.66778  19.28181     1          3.31512
Li   6.17321   3.37436  19.20254     1         -0.03268
Li   6.10414   5.27432  16.73670     1          1.04126
Li   3.54372   3.16692  21.78102     1          3.03824
Li   3.18867   5.58162  23.74104     1          2.92125
Li   5.81052   3.14552  24.00457     1          0.32508
Li   5.71894   5.28990  21.66415     1         -0.31334
Li   3.44030   3.29476  25.81437     1          3.28039
Li   2.49311   4.75376  28.33412     1          3.77573
Li   5.47381   3.38387  28.50864     1          0.01937
Li   5.17124   5.35344  25.98110     1          1.08304
Li   2.54706   6.73976   2.40438     1          3.32430
Li   2.89553   8.39998   5.11271     1          3.07686
Li   5.45078   6.88304   5.14142     1          2.43536
Li   5.24588   8.77709   2.86459     1         -0.41829
Li   2.78446   6.46040   7.45986     1          3.90324
Li   2.81412   8.93316   9.51707     1          3.55340
Li   5.30628   6.91539   9.53953     1          0.63259
Li   5.53929   8.65903   6.88608     1          1.01743
Li   3.40756   6.85185  11.61677     1          3.29289
Li   3.65033   8.47289  14.38341     1          2.72533
Li   5.89188   6.76038  14.46306     1          0.56152
Li   5.94607   8.47009  12.01151     1          0.49663
Li   3.63013   6.76903  16.94079     1          2.60330
Li   3.24205   9.11152  18.82975     1          2.93937
Li   5.66288   6.99771  18.88440     1          0.68119
Li   5.92822   8.82744  16.77305     1          0.03104
Li   3.17788   6.88184  20.97357     1          3.40315
Li   3.19710   8.70508  23.87962     1          2.98130
Li   5.72644   7.28562  23.85959     1          1.31990
Li   5.64205   8.75744  21.24457     1          0.19611
Li   3.10782   7.16534  26.67307     1          3.56201
Li   2.79195   9.10558  28.83153     1          3.75403
Li   5.33279   6.95501  28.57751     1          0.27882
Li   5.63506   8.87801  26.09522     1          0.66078
Li   2.80549  10.99306   3.30210     1          3.43242
Li   3.20914  13.22077   5.30840     1          3.23806
Li   5.62138  10.86816   5.22706     1          0.45928
Li   5.38877  12.55684   2.74027     1          0.86141
Li   3.04482  11.01724   7.08044     1          2.92702
Li   3.16328  12.33952   9.92807     1          3.15820
Li   5.58024  10.53477   9.52799     1         -0.20921
Li   5.59408  12.62355   7.32213     1          0.63114
Li   3.47974  10.47099  12.15425     1          2.77601
Li   4.01656  12.88532  13.97465     1          2.95560
Li   5.99533  10.62162  14.06664     1          0.36696
Li   5.73381  12.39752  11.84165     1          0.58568
Li   3.88030  10.75426  16.34214     1          2.72426
Li   3.41226  12.53428  18.83118     1          3.04194
Li   5.85310  10.80050  19.19857     1          0.33189
Li   6.17139  12.53214  16.54902     1          0.58201
Li   3.34186  10.83759  21.20539     1          3.33036
Li   3.21369  12.72907  23.69614     1          2.76754
Li   5.78115  10.80998  23.95306     1          0.55809
Li   5.66235  12.48507  21.42763     1          0.88399
Li   3.05992  10.99218  26.36029     1          3.24323
Li   2.88534  12.77454  28.69260     1          3.10186
Li   5.69259  10.88965  28.75790     1          0.89583
Li   5.36539  12.46885  26.04229     1          0.56055
Li   2.83418  14.73814   2.79708     1          3.00844
Li   3.23502  16.20295   5.34140     1          2.81284
Li   5.68045  14.06473   4.79180     1          1.71820
Li   5.70173  16.27738   2.79350     1          0.11083
Li   3.04430  14.42482   8.13360     1          3.30541
Li   4.06830  16.72000   9.47849     1          3.37285
Li   5.88439  14.18020   9.59716     1          0.50108
Li   5.65903  15.93359   6.96259     1         -0.08584
Li   3.53696  14.72005  11.60061     1          2.63328
Li   3.79219  16.22347  14.01274     1          2.77177
Li   6.18842  14.40741  14.20820     1          0.52376
Li   6.18986  16.24708  11.81039     1         -0.18925
Li   3.79832  14.27323  16.75415     1          3.02040
Li   4.02502  16.31622  19.06057     1          3.20614
Li   6.02426  14.13500  18.97851     1         -0.20935
Li   6.40005  16.23237  16.59080     1         -0.45201
Li   3.38059  14.50039  21.07908     1          2.91462
Li   3.64116  16.19824  23.87321     1          2.79848
Li   5.73402  14.17831  23.72927     1          0.51199
Li   6.13125  16.21764  21.52732     1         -0.14719
Li   3.04322  14.30617  26.04124     1          2.82358
Li   3.42950  16.25923  28.31204     1          2.60922
Li   5.53320  14.15361  28.63259     1          0.22488
Li   5.69629  15.96887  26.14919     1         -0.21210
Li   3.36287  17.90807   2.76078     1          2.69388
Li   3.52623  20.05931   4.66573     1          3.25562
Li   5.43406  18.06115   5.05833     1          1.78389
Li   5.72191  19.96982   2.51106     1         -0.09198
Li   3.90120  18.40500   7.16600     1          3.50245
Li   3.63099  20.01422   9.67275     1          2.77291
Li   6.15108  18.24475   9.18356     1          0.48004
Li   6.03409  20.40121   6.82359     1          0.65249
Li   3.89583  18.13554  11.88756     1          3.43269
Li   4.05575  19.85660  14.13001     1          2.95797
Li   6.26661  17.91370  14.13892     1          0.25875
Li   6.01551  19.79425  11.69436     1          0.72050
Li   3.93733  18.14236  16.69874     1          3.00508
Li   3.79108  19.84527  18.98297     1          3.26177
Li   6.04763  18.09732  19.10228     1          0.86305
Li   6.27793  19.76816  16.78402     1          0.88717
Li   3.67018  18.09879  21.31006     1          2.74866
Li   3.92446  19.91058  23.87189     1          2.79597
Li   5.89541  17.95052  23.88788     1          0.62189
Li   5.92701  19.98470  21.52910     1          0.11548
Li   3.46852  17.92104  26.05233     1          3.34330
Li   3.51133  19.48885  28.49466     1          3.26355
Li   5.68605  18.08638  28.43927     1          0.68187
Li   5.58640  19.87389  26.11766     1          0.89490
Li   8.28480  -0.71658   2.26099     1          1.84359
Li   8.05112   1.47500   4.40982     1         -0.18892
Li  10.84119  -0.34006   4.75789     1          0.14934
Li  10.74181   1.58681   2.31863     1          0.49809
Li   8.33730  -0.43222   6.73172     1          0.99158
Li   8.22145   1.39398   9.38309     1          0.24860
Li  10.80174  -0.14989   9.29705     1          0.06394
Li  10.74161   1.64988   6.91554     1          1.06503
Li   8.25208  -0.75743  11.70237     1          0.76632
Li   8.24486   1.43421  14.52119     1          0.84376
Li  10.44138  -0.43626  14.48170     1          0.68235
Li  10.46413   1.35679  11.85690     1          0.16527
Li   8.38368  -0.84766  16.75007     1          0.51758
Li   8.19970   1.31756  19.28156     1          0.38187
Li  10.58108  -0.48143  19.32618     1          0.36127
Li  10.38835   1.47692  16.55615     1          1.00207
Li   8.23889  -0.62743  21.69041     1          0.60946
Li   8.27546   1.48628  24.23442     1          0.52693
Li  10.89274  -0.45354  24.21723     1          0.54051
Li  10.54911   1.63473  21.54801     1          0.15887
Li   8.42076  -0.65614  26.42210     1          0.86096
Li   8.12581   1.28435  28.79283     1          0.84183
Li  10.88196  -0.41779  28.63271     1         -0.03692
Li  10.85997   1.57306  26.25728     1          0.83546
Li   7.92635   3.36660   2.08784     1          1.04737
Li   7.98630   5.26416   4.68647     1          0.54855
Li  10.66827   3.22067   4.76915     1          0.56473
Li  10.37216   5.22861   2.46442     1          0.07363
Li   8.18889   3.41779   6.76610     1         -0.08132
Li   7.93091   5.45176   9.45533     1          0.51124
Li  10.49814   3.16133   9.34703     1         -0.07783
Li  10.66866   5.00191   6.94573     1          0.95550
Li   8.27479   3.58674  11.93039     1         -0.14245
Li   8.36047   5.33761  14.50322     1          1.14093
Li  10.37115   3.20556  14.47935     1          0.77645
Li  10.75359   5.28750  11.80826     1          0.92408
Li   8.20354   3.20523  16.67297     1          1.07089
Li   8.15393   5.56294  19.21327     1          0.79698
Li  10.38770   3.25047  19.20822     1         -0.19428
Li  10.18902   5.28801  16.67083     1          0.28223
Li   8.20412   3.58185  21.50118     1          0.23227
Li   8.08091   5.47979  24.07610     1          0.13537
Li  10.49595   3.24467  24.19290     1          0.96505
Li  10.48188   5.19361  21.83709     1          0.32751
Li   7.93002   3.50134  26.51257     1         -0.17163
Li   7.87528   5.48282  28.81734     1          1.25280
Li  10.50783   3.28401  28.65818     1          0.42513
Li  10.44343   5.17309  26.18846     1          0.62820
Li   7.87208   7.11186   2.57710     1          1.01920
Li   7.83681   8.82655   4.94999     1          0.04952
Li  10.52456   6.87104   5.07688     1          0.29471
Li  10.16123   8.82324   2.51470     1          0.65406
Li   7.91256   6.72141   6.92617     1          0.67224
Li   7.77083   8.60641   9.35974     1         -0.45190
Li  10.59829   6.73876   9.37191     1          0.00024
Li  10.44280   8.78531   7.08798     1          1.21903
Li   7.99153   6.83482  11.99358     1          0.74031
Li   8.23772   8.63907  14.34740     1          1.05819
Li  10.20697   7.15995  14.37648     1          0.98912
Li  10.06149   8.77170  11.68170     1          0.55415
Li   8.12692   7.08342  16.60325     1          1.23517
Li   8.07773   8.69466  19.02604     1         -0.45161
Li  10.42666   6.70296  19.37076     1          0.55375
Li  10.41944   8.71691  16.63419     1          0.60244
Li   8.02594   7.12330  21.63587     1          0.12444
Li   8.05375   8.83040  24.04976     1          0.16076
Li  10.59486   6.87756  24.11042     1          0.94174
Li  10.39800   8.88764  21.60942     1          0.00210
Li   7.75486   7.08680  26.28123     1          0.34062
Li   7.81564   8.80348  28.70924     1          0.34250
Li  10.34990   6.94241  28.55028     1          0.14763
Li  10.44506   8.91077  25.99704     1          0.55250
Li   7.60916  10.63162   2.60427     1          0.07345
Li   8.08005  12.49212   4.74144     1          0.39308
Li  10.41078  10.26167   5.10695     1          1.07980
Li  10.23125  12.41622   2.45385     1          0.46417
Li   7.86173  10.67280   7.08272     1          0.09134
Li   7.93898  12.25574   9.36217     1          0.37319
Li  10.24976  10.13555   9.45074     1          0.73345
Li  10.55979  12.31708   7.12131     1          0.62648
Li   7.95953  10.49670  11.87309     1          0.00006
Li   7.98687  12.36335  14.22816     1          1.17974
Li  10.15984  10.46126  14.38701     1          0.57079
Li  10.35793  12.36793  11.68351     1          0.47758
Li   8.35493  10.44898  16.47618     1          0.77659
Li   8.19836  12.04945  18.85348     1          1.00072
Li  10.22795  10.40465  19.27960     1          0.70291
Li  10.27708  12.27590  16.46527     1          1.09749
Li   8.01716  10.63390  21.66364     1         -0.60765
Li   7.93151  12.39029  23.91468     1          0.67905
Li  10.49806  10.57278  23.99332     1          0.78740
Li  10.62016  12.52864  21.53320     1          0.38769
Li   7.90422  10.62769  26.27280     1         -0.30040
Li   7.84449  12.34279  28.70332     1          1.52956
Li  10.09942  10.39281  28.79057     1          0.87052
Li  10.43863  12.19642  26.07758     1          0.77480
Li   7.98915  14.04963   2.23683     1          1.26674
Li   8.22804  15.97043   4.77549     1         -0.08561
Li  10.67860  14.11411   4.97976     1          0.58413
Li  10.53950  16.12737   2.37717     1          0.09165
Li   8.20079  13.87875   7.03658     1          0.63196
Li   8.19542  15.96728   9.39619     1          0.17345
Li  10.62782  14.17840   9.18293     1          0.41127
Li  10.70812  16.43124   6.97039     1          0.93961
Li   8.30699  13.93224  11.76092     1          0.64354
Li   8.58364  16.41779  14.37304     1          0.97496
Li  10.23423  13.97576  14.31876     1          0.97700
Li  10.42506  16.48362  11.60179     1          0.81165
Li   8.35223  13.90816  16.52945     1          1.40426
Li   8.26684  16.13606  19.01101     1          0.36266
Li  10.43650  14.01833  19.13367     1          0.65531
Li  10.28945  16.19821  16.62034     1          0.34715
Li   8.12168  13.75793  21.33540     1          0.52283
Li   8.28665  15.90094  24.13680     1          0.04043
Li  10.64241  13.98066  24.01641     1          0.74280
Li  10.46329  16.09857  21.76778     1         -0.10203
Li   8.08715  13.90718  26.23978     1          0.24549
Li   8.02641  16.04892  28.86516     1          0.74613
Li  10.32219  14.04701  28.54129     1          0.36665
Li  10.68126  16.01273  26.25278     1          0.34838
Li   8.10707  18.15608   2.41656     1          0.51367
Li   8.29377  20.36683   4.61675     1          0.86050
Li  10.91161  18.05469   4.83631     1          1.03621
Li  10.77595  20.15913   2.41222     1          0.04303
Li   8.13408  18.11101   6.75576     1          0.28517
Li   8.35575  20.57391   9.25241     1          0.60464
Li  10.47888  18.05308   9.33608     1          0.57010
Li  10.83468  20.19590   6.77744     1          0.47247
Li   8.31872  18.34472  11.66911     1          0.35756
Li   8.36906  20.21339  14.21951     1          0.45614
Li  10.56166  18.29822  14.37362     1          1.27187
Li  10.74616  20.18506  11.62045     1         -0.11948
Li   8.52995  18.30858  16.55913     1          1.06694
Li   8.43106  20.32716  19.28984     1          0.62749
Li  10.53689  17.98673  19.24988     1          0.28630
Li  10.59940  20.11698  16.48421     1          1.60904
Li   8.35179  18.14917  21.68619     1          0.35412
Li   8.31418  20.36650  24.10316     1          0.81130
Li  10.81752  17.97189  24.16284     1          0.91180
Li  10.65947  19.99300  21.76523     1          0.03458
Li   8.18806  18.01875  26.32935     1         -0.09365
Li   8.39947  20.18754  28.72610     1          1.35031
Li  10.63094  17.95801  28.61788     1          0.27604
Li  10.90569  20.04624  26.29509     1          0.31488
Li  13.16308  -0.37871   2.49871     1         -0.01660
Li  13.16808   1.70434   5.01547     1          1.04498
Li  15.43081  -0.26896   5.17034     1          0.39045
Li  15.48836   1.84126   2.59294     1          0.71227
Li  12.99250  -0.24984   6.97890     1          0.49805
Li  13.24139   1.72326   9.69815     1          0.62084
Li  15.42110  -0.51661  10.08500     1          1.12492
Li  15.53562   1.60712   7.43910     1          0.23294
Li  12.88461  -0.19437  11.85353     1          0.15470
Li  12.79380   1.71290  14.53070     1          0.85738
Li  15.00466  -0.57178  14.49265     1          1.33756
Li  15.48595   1.57119  12.12685     1          0.58199
Li  12.54156  -0.38193  16.70465     1          0.39805
Li  12.90878   1.64842  19.15657     1          0.31253
Li  15.27136  -0.64115  19.01634     1          1.02821
Li  15.39361   1.38170  16.65250     1          0.33502
Li  12.84354  -0.39296  21.51889     1         -0.04069
Li  12.90743   1.63910  23.92580     1          0.58826
Li  15.26285  -0.53061  23.73503     1          0.32711
Li  15.46829   1.61013  21.02027     1          0.96894
Li  13.10030  -0.29220  26.21300     1          0.18854
Li  13.26307   1.65710  28.49973     1          0.21289
Li  15.20422  -0.32981  28.33723     1          1.14335
Li  15.41127   1.59166  26.07137     1          0.40264
Li  13.15523   3.54394   2.50449     1         -0.10085
Li  13.12303   5.30889   5.20767     1          0.96093
Li  15.38037   3.51370   5.03311     1          0.02740
Li  15.29878   5.77812   2.48872     1          0.95298
Li  13.08761   3.22869   7.10821     1          0.79885
Li  13.15098   5.12844   9.74727     1          0.27864
Li  15.59292   3.43338  10.07549     1          0.76251
Li  15.36127   5.73470   7.33212     1          1.15010
Li  13.00649   3.17104  11.94659     1          0.48553
Li  12.59394   5.22576  14.52979     1          0.63132
Li  15.35899   3.41359  14.52368     1         -0.12975
Li  15.46065   5.73310  12.42763     1          1.52858
Li  12.77579   3.29888  16.55353     1          0.52976
Li  12.77306   5.14525  19.03821     1          0.42978
Li  15.39965   3.43652  18.79451     1          0.01114
Li  15.25144   5.77510  16.68703     1          2.08629
Li  13.07456   3.24399  21.41046     1          0.36279
Li  12.91941   5.13801  23.99156     1          0.86276
Li  15.38179   3.56646  23.81054     1          0.04105
Li  15.42413   5.74408  21.27044     1          1.55870
Li  13.12652   3.37503  26.05137     1          0.45247
Li  13.12240   5.32680  28.67427     1          0.46465
Li  15.43316   3.57790  28.48076     1          0.08789
Li  15.40116   5.82515  26.10154     1          1.42389
Li  12.95826   6.96184   2.55221     1          0.20331
Li  13.11985   8.84354   5.13289     1          0.70494
Li  15.21125   7.08697   4.99079     1          0.95335
Li  15.29406   9.06239   2.54822     1          0.42082
Li  13.02359   6.74178   7.39328     1          0.97596
Li  13.05076   8.78186   9.65229     1          0.33494
Li  15.48225   6.81049   9.94820     1          1.04488
Li  15.30873   8.94395   7.39106     1          0.17004
Li  12.74910   6.80783  12.09538     1          0.64083
Li  12.80858   9.05034  14.18426     1          0.36951
Li  14.91570   6.89141  14.54434     1          2.23609
Li  15.25727   9.01188  12.24188     1          0.48969
Li  12.51898   6.80630  16.64544     1          0.59699
Li  12.72147   8.89997  19.15966     1          0.37239
Li  15.24588   6.87969  18.80374     1          1.44948
Li  15.23615   8.94538  16.72707     1          0.63883
Li  12.87641   6.72192  21.35759     1          0.44082
Li  12.91593   8.85452  23.71622     1          0.07048
Li  15.17738   7.00283  23.86439     1          0.94377
Li  15.25568   8.96086  21.21890     1          0.24194
Li  13.01151   6.82020  25.99093     1          0.86486
Li  12.95488   8.92941  28.65193     1          0.40604
Li  15.30506   7.22859  28.58367     1          0.45163
Li  15.17347   9.10281  26.07530     1          0.75615
Li  12.96397  10.48113   2.53302     1          0.40139
Li  12.97580  12.44846   5.14593     1          1.07898
Li  15.26973  10.40534   5.07198     1          0.44786
Li  15.27561  12.30858   2.59159     1          0.56674
Li  12.99330  10.43632   7.38999     1          0.59258
Li  12.81824  12.42862   9.68806     1          0.38478
Li  15.36982  10.58084   9.88433     1          0.05715
Li  15.15972  12.42493   7.32412     1          0.99748
Li  12.80027  10.36487  11.89586     1          0.88854
Li  12.52367  12.51625  14.21945     1          0.38102
Li  15.43652  10.66543  14.18548     1          0.95809
Li  15.22675  12.59260  12.20954     1          2.00697
Li  12.70844  10.47123  16.82416     1          0.46094
Li  12.67246  12.72685  18.85439     1          0.57711
Li  15.25854  10.56196  18.70165     1          0.32785
Li  14.89718  12.50472  16.46694     1          2.18132
Li  13.04103  10.59280  21.31980     1          0.50511
Li  13.01030  12.53796  23.70631     1          1.09651
Li  15.27508  10.47602  23.77583     1          0.37621
Li  15.36066  12.65562  21.08924     1          1.26892
Li  13.06428  10.53978  26.01500     1          0.76079
Li  12.88260  12.44844  28.65012     1          0.25014
Li  15.27471  10.46316  28.66539     1          0.29357
Li  15.21530  12.39388  26.15873     1          0.93845
Li  13.03226  14.05064   2.45699     1          0.56941
Li  12.97748  16.11762   4.98870     1          0.47181
Li  15.34609  13.67594   5.07148     1          1.21451
Li  15.39538  15.92074   2.65086     1          0.02980
Li  12.97373  14.14377   7.08512     1          1.03399
Li  13.16066  16.40882   9.50877     1          0.78858
Li  15.39111  13.65607   9.87276     1          1.82965
Li  15.36792  15.91768   7.34906     1          0.26872
Li  12.61450  14.24150  11.91180     1          0.40559
Li  12.65696  16.37049  14.35464     1          0.81032
Li  15.32501  13.71171  14.34363     1          2.17093
Li  15.48245  16.03659  12.24393     1          0.24205
Li  12.66374  14.20691  16.32563     1          0.73487
Li  12.94806  16.15782  19.14166     1          0.49269
Li  15.48854  13.70537  18.64745     1          1.57225
Li  15.39395  16.06554  16.54195     1          0.14303
Li  13.02701  14.18024  21.26903     1          0.67049
Li  12.83192  16.10661  24.06161     1          1.03204
Li  15.32076  13.67872  23.74684     1          1.24345
Li  15.43156  16.10307  20.95997     1          0.98146
Li  12.98367  13.88189  25.95959     1          0.90099
Li  13.10353  15.92426  28.63246     1         -0.05021
Li  15.38437  13.67128  28.61787     1          0.84595
Li  15.26686  15.95111  25.98892     1          0.03209
Li  13.13195  18.01294   2.57575     1          0.35971
Li  13.11515  20.10277   4.89506     1          0.36442
Li  15.36423  17.88033   5.03341     1          0.33245
Li  15.14927  19.85938   2.78197     1          1.45342
Li  13.06313  18.11693   7.11152     1          0.74035
Li  12.96712  20.14633   9.45628     1         -0.01481
Li  15.55346  17.95413  10.09354     1          1.06184
Li  15.45134  20.18639   7.38401     1          0.33810
Li  12.92924  17.99987  11.74949     1          0.71523
Li  12.70221  20.05229  14.33423     1          0.34549
Li  15.44749  18.01869  14.40370     1          0.60112
Li  15.31374  20.20332  12.07502     1          1.03482
Li  12.80677  17.89501  16.58286     1          0.47328
Li  12.74225  19.95896  19.32840     1          0.41542
Li  15.40060  17.97980  18.94795     1          0.59802
Li  14.98201  20.13970  16.60935     1          1.23431
Li  13.01910  17.86192  21.45905     1          0.20578
Li  13.00204  19.98195  24.04873     1          0.60706
Li  15.38436  17.90460  23.68565     1          0.35448
Li  15.35203  20.08452  21.03818     1          1.02341
Li  13.05884  17.80658  26.08090     1          1.01148
Li  13.11493  19.98747  28.59232     1          0.13626
Li  15.41337  17.67937  28.42749     1          0.74655
Li  15.28970  19.86832  25.91693     1          0.39114
Li  17.67813  -0.38575   2.76241     1          0.95649
Li  17.69208   1.56377   5.01731     1          0.41963
Li  20.05027  -0.47164   4.90342     1          0.05679
Li  19.85332   1.32908   2.58698     1          0.34416
Li  17.90845  -0.53569   7.37357     1          0.41687
Li  17.78650   1.59164  10.13965     1          1.11137
Li  20.35043  -0.44457   9.52893     1         -0.05153
Li  20.30623   1.61365   7.06607     1          0.89129
Li  17.91985  -0.66815  12.09158     1          1.05239
Li  17.74758   1.42552  14.42943     1          0.42927
Li  20.58851  -0.41204  14.37725     1          0.19771
Li  20.40947   1.54878  11.88953     1          0.59108
Li  18.21628  -0.62540  16.54818     1          1.30093
Li  17.73181   1.43826  18.91244     1          0.48899
Li  20.45846  -0.51269  19.28033     1          0.59992
Li  20.47985   1.51512  16.47861     1          1.16716
Li  17.75554  -0.61071  21.02550     1          1.14130
Li  17.71066   1.45652  23.74022     1          0.35765
Li  20.30731  -0.38324  24.06911     1          0.66851
Li  20.01145   1.40126  21.30068     1          0.75873
Li  17.72833  -0.45293  25.91323     1          0.36361
Li  17.61216   1.65496  28.33611     1          0.56891
Li  19.92102  -0.60231  28.57909     1          0.18147
Li  20.07242   1.35018  26.07942     1          1.12046
Li  17.69116   3.49645   2.57558     1          0.05581
Li  17.83261   5.78956   4.98539     1          1.18215
Li  20.10739   3.29774   4.99841     1          0.50517
Li  20.15639   5.33884   2.43441     1          0.47042
Li  17.91670   3.59756   7.28384     1          0.05852
Li  17.97096   5.80114   9.85448     1          2.06566
Li  20.30232   3.13988   9.67818     1          0.59217
Li  20.37748   5.25670   6.99598     1          1.08000
Li  17.90149   3.49062  12.32120     1         -0.03600
Li  18.01969   5.83414  14.48556     1          2.12462
Li  20.42834   3.11873  14.42507     1          0.55276
Li  20.60707   5.22024  11.97271     1          0.15184
Li  17.86954   3.45773  16.62380     1         -0.13060
Li  17.93496   5.78772  18.73014     1          1.89907
Li  20.26730   3.13214  19.03824     1          0.38431
Li  20.75189   5.37863  16.53434     1          0.59698
Li  17.78645   3.36121  20.99961     1          0.84622
Li  17.93416   5.79212  23.76637     1          1.39932
Li  20.23117   3.11750  24.09887     1          0.64191
Li  20.17118   5.17032  21.37770     1          0.58252
Li  17.80871   3.49536  25.99168     1         -0.10773
Li  17.86082   5.78401  28.60232     1          1.06960
Li  20.00070   3.32071  28.61454     1          0.05643
Li  20.29089   5.30820  25.99173     1          1.06919
Li  17.82342   7.14831   2.51725     1          0.50716
Li  18.04950   9.03480   5.06651     1          0.44610
Li  20.26947   6.85642   5.02732     1          1.17819
Li  20.21470   8.93370   2.42754     1          0.51662
Li  18.16119   7.02234   7.25947     1          0.84044
Li  17.96948   8.96818   9.91073     1          0.05301
Li  20.36929   6.87580   9.60819     1          0.81601
Li  20.31504   8.98222   7.26106     1          0.63752
Li  18.04834   6.89849  12.21856     1          1.68834
Li  17.91471   8.83785  14.26038     1          0.81773
Li  20.76805   6.92117  14.37323     1          0.80251
Li  20.44084   9.03416  11.91861     1          0.57873
Li  18.22505   7.01364  16.58800     1          2.05722
Li  17.97808   8.94228  18.78701     1          0.42831
Li  20.53920   6.90660  19.01723     1          0.60093
Li  20.50530   9.10967  16.89855     1          0.60551
Li  17.86889   6.81258  21.08724     1          1.68643
Li  18.03219   9.04249  23.79747     1          0.32478
Li  20.32630   6.72516  23.86478     1          1.31978
Li  20.25429   8.88137  21.49960     1          0.36001
Li  18.02317   7.06164  26.11669     1          0.93923
Li  17.90373   9.07541  28.56471     1          0.20646
Li  20.28070   6.92258  28.51107     1          0.56556
Li  20.14760   8.87062  26.01961     1          0.71549
Li  17.91262  10.41437   2.55770     1          0.20200
Li  18.05085  12.40680   5.00191     1          1.09880
Li  20.19856  10.68037   5.04769     1          0.61188
Li  20.15905  12.65550   2.50571     1          0.59149
Li  18.05281  10.50106   7.38328     1          0.27761
Li  17.96120  12.69201   9.91713     1          1.33856
Li  20.29157  10.66759   9.64235     1          0.22741
Li  20.46284  12.66846   7.31868     1          0.90494
Li  18.05281  10.56879  12.30596     1          0.38860
Li  18.43421  12.58235  14.52606     1          2.44463
Li  20.56913  10.48979  14.37709     1          0.01380
Li  20.64736  12.69354  12.18343     1          0.58186
Li  17.91753  10.57016  16.73726     1          0.49433
Li  18.06255  12.63567  18.80988     1          1.83466
Li  20.51975  10.49103  19.24921     1          0.47672
Li  20.81492  12.57090  16.83131     1          0.38369
Li  17.86390  10.64220  21.14822     1          0.06526
Li  18.15052  12.56868  23.86666     1          1.17094
Li  20.39931  10.69591  23.81002     1          0.39416
Li  20.29275  12.72563  21.50027     1          0.72438
Li  18.03062  10.50057  26.11258     1          0.51319
Li  17.93331  12.38177  28.61108     1          0.64105
Li  20.21878  10.61693  28.62894     1          0.37568
Li  20.25823  12.71682  25.96735     1          1.19872
Li  17.79605  13.76184   2.53073     1          1.03784
Li  17.90174  15.96399   5.12303     1          0.06858
Li  20.22664  14.03532   5.15567     1          1.08178
Li  19.99160  16.01831   2.50768     1         -0.20716
Li  17.99965  13.67901   7.31853     1          1.33570
Li  17.90860  16.01369  10.08855     1          0.84830
Li  20.38355  14.14201   9.84111     1          0.79597
Li  20.45536  16.09163   7.10879     1          0.68962
Li  17.90279  13.66336  12.37241     1          1.62653
Li  17.94180  16.02953  14.43019     1         -0.07564
Li  20.65349  14.23401  14.61993     1          0.57885
Li  20.49634  16.05561  11.92153     1          0.50445
Li  18.08165  13.71614  16.69121     1          2.19727
Li  17.85457  16.09178  18.79460     1          0.12188
Li  20.56399  14.23984  19.12519     1          0.52488
Li  20.65652  16.29582  16.58042     1          0.93951
Li  17.85641  13.85548  21.27096     1          1.26938
Li  17.75212  16.01029  23.85914     1          0.13976
Li  20.29569  14.37743  24.05303     1          0.92074
Li  20.27651  16.27078  21.44937     1          0.28952
Li  17.85740  13.82907  26.07966     1          1.03241
Li  17.71704  16.00260  28.49528     1          0.07795
Li  20.11237  14.20216  28.54099     1          0.30506
Li  20.08717  16.25331  26.07176     1          0.55939
Li  17.62071  17.74333   2.73356     1          0.63528
Li  17.76689  19.83041   5.25108     1          0.40757
Li  20.04161  17.88004   5.07545     1          0.96970
Li  19.93486  20.01087   2.53586     1         -0.02094
Li  17.75777  17.81926   7.42926     1          0.40333
Li  17.86923  20.08842  10.01596     1          0.96516
Li  20.20876  17.74792   9.69929     1          0.53452
Li  20.23470  19.82710   7.06018     1          0.61616
Li  17.89234  17.94548  12.03643     1          0.84817
Li  18.26124  20.07084  14.42817     1          1.59785
Li  20.76514  17.72422  14.53496     1          1.22791
Li  20.51773  19.96482  11.72994     1          0.59796
Li  17.84174  18.02176  16.58209     1          0.81637
Li  17.87415  20.12507  18.96893     1          0.90252
Li  20.33519  17.96156  19.25519     1          0.47403
Li  20.78127  19.88938  16.79361     1          0.24821
Li  17.71079  17.90396  21.05963     1          0.80136
Li  17.79480  20.09110  23.70123     1          0.25872
Li  20.22262  17.88111  23.99757     1          0.85794
Li  20.32910  20.04209  21.56448     1         -0.00260
Li  17.71566  17.97611  26.08597     1          0.28756
Li  17.83729  19.86367  28.36086     1          1.33018
Li  19.88034  18.03055  28.51250     1          0.35988
Li  20.12084  19.89800  26.23168     1         -0.01382
Li  22.50286  -0.65646   2.52160     1          0.38928
Li  22.44143   1.40505   4.83358     1          0.74817
Li  24.90058  -0.85026   4.65853     1          1.77181
Li  25.27052   1.31559   2.39726     1          0.72033
Li  22.37120  -0.63483   6.89616     1          0.42935
Li  22.75771   1.55406   9.34887     1          0.32021
Li  25.02413  -0.85028   9.34361     1          0.29667
Li  25.02673   1.28527   6.93683     1          0.01565
Li  22.79313  -0.44906  11.74627     1         -0.09329
Li  22.96303   1.47409  14.33391     1          0.75968
Li  24.99453  -0.75194  14.29876     1          0.73126
Li  25.16957   1.37828  11.69938     1          0.63006
Li  22.94602  -0.42032  16.51127     1          0.82520
Li  22.71777   1.41036  19.11928     1          0.13481
Li  25.08907  -0.44365  19.34383     1          0.34096
Li  24.91172   1.58217  16.57574     1          0.84995
Li  22.67344  -0.24679  21.70607     1         -0.16636
Li  22.62934   1.45470  24.42917     1          1.35940
Li  25.08826  -0.87678  24.31495     1          0.94971
Li  25.04060   1.56286  21.69444     1          0.80075
Li  22.41961  -0.55637  26.32589     1          0.53461
Li  22.49058   1.22421  28.86733     1          0.82996
Li  25.16260  -0.85303  28.91506     1          2.06946
Li  25.26534   1.30126  26.65961     1         -0.19163
Li  22.76751   3.02931   2.46090     1          0.79186
Li  22.81891   5.20223   4.81953     1          0.55281
Li  25.30044   3.45148   4.78884     1          0.15599
Li  25.22324   5.23343   2.24788     1          1.13668
Li  22.69996   3.18332   6.90382     1          0.77212
Li  22.61390   5.30070   9.14966     1          0.24838
Li  25.07773   3.64215   9.37391     1         -0.02825
Li  25.18144   5.56235   6.81394     1          0.47311
Li  22.98371   3.13870  11.73009     1          0.25628
Li  22.95618   5.34602  14.37264     1          0.66287
Li  24.86718   3.47115  14.36129     1          0.66395
Li  24.81342   5.52564  11.76249     1          1.44747
Li  22.87445   3.13701  16.47790     1          1.30882
Li  22.66760   5.39708  19.21304     1          0.78653
Li  24.96558   3.52317  19.26723     1         -0.05884
Li  25.05776   5.20566  16.77800     1          0.35431
Li  22.61052   2.99436  21.74685     1          0.11798
Li  22.72596   4.97597  24.24835     1          0.57323
Li  25.09252   3.39514  24.34479     1          0.24745
Li  25.11789   5.29331  21.81270     1          0.53369
Li  22.69184   3.01463  26.46289     1          0.68662
Li  22.83827   5.22584  28.61653     1          0.33668
Li  25.34794   3.21650  28.82131     1          1.07687
Li  25.21002   5.33450  26.36401     1          0.54415
Li  22.94239   7.05757   2.41022     1          0.32265
Li  22.86559   9.18145   4.85101     1          1.14026
Li  25.41600   7.16177   4.45296     1          0.46546
Li  25.54399   9.00833   2.14936     1          0.38230
Li  22.74342   6.99523   6.83775     1          0.90883
Li  23.10484   9.00960   9.40248     1          0.40190
Li  25.40974   6.97041   9.43251     1         -0.01662
Li  25.25958   8.77250   6.90002     1         -0.19892
Li  22.89563   6.98247  11.69623     1          0.96263
Li  23.06603   8.74796  14.40790     1          0.51901
Li  25.29605   6.79831  14.51897     1          0.78276
Li  25.25189   8.72351  12.20035     1         -0.31065
Li  23.12157   7.18795  16.68627     1          0.49886
Li  23.18505   8.80319  19.50561     1          0.29602
Li  25.30640   6.85184  19.20283     1          0.19087
Li  25.29285   8.77437  16.76768     1          0.58529
Li  22.63784   6.79396  21.72805     1          0.27613
Li  22.81724   8.96368  24.11602     1          1.70621
Li  25.24731   6.90545  24.14725     1          0.37980
Li  25.39493   8.83240  21.77368     1         -0.25184
Li  22.77707   6.99098  26.11651     1          0.43306
Li  23.13597   9.10246  28.58486     1          0.80122
Li  25.43448   6.96356  28.61057     1          1.14374
Li  25.44740   8.83006  26.41899     1         -0.09071
Li  23.00766  10.65056   2.26747     1          0.82651
Li  22.79546  12.49600   4.88323     1          0.40563
Li  25.45987  10.77149   4.57222     1         -0.51257
Li  25.22524  12.56647   2.15553     1          1.47166
Li  22.85082  10.49851   6.92186     1          1.25115
Li  22.78508  12.55679   9.41593     1          0.04141
Li  25.46373  10.57220   9.44712     1          0.05197
Li  25.38078  12.54598   6.98245     1          0.24291
Li  23.00532  10.50024  11.80641     1          0.22273
Li  23.00024  12.39808  14.63779     1          1.15913
Li  24.87276  10.59561  14.58493     1          1.03026
Li  25.09714  12.20889  11.97601     1          0.95323
Li  23.15348  10.46226  16.75569     1          0.44680
Li  22.85539  12.54040  19.52101     1          0.38937
Li  25.23135  10.68695  19.21576     1         -0.05024
Li  25.11292  12.55179  16.94980     1          0.97475
Li  22.88641  10.42732  21.80680     1          0.38387
Li  22.71559  12.72076  24.21751     1          1.21123
Li  25.32872  10.45133  24.27266     1          0.71502
Li  25.11386  12.39602  22.09889     1         -0.12981
Li  22.66374  10.52917  25.96751     1          1.10215
Li  22.90052  12.53357  28.43223     1          0.09624
Li  25.59563  10.93123  28.41494     1          0.62769
Li  25.31951  12.42524  26.08498     1          1.06606
Li  22.71961  14.22054   2.39048     1          0.14872
Li  22.50535  16.29632   4.80712     1          0.86387
Li  25.13900  14.12336   4.57208     1          0.17581
Li  25.41371  16.09228   2.10204     1          1.16190
Li  22.76785  14.28599   6.92866     1          0.90095
Li  22.95019  16.28714   9.45686     1         -0.01048
Li  25.43587  13.94047   9.47202     1          0.61777
Li  25.15278  16.02333   6.82846     1          0.15808
Li  22.83703  14.05085  11.87234     1          0.66794
Li  23.07640  16.01963  14.53867     1          0.42874
Li  25.01397  13.89056  14.51336     1          1.43766
Li  25.14570  16.13990  11.98369     1          0.01986
Li  23.04498  14.02746  16.85901     1          1.28075
Li  22.75697  16.20218  19.31659     1          0.15758
Li  25.05764  14.01788  19.64943     1          0.80992
Li  25.05174  16.05615  16.81144     1          0.25003
Li  22.56841  14.16658  22.00909     1          0.70693
Li  22.61563  16.44696  24.15866     1          0.73027
Li  25.22784  14.17337  24.34901     1          0.96116
Li  24.95972  16.09875  21.79904     1          0.03553
Li  22.72045  14.42331  26.17433     1          0.52085
Li  22.72817  16.27684  28.69414     1          0.55399
Li  25.33386  14.12340  28.50172     1          0.87130
Li  25.22273  16.37144  26.47718     1          0.03461
Li  22.45309  17.96370   2.37682     1          0.66800
Li  22.33473  19.99972   4.78911     1          0.41003
Li  25.19454  17.93639   4.48870     1         -0.15295
Li  25.08391  20.22806   2.48408     1          2.33382
Li  22.54711  17.94216   6.85150     1          1.03250
Li  22.59732  19.84321   9.42038     1         -0.01666
Li  25.06163  18.12883   9.43120     1          0.44741
Li  24.92607  20.17827   6.75866     1          0.91034
Li  22.76562  17.97615  12.00623     1          0.29280
Li  22.84509  20.09734  14.62378     1          1.24826
Li  24.88273  18.07139  14.68776     1          1.02037
Li  25.02658  20.05785  11.84216     1          0.31279
Li  22.98887  18.11483  16.80014     1          0.66535
Li  22.82011  20.19976  19.36188     1          0.01906
Li  25.08045  17.90853  19.24873     1          0.21210
Li  25.08213  20.27962  16.83324     1          0.69771
Li  22.66965  18.04064  21.62199     1          0.43504
Li  22.46166  20.05456  24.20469     1          0.37402
Li  25.04676  18.19793  24.24184     1          0.27291
Li  25.18069  20.17500  21.68911     1          0.37223
Li  22.41123  18.06161  26.25497     1          0.84637
Li  22.51623  20.05246  28.70409     1         -0.04010
Li  25.21807  18.20018  28.99332     1          0.95714
Li  24.96959  20.30802  26.54078     1          1.14365
Li  27.93031  -0.47752   2.71974     1          0.72972
Li  27.92458   1.44378   5.11999     1          2.03327
Li  29.94472  -0.11729   5.28740     1          3.26526
Li  30.16802   1.21833   2.64674     1          3.14688
Li  27.53064  -0.59168   7.06286     1          0.43965
Li  27.45322   1.55706   9.30793     1         -0.10282
Li  29.84288  -0.69451   9.55776     1          3.27092
Li  30.07018   1.66664   7.74861     1          2.86622
Li  27.18695  -0.40346  11.81071     1          1.65613
Li  27.16603   1.58733  14.35666     1          0.04282
Li  29.18620  -0.56975  14.23718     1          2.93699
Li  29.14899   0.96795  11.74123     1          3.55848
Li  27.01741  -0.40996  16.84185     1          0.48337
Li  27.39678   1.69062  19.11844     1          0.48078
Li  29.30164  -0.40758  19.22975     1          3.48534
Li  29.38804   1.34484  16.96474     1          2.79015
Li  27.32171  -0.34473  21.60085     1          0.23803
Li  27.31151   1.23208  24.07849     1          1.18960
Li  29.61318  -0.29523  23.66761     1          2.81336
Li  29.65640   1.26503  21.31959     1          3.44585
Li  27.91208  -0.53897  26.24425     1          0.22587
Li  28.04150   1.35165  28.52679     1          0.06076
Li  30.32370  -0.82894  28.40082     1          3.08528
Li  30.01002   1.31089  26.26197     1          3.11464
Li  27.67998   3.25007   2.53197     1         -0.25854
Li  27.89733   5.41898   4.97776     1          0.86964
Li  30.08195   3.27051   4.94349     1          2.48574
Li  30.65967   5.22666   2.74621     1          4.13939
Li  27.70819   3.41425   6.95000     1          0.83983
Li  27.80511   5.19774   9.50051     1          0.83083
Li  29.65627   3.46930  10.11178     1          3.26021
Li  30.21151   4.99342   7.32981     1          2.63412
Li  27.17074   3.43510  12.07518     1         -0.30033
Li  27.47912   5.16677  14.48973     1          0.98249
Li  29.64297   3.13233  13.95601     1          2.81172
Li  30.03514   5.55711  12.11564     1          3.59754
Li  27.32321   3.33011  16.76452     1          0.43923
Li  27.53690   5.16606  19.20445     1          0.41609
Li  29.81591   3.27476  19.35926     1          2.98936
Li  30.07751   4.78677  16.70857     1          3.23179
Li  27.38448   3.04982  21.73407     1         -0.01829
Li  27.65354   5.20433  24.27501     1          0.11830
Li  29.48647   2.85572  23.89458     1          3.13453
Li  29.97475   4.85414  21.69419     1          2.42606
Li  27.78730   3.09958  26.11957     1          1.10181
Li  27.58005   4.98154  28.27579     1          0.47443
Li  30.34244   3.46027  28.54992     1          3.17331
Li  30.28223   4.77294  26.04912     1          3.25482
Li  27.74444   6.82929   2.35434     1          0.00445
Li  27.69728   8.62484   4.91091     1          0.66019
Li  30.14625   6.84798   4.70528     1          4.02625
Li  30.46076   8.26022   2.52545     1          4.44192
Li  27.89819   7.06442   7.22197     1          0.39699
Li  27.59009   8.86771   9.72414     1          0.54316
Li  30.21548   7.04126   9.72122     1          3.00812
Li  30.29635   8.98670   6.97952     1          3.19328
Li  27.44376   6.79483  12.01933     1          0.44130
Li  27.17412   8.70515  14.45303     1          0.37124
Li  29.52250   6.91499  14.54349     1          3.14689
Li  29.43044   8.55902  12.20316     1          3.03444
Li  27.42762   6.85727  16.73611     1          0.36773
Li  27.49834   8.76189  19.33201     1         -0.04571
Li  29.99952   6.44817  18.95394     1          3.49427
Li  29.61784   8.82893  17.06132     1          2.91169
Li  27.43643   6.73001  21.63052     1          1.30496
Li  27.55146   8.58596  24.10835     1          0.35531
Li  30.46477   6.84882  24.16926     1          3.33871
Li  29.80809   7.99004  21.41376     1          3.42941
Li  28.15635   7.08817  26.24321     1          1.05378
Li  27.78569   8.84397  28.41612     1          0.73791
Li  30.33010   6.65951  28.31046     1          2.86917
Li  30.58824   9.06561  26.13829     1          3.42119
Li  27.66058  11.05054   2.39352     1          0.65019
Li  27.88014  12.65747   4.90138     1          0.62895
Li  30.16433  10.66224   4.42712     1          3.35171
Li  30.72003  12.86658   2.96748     1          4.47539
Li  27.43536  10.66050   6.86413     1          0.91406
Li  27.74429  12.46865   9.49999     1          0.66755
Li  30.04229  10.63134   9.93889     1          3.26704
Li  30.10439  12.55065   7.01632     1          2.78028
Li  27.23263  10.75273  12.05267     1          0.27643
Li  27.16274  12.49721  14.54648     1          0.60707
Li  29.46234  10.55689  14.29765     1          2.80010
Li  29.81975  12.71066  12.35451     1          3.57287
Li  27.38602  10.92307  17.24632     1          0.43018
Li  27.46413  12.74816  19.42233     1          0.97298
Li  29.69607  10.93598  19.44370     1          2.65921
Li  29.88616  12.46310  16.57055     1          3.24763
Li  27.60028  10.66651  21.58445     1          0.28238
Li  27.93847  12.24620  23.95869     1          0.94703
Li  30.29699  10.18807  23.51610     1          3.06932
Li  30.14203  12.92495  21.74907     1          2.96997
Li  27.80683  10.75353  26.08575     1          0.87424
Li  28.01366  12.68097  28.08239     1          0.91197
Li  30.70185  11.15364  28.71862     1          3.77238
Li  30.45797  12.49379  25.89573     1          2.85321
Li  27.82085  14.15183   2.36432     1          0.13193
Li  27.94644  16.04880   4.90439     1          0.70122
Li  30.38618  14.62176   4.95514     1          3.31336
Li  30.29038  16.02974   2.26511     1          2.83155
Li  27.77047  14.34087   7.03558     1          0.81619
Li  27.48897  16.26276   9.50994     1         -0.11402
Li  29.86563  14.31056   9.75731     1          3.27924
Li  29.73823  16.46834   7.32193     1          2.50293
Li  27.43849  14.01880  12.09801     1          0.23025
Li  27.13164  15.98947  14.29543     1         -0.29421
Li  29.66657  14.26517  14.44342     1          3.28450
Li  29.69665  16.05688  11.92712     1          2.99010
Li  27.41909  14.07814  16.75597     1          0.47023
Li  27.39309  15.99481  19.30964     1         -0.20016
Li  29.97710  14.08513  18.96873     1          3.36076
Li  29.40413  16.24309  17.04601     1          3.21002
Li  27.51550  14.27170  21.93759     1         -0.14171
Li  27.51002  16.54025  24.18806     1          0.41439
Li  29.99598  14.86312  24.15870     1          2.72999
Li  29.87627  15.90973  21.15198     1          3.07000
Li  27.90851  14.21489  25.84581     1          1.02879
Li  27.78143  16.19371  28.27162     1         -0.19192
Li  30.61182  14.29496  27.98965     1          3.46091
Li  29.81807  16.90279  26.38294     1          3.37858
Li  27.99040  17.94550   2.74723     1          0.52492
Li  27.79363  19.98495   4.86358     1          0.46688
Li  30.35083  17.88739   4.71011     1          3.41074
Li  30.33834  20.07893   3.11655     1          3.34594
Li  27.33682  18.06690   7.17617     1          0.84778
Li  27.48434  19.91496   9.47398     1          0.42595
Li  29.73203  18.28527   9.91906     1          2.97568
Li  29.66510  19.61373   7.14651     1          2.64532
Li  27.49852  18.05618  11.99349     1          0.80660
Li  26.95245  19.87963  14.23282     1          0.74410
Li  29.38732  18.10529  14.17970     1          2.98441
Li  29.36670  20.31392  11.99582     1          3.32846
Li  27.16890  18.06104  16.83300     1          0.23190
Li  27.27678  19.97518  19.23922     1          0.44687
Li  29.45637  18.25963  19.19314     1          3.28137
Li  29.22011  20.13479  16.77145     1          2.60902
Li  27.61851  17.80815  21.54695     1          0.47137
Li  27.52819  19.88840  23.89407     1          0.01561
Li  30.07769  17.90132  23.33842     1          3.01242
Li  29.56335  20.18254  21.22756     1          3.14532
Li  27.76438  18.53426  26.30260     1          1.83704
Li  27.83927  20.11022  28.88542     1          0.73828
Li  30.30099  18.41160  28.66731     1          3.14392
Li  29.93777  19.87682  25.68542     1          3.28987
O    0.20445   6.81359   9.29426     2         -5.44022
O   -0.74421   7.18693   8.56348     2         -5.34995
O   -0.76040  14.30542   4.47791     3         -4.80789
O   -1.66111  13.80028   3.83909     3         -4.77001
O    0.30514  10.87968  19.43898     4         -5.41563
O   -0.40096  10.33075  18.58798     4         -5.34023
O   -0.31412   3.63088  24.63906     5         -5.33718
O    0.70023   3.20195  24.03649     5         -5.45459
O   -0.17926  15.81696  24.96651     6         -5.40589
O   -0.15072  16.61834  24.01834     6         -5.38660
O   36.28466   3.35254  16.93011     7         -5.09979
O   35.11850   3.84288  16.95220     7         -5.10396
O   34.22236   2.75871   7.39514     8         -5.33019
O   33.28303   3.20174   8.07081     8         -5.41368
O   35.21273  12.31560  26.73625     9         -4.39755
O   34.84949  11.59776  25.73326     9         -4.40673
O   35.95468  12.47965  19.43306    10         -4.89974
O   34.97590  12.37152  18.71700    10         -4.87589
O   33.79943  14.21593   6.32828    11         -5.37972
O   32.85085  13.93225   7.09640    11         -5.44111
 884
li-reaction.xyz                           4000   -32877.52  39.96  21.35  29.23  90.00  90.00  90.00
Li   2.30887  -0.88693   2.91967     1          2.47879
Li   2.04559   0.76321   5.55927     1          2.50831
Li   4.84474  -0.91736   5.23016     1          0.56736
Li   4.64942   0.94772   2.81894     1          0.69046
Li   1.97820  -0.96491   8.20697     1          3.30046
Li   2.47849   0.61873  10.71057     1          2.78488
Li   5.34508  -0.82245  10.13344     1          0.28746
Li   4.60155   0.66134   7.77969     1          0.44875
Li   2.77998  -1.04541  13.12671     1          3.42911
Li   2.96654   0.64972  15.46596     1          3.52083
Li   5.44869  -0.89190  15.29435     1          0.12943
Li   4.94104   0.42224  12.67443     1          0.86480
Li   2.64093  -0.90765  17.91300     1          3.31827
Li   2.88229   0.75313  20.12626     1          3.09851
Li   5.20080  -1.18916  20.13672     1          0.62310
Li   5.27003   0.90519  17.97495     1         -0.19959
Li   2.51892  -1.28195  22.15848     1          2.77842
Li   2.48667   0.47563  24.68561     1          3.25338
Li   4.80110  -1.22536  25.20179     1          0.42807
Li   5.02862   0.54031  22.55038     1         -0.30155
Li   2.40543  -1.26604  27.34761     1          2.23716
Li   2.38606   0.91116  29.39735     1          3.02206
Li   4.64692  -1.18785  29.67634     1          0.50404
Li   4.95970   0.79293  27.40016     1         -0.07009
Li   2.12455   2.44112   2.77788     1          3.00598
Li   2.16397   3.83237   5.57238     1          2.82671
Li   4.79704   2.34166   5.47338     1          0.52409
Li   4.55569   4.07861   2.97154     1          0.87684
Li   2.16130   2.45694   8.21024     1          2.89347
Li   2.46209   4.22339  10.72432     1          2.72494
Li   4.70704   2.20287  10.47467     1          0.34817
Li   4.59097   3.99055   7.86050     1          0.38304
Li   2.37531   2.17564  13.21552     1          2.65607
Li   2.66323   4.15939  15.39935     1          2.58683
Li   4.98512   2.27292  15.13212     1          0.23674
Li   4.89315   4.19187  12.87859     1          0.55597
Li   2.54085   2.25868  17.60982     1          3.07052
Li   2.51259   4.18030  20.03572     1          2.43950
Li   4.89348   2.44706  20.21666     1          1.20631
Li   4.71611   4.14979  17.76569     1          0.14121
Li   2.31078   2.44778  22.65683     1          3.13289
Li   2.50566   4.50910  24.89936     1          2.90971
Li   4.55401   2.26904  25.00960     1          0.90175
Li   4.76524   4.17697  22.55845     1          0.36857
Li   2.12650   2.27085  26.96816     1          3.31271
Li   2.22066   4.60715  29.41745     1          3.06912
Li   4.65498   2.68517  29.53694     1          1.32221
Li   4.88563   4.22037  27.35949     1          0.31537
Li   2.37677   5.96828   3.28984     1          3.14449
Li   2.19086   7.79595   5.61982     1          3.08311
Li   4.76653   6.02098   5.46335     1         -0.29979
Li   4.65663   7.97619   3.19167     1          0.95567
Li   2.38613   5.97499   8.06866     1          2.88317
[truncated: 4,660,267 more chars]
