# Supplementary material for: Charge Distribution and Lithium Oxide Stability Modeled by Reactive Force Field
Source: J Phys Chem A. 2025 Oct 13;129(43):10003–13. doi: 10.1021/acs.jpca.5c03998 (PMC12581134; doi:10.1021/acs.jpca.5c03998)
Supplement: Supplementary file 4 [file jp5c03998_si_004.zip › xmolout-GAOptE.xyz]

 884
li-reaction.xyz                              0   -40875.21  50.00  25.92  25.92  90.00  90.00  90.00
Li  13.12398   1.08335   1.05527     1         -5.63082
Li  13.12398   3.25535   3.22527     2         -5.62629
Li  15.29698   1.08335   3.22527     3         -7.04964
Li  15.29698   3.25535   1.05527     4         -7.04795
Li  13.12398   1.08335   5.37527     5         -5.62990
Li  13.12398   3.25535   7.54527     6         -5.62640
Li  15.29698   1.08335   7.54527     7         -7.04985
Li  15.29698   3.25535   5.37527     8         -7.04674
Li  13.12398   1.08335   9.69527     9         -5.62998
Li  13.12398   3.25535  11.86527    10         -5.62534
Li  15.29698   1.08335  11.86527    11         -7.04844
Li  15.29698   3.25535   9.69527    12         -7.04690
Li  13.12398   1.08335  14.01527    13         -5.63010
Li  13.12398   3.25535  16.18527    14         -5.62405
Li  15.29698   1.08335  16.18527    15         -7.04832
Li  15.29698   3.25535  14.01427    16         -7.04674
Li  13.12398   1.08335  18.33427    17         -5.62983
Li  13.12398   3.25535  20.50527    18         -5.62621
Li  15.29698   1.08335  20.50527    19         -7.04966
Li  15.29698   3.25535  18.33427    20         -7.04663
Li  13.12398   1.08335  22.65427    21         -5.62851
Li  13.12398   3.25535  24.82527    22         -5.62951
Li  15.29698   1.08335  24.82427    23         -7.05261
Li  15.29698   3.25535  22.65427    24         -7.04495
Li  13.12398   5.40335   1.05527    25         -5.62746
Li  13.12398   7.57535   3.22527    26         -5.62664
Li  15.29698   5.40335   3.22527    27         -7.04683
Li  15.29698   7.57535   1.05527    28         -7.04844
Li  13.12398   5.40335   5.37527    29         -5.62655
Li  13.12398   7.57535   7.54527    30         -5.62675
Li  15.29698   5.40335   7.54527    31         -7.04703
Li  15.29698   7.57535   5.37527    32         -7.04723
Li  13.12398   5.40335   9.69527    33         -5.62662
Li  13.12398   7.57535  11.86527    34         -5.62569
Li  15.29698   5.40335  11.86527    35         -7.04562
Li  15.29698   7.57535   9.69527    36         -7.04739
Li  13.12398   5.40335  14.01527    37         -5.62674
Li  13.12398   7.57535  16.18527    38         -5.62441
Li  15.29698   5.40335  16.18527    39         -7.04551
Li  15.29698   7.57535  14.01427    40         -7.04723
Li  13.12398   5.40335  18.33427    41         -5.62647
Li  13.12398   7.57535  20.50527    42         -5.62656
Li  15.29698   5.40335  20.50527    43         -7.04684
Li  15.29698   7.57535  18.33427    44         -7.04712
Li  13.12398   5.40335  22.65427    45         -5.62515
Li  13.12398   7.57535  24.82527    46         -5.62987
Li  15.29698   5.40335  24.82427    47         -7.04980
Li  15.29698   7.57535  22.65427    48         -7.04543
Li  13.12398   9.72335   1.05527    49         -5.62435
Li  13.12398  11.89435   3.22527    50         -5.62688
Li  15.29698   9.72335   3.22527    51         -7.04431
Li  15.29698  11.89435   1.05527    52         -7.04874
Li  13.12398   9.72335   5.37527    53         -5.62343
Li  13.12398  11.89435   7.54527    54         -5.62699
Li  15.29698   9.72335   7.54527    55         -7.04452
Li  15.29698  11.89435   5.37527    56         -7.04753
Li  13.12398   9.72335   9.69527    57         -5.62351
Li  13.12398  11.89435  11.86527    58         -5.62593
Li  15.29698   9.72335  11.86527    59         -7.04310
Li  15.29698  11.89435   9.69527    60         -7.04769
Li  13.12398   9.72335  14.01527    61         -5.62363
Li  13.12398  11.89435  16.18527    62         -5.62465
Li  15.29698   9.72335  16.18527    63         -7.04299
Li  15.29698  11.89435  14.01427    64         -7.04753
Li  13.12398   9.72335  18.33427    65         -5.62336
Li  13.12398  11.89435  20.50527    66         -5.62680
Li  15.29698   9.72335  20.50527    67         -7.04433
Li  15.29698  11.89435  18.33427    68         -7.04742
Li  13.12398   9.72335  22.65427    69         -5.62205
Li  13.12398  11.89435  24.82527    70         -5.63011
Li  15.29698   9.72335  24.82427    71         -7.04729
Li  15.29698  11.89435  22.65427    72         -7.04574
Li  13.12398  14.04335   1.05527    73         -5.62774
Li  13.12398  16.21435   3.22527    74         -5.62671
Li  15.29698  14.04335   3.22527    75         -7.04718
Li  15.29698  16.21435   1.05527    76         -7.04850
Li  13.12398  14.04335   5.37527    77         -5.62682
Li  13.12398  16.21435   7.54527    78         -5.62682
Li  15.29698  14.04335   7.54527    79         -7.04739
Li  15.29698  16.21435   5.37527    80         -7.04729
Li  13.12398  14.04335   9.69527    81         -5.62690
Li  13.12398  16.21435  11.86527    82         -5.62576
Li  15.29698  14.04335  11.86527    83         -7.04598
Li  15.29698  16.21435   9.69527    84         -7.04744
Li  13.12398  14.04335  14.01527    85         -5.62702
Li  13.12398  16.21435  16.18527    86         -5.62447
Li  15.29698  14.04335  16.18527    87         -7.04586
Li  15.29698  16.21435  14.01427    88         -7.04728
Li  13.12398  14.04335  18.33427    89         -5.62675
Li  13.12398  16.21435  20.50527    90         -5.62663
Li  15.29698  14.04335  20.50527    91         -7.04720
Li  15.29698  16.21435  18.33427    92         -7.04717
Li  13.12398  14.04335  22.65427    93         -5.62543
Li  13.12398  16.21435  24.82527    94         -5.62993
Li  15.29698  14.04335  24.82427    95         -7.05015
Li  15.29698  16.21435  22.65427    96         -7.04549
Li  13.12398  18.36335   1.05527    97         -5.62770
Li  13.12398  20.53435   3.22527    98         -5.62671
Li  15.29698  18.36335   3.22527    99         -7.04713
Li  15.29698  20.53435   1.05527   100         -7.04850
Li  13.12398  18.36335   5.37527   101         -5.62679
Li  13.12398  20.53435   7.54527   102         -5.62681
Li  15.29698  18.36335   7.54527   103         -7.04733
Li  15.29698  20.53435   5.37527   104         -7.04728
Li  13.12398  18.36335   9.69527   105         -5.62686
Li  13.12398  20.53435  11.86527   106         -5.62576
Li  15.29698  18.36335  11.86527   107         -7.04592
Li  15.29698  20.53435   9.69527   108         -7.04744
Li  13.12398  18.36335  14.01527   109         -5.62698
Li  13.12398  20.53435  16.18527   110         -5.62447
Li  15.29698  18.36335  16.18527   111         -7.04581
Li  15.29698  20.53435  14.01427   112         -7.04728
Li  13.12398  18.36335  18.33427   113         -5.62672
Li  13.12398  20.53435  20.50527   114         -5.62662
Li  15.29698  18.36335  20.50527   115         -7.04714
Li  15.29698  20.53435  18.33427   116         -7.04717
Li  13.12398  18.36335  22.65427   117         -5.62539
Li  13.12398  20.53435  24.82527   118         -5.62993
Li  15.29698  18.36335  24.82427   119         -7.05010
Li  15.29698  20.53435  22.65427   120         -7.04549
Li  13.12398  22.68335   1.05527   121         -5.62767
Li  13.12398  24.85435   3.22527   122         -5.62653
Li  15.29698  22.68335   3.22527   123         -7.04708
Li  15.29698  24.85435   1.05527   124         -7.04825
Li  13.12398  22.68335   5.37527   125         -5.62675
Li  13.12398  24.85435   7.54527   126         -5.62664
Li  15.29698  22.68335   7.54527   127         -7.04728
Li  15.29698  24.85435   5.37527   128         -7.04704
Li  13.12398  22.68335   9.69527   129         -5.62682
Li  13.12398  24.85435  11.86527   130         -5.62558
Li  15.29698  22.68335  11.86527   131         -7.04587
Li  15.29698  24.85435   9.69527   132         -7.04720
Li  13.12398  22.68335  14.01527   133         -5.62694
Li  13.12398  24.85435  16.18527   134         -5.62429
Li  15.29698  22.68335  16.18527   135         -7.04576
Li  15.29698  24.85435  14.01427   136         -7.04704
Li  13.12398  22.68335  18.33427   137         -5.62668
Li  13.12398  24.85435  20.50527   138         -5.62645
Li  15.29698  22.68335  20.50527   139         -7.04709
Li  15.29698  24.85435  18.33427   140         -7.04693
Li  13.12398  22.68335  22.65427   141         -5.62536
Li  13.12398  24.85435  24.82527   142         -5.62975
Li  15.29698  22.68335  24.82427   143         -7.05005
Li  15.29698  24.85435  22.65427   144         -7.04525
Li  17.44398   1.08335   1.05527   145         -7.39096
Li  17.44398   3.25535   3.22527   146         -7.38660
Li  19.61698   1.08335   3.22527   147         -7.43114
Li  19.61698   3.25535   1.05527   148         -7.42944
Li  17.44398   1.08335   5.37527   149         -7.38978
Li  17.44398   3.25535   7.54527   150         -7.38679
Li  19.61698   1.08335   7.54527   151         -7.43137
Li  19.61698   3.25535   5.37527   152         -7.42827
Li  17.44398   1.08335   9.69527   153         -7.38992
Li  17.44398   3.25535  11.86527   154         -7.38540
Li  19.61698   1.08335  11.86527   155         -7.42999
Li  19.61698   3.25535   9.69527   156         -7.42845
Li  17.44398   1.08335  14.01527   157         -7.39008
Li  17.44398   3.25535  16.18527   158         -7.38527
Li  19.61698   1.08335  16.18527   159         -7.42985
Li  19.61698   3.25535  14.01427   160         -7.42829
Li  17.44398   1.08335  18.33427   161         -7.38971
Li  17.44398   3.25535  20.50527   162         -7.38657
Li  19.61698   1.08335  20.50527   163         -7.43120
Li  19.61698   3.25535  18.33427   164         -7.42817
Li  17.44398   1.08335  22.65427   165         -7.38799
Li  17.44398   3.25535  24.82527   166         -7.38926
Li  19.61698   1.08335  24.82427   167         -7.43410
Li  19.61698   3.25535  22.65427   168         -7.42648
Li  17.44398   5.40335   1.05527   169         -7.38817
Li  17.44398   7.57535   3.22527   170         -7.38712
Li  19.61698   5.40335   3.22527   171         -7.42836
Li  19.61698   7.57535   1.05527   172         -7.42997
Li  17.44398   5.40335   5.37527   173         -7.38700
Li  17.44398   7.57535   7.54527   174         -7.38732
Li  19.61698   5.40335   7.54527   175         -7.42859
Li  19.61698   7.57535   5.37527   176         -7.42880
Li  17.44398   5.40335   9.69527   177         -7.38714
Li  17.44398   7.57535  11.86527   178         -7.38593
Li  19.61698   5.40335  11.86527   179         -7.42721
Li  19.61698   7.57535   9.69527   180         -7.42899
Li  17.44398   5.40335  14.01527   181         -7.38729
Li  17.44398   7.57535  16.18527   182         -7.38580
Li  19.61698   5.40335  16.18527   183         -7.42707
Li  19.61698   7.57535  14.01427   184         -7.42883
Li  17.44398   5.40335  18.33427   185         -7.38693
Li  17.44398   7.57535  20.50527   186         -7.38710
Li  19.61698   5.40335  20.50527   187         -7.42841
Li  19.61698   7.57535  18.33427   188         -7.42870
Li  17.44398   5.40335  22.65427   189         -7.38521
Li  17.44398   7.57535  24.82527   190         -7.38979
Li  19.61698   5.40335  24.82427   191         -7.43132
Li  19.61698   7.57535  22.65427   192         -7.42702
Li  17.44398   9.72335   1.05527   193         -7.38569
Li  17.44398  11.89435   3.22527   194         -7.38742
Li  19.61698   9.72335   3.22527   195         -7.42588
Li  19.61698  11.89435   1.05527   196         -7.43027
Li  17.44398   9.72335   5.37527   197         -7.38451
Li  17.44398  11.89435   7.54527   198         -7.38762
Li  19.61698   9.72335   7.54527   199         -7.42611
Li  19.61698  11.89435   5.37527   200         -7.42911
Li  17.44398   9.72335   9.69527   201         -7.38465
Li  17.44398  11.89435  11.86527   202         -7.38623
Li  19.61698   9.72335  11.86527   203         -7.42473
Li  19.61698  11.89435   9.69527   204         -7.42929
Li  17.44398   9.72335  14.01527   205         -7.38481
Li  17.44398  11.89435  16.18527   206         -7.38610
Li  19.61698   9.72335  16.18527   207         -7.42459
Li  19.61698  11.89435  14.01427   208         -7.42913
Li  17.44398   9.72335  18.33427   209         -7.38445
Li  17.44398  11.89435  20.50527   210         -7.38740
Li  19.61698   9.72335  20.50527   211         -7.42594
Li  19.61698  11.89435  18.33427   212         -7.42900
Li  17.44398   9.72335  22.65427   213         -7.38272
Li  17.44398  11.89435  24.82527   214         -7.39009
Li  19.61698   9.72335  24.82427   215         -7.42884
Li  19.61698  11.89435  22.65427   216         -7.42732
Li  17.44398  14.04335   1.05527   217         -7.38853
Li  17.44398  16.21435   3.22527   218         -7.38716
Li  19.61698  14.04335   3.22527   219         -7.42872
Li  19.61698  16.21435   1.05527   220         -7.43000
Li  17.44398  14.04335   5.37527   221         -7.38735
Li  17.44398  16.21435   7.54527   222         -7.38735
Li  19.61698  14.04335   7.54527   223         -7.42895
Li  19.61698  16.21435   5.37527   224         -7.42884
Li  17.44398  14.04335   9.69527   225         -7.38749
Li  17.44398  16.21435  11.86527   226         -7.38597
Li  19.61698  14.04335  11.86527   227         -7.42757
Li  19.61698  16.21435   9.69527   228         -7.42902
Li  17.44398  14.04335  14.01527   229         -7.38765
Li  17.44398  16.21435  16.18527   230         -7.38583
Li  19.61698  14.04335  16.18527   231         -7.42743
Li  19.61698  16.21435  14.01427   232         -7.42886
Li  17.44398  14.04335  18.33427   233         -7.38729
Li  17.44398  16.21435  20.50527   234         -7.38714
Li  19.61698  14.04335  20.50527   235         -7.42877
Li  19.61698  16.21435  18.33427   236         -7.42873
Li  17.44398  14.04335  22.65427   237         -7.38556
Li  17.44398  16.21435  24.82527   238         -7.38983
Li  19.61698  14.04335  24.82427   239         -7.43168
Li  19.61698  16.21435  22.65427   240         -7.42705
Li  17.44398  18.36335   1.05527   241         -7.38847
Li  17.44398  20.53435   3.22527   242         -7.38716
Li  19.61698  18.36335   3.22527   243         -7.42866
Li  19.61698  20.53435   1.05527   244         -7.43000
Li  17.44398  18.36335   5.37527   245         -7.38730
Li  17.44398  20.53435   7.54527   246         -7.38735
Li  19.61698  18.36335   7.54527   247         -7.42889
Li  19.61698  20.53435   5.37527   248         -7.42884
Li  17.44398  18.36335   9.69527   249         -7.38744
Li  17.44398  20.53435  11.86527   250         -7.38596
Li  19.61698  18.36335  11.86527   251         -7.42751
Li  19.61698  20.53435   9.69527   252         -7.42902
Li  17.44398  18.36335  14.01527   253         -7.38759
Li  17.44398  20.53435  16.18527   254         -7.38583
Li  19.61698  18.36335  16.18527   255         -7.42737
Li  19.61698  20.53435  14.01427   256         -7.42886
Li  17.44398  18.36335  18.33427   257         -7.38723
Li  17.44398  20.53435  20.50527   258         -7.38713
Li  19.61698  18.36335  20.50527   259         -7.42872
Li  19.61698  20.53435  18.33427   260         -7.42873
Li  17.44398  18.36335  22.65427   261         -7.38551
Li  17.44398  20.53435  24.82527   262         -7.38982
Li  19.61698  18.36335  24.82427   263         -7.43162
Li  19.61698  20.53435  22.65427   264         -7.42705
Li  17.44398  22.68335   1.05527   265         -7.38842
Li  17.44398  24.85435   3.22527   266         -7.38689
Li  19.61698  22.68335   3.22527   267         -7.42861
Li  19.61698  24.85435   1.05527   268         -7.42974
Li  17.44398  22.68335   5.37527   269         -7.38724
Li  17.44398  24.85435   7.54527   270         -7.38709
Li  19.61698  22.68335   7.54527   271         -7.42884
Li  19.61698  24.85435   5.37527   272         -7.42857
Li  17.44398  22.68335   9.69527   273         -7.38738
Li  17.44398  24.85435  11.86527   274         -7.38570
Li  19.61698  22.68335  11.86527   275         -7.42746
Li  19.61698  24.85435   9.69527   276         -7.42875
Li  17.44398  22.68335  14.01527   277         -7.38754
Li  17.44398  24.85435  16.18527   278         -7.38557
Li  19.61698  22.68335  16.18527   279         -7.42732
Li  19.61698  24.85435  14.01427   280         -7.42859
Li  17.44398  22.68335  18.33427   281         -7.38718
Li  17.44398  24.85435  20.50527   282         -7.38687
Li  19.61698  22.68335  20.50527   283         -7.42866
Li  19.61698  24.85435  18.33427   284         -7.42847
Li  17.44398  22.68335  22.65427   285         -7.38545
Li  17.44398  24.85435  24.82527   286         -7.38956
Li  19.61698  22.68335  24.82427   287         -7.43157
Li  19.61698  24.85435  22.65427   288         -7.42678
Li  21.76398   1.08335   1.05527   289         -7.43011
Li  21.76398   3.25535   3.22527   290         -7.42575
Li  23.93598   1.08335   3.22527   291         -7.43188
Li  23.93598   3.25535   1.05527   292         -7.43017
Li  21.76398   1.08335   5.37527   293         -7.42894
Li  21.76398   3.25535   7.54527   294         -7.42595
Li  23.93598   1.08335   7.54527   295         -7.43211
Li  23.93598   3.25535   5.37527   296         -7.42901
Li  21.76398   1.08335   9.69527   297         -7.42909
Li  21.76398   3.25535  11.86527   298         -7.42456
Li  23.93598   1.08335  11.86527   299         -7.43073
Li  23.93598   3.25535   9.69527   300         -7.42919
Li  21.76398   1.08335  14.01527   301         -7.42924
Li  21.76398   3.25535  16.18527   302         -7.42443
Li  23.93598   1.08335  16.18527   303         -7.43059
Li  23.93598   3.25535  14.01427   304         -7.42903
Li  21.76398   1.08335  18.33427   305         -7.42888
Li  21.76398   3.25535  20.50527   306         -7.42573
Li  23.93598   1.08335  20.50527   307         -7.43193
Li  23.93598   3.25535  18.33427   308         -7.42890
Li  21.76398   1.08335  22.65427   309         -7.42715
Li  21.76398   3.25535  24.82527   310         -7.42842
Li  23.93598   1.08335  24.82427   311         -7.43483
Li  23.93598   3.25535  22.65427   312         -7.42722
Li  21.76398   5.40335   1.05527   313         -7.42733
Li  21.76398   7.57535   3.22527   314         -7.42629
Li  23.93598   5.40335   3.22527   315         -7.42910
Li  23.93598   7.57535   1.05527   316         -7.43071
Li  21.76398   5.40335   5.37527   317         -7.42616
Li  21.76398   7.57535   7.54527   318         -7.42648
Li  23.93598   5.40335   7.54527   319         -7.42933
Li  23.93598   7.57535   5.37527   320         -7.42954
Li  21.76398   5.40335   9.69527   321         -7.42630
Li  21.76398   7.57535  11.86527   322         -7.42510
Li  23.93598   5.40335  11.86527   323         -7.42795
Li  23.93598   7.57535   9.69527   324         -7.42972
Li  21.76398   5.40335  14.01527   325         -7.42646
Li  21.76398   7.57535  16.18527   326         -7.42496
Li  23.93598   5.40335  16.18527   327         -7.42781
Li  23.93598   7.57535  14.01427   328         -7.42956
Li  21.76398   5.40335  18.33427   329         -7.42609
Li  21.76398   7.57535  20.50527   330         -7.42627
Li  23.93598   5.40335  20.50527   331         -7.42915
Li  23.93598   7.57535  18.33427   332         -7.42944
Li  21.76398   5.40335  22.65427   333         -7.42437
Li  21.76398   7.57535  24.82527   334         -7.42895
Li  23.93598   5.40335  24.82427   335         -7.43206
Li  23.93598   7.57535  22.65427   336         -7.42775
Li  21.76398   9.72335   1.05527   337         -7.42485
Li  21.76398  11.89435   3.22527   338         -7.42659
Li  23.93598   9.72335   3.22527   339         -7.42662
Li  23.93598  11.89435   1.05527   340         -7.43101
Li  21.76398   9.72335   5.37527   341         -7.42368
Li  21.76398  11.89435   7.54527   342         -7.42678
Li  23.93598   9.72335   7.54527   343         -7.42685
Li  23.93598  11.89435   5.37527   344         -7.42984
Li  21.76398   9.72335   9.69527   345         -7.42382
Li  21.76398  11.89435  11.86527   346         -7.42540
Li  23.93598   9.72335  11.86527   347         -7.42546
Li  23.93598  11.89435   9.69527   348         -7.43002
Li  21.76398   9.72335  14.01527   349         -7.42397
Li  21.76398  11.89435  16.18527   350         -7.42526
Li  23.93598   9.72335  16.18527   351         -7.42533
Li  23.93598  11.89435  14.01427   352         -7.42986
Li  21.76398   9.72335  18.33427   353         -7.42361
Li  21.76398  11.89435  20.50527   354         -7.42657
Li  23.93598   9.72335  20.50527   355         -7.42667
Li  23.93598  11.89435  18.33427   356         -7.42974
Li  21.76398   9.72335  22.65427   357         -7.42189
Li  21.76398  11.89435  24.82527   358         -7.42925
Li  23.93598   9.72335  24.82427   359         -7.42958
Li  23.93598  11.89435  22.65427   360         -7.42806
Li  21.76398  14.04335   1.05527   361         -7.42769
Li  21.76398  16.21435   3.22527   362         -7.42632
Li  23.93598  14.04335   3.22527   363         -7.42945
Li  23.93598  16.21435   1.05527   364         -7.43074
Li  21.76398  14.04335   5.37527   365         -7.42652
Li  21.76398  16.21435   7.54527   366         -7.42652
Li  23.93598  14.04335   7.54527   367         -7.42969
Li  23.93598  16.21435   5.37527   368         -7.42958
Li  21.76398  14.04335   9.69527   369         -7.42666
Li  21.76398  16.21435  11.86527   370         -7.42513
Li  23.93598  14.04335  11.86527   371         -7.42830
Li  23.93598  16.21435   9.69527   372         -7.42976
Li  21.76398  14.04335  14.01527   373         -7.42681
Li  21.76398  16.21435  16.18527   374         -7.42500
Li  23.93598  14.04335  16.18527   375         -7.42817
Li  23.93598  16.21435  14.01427   376         -7.42960
Li  21.76398  14.04335  18.33427   377         -7.42645
Li  21.76398  16.21435  20.50527   378         -7.42630
Li  23.93598  14.04335  20.50527   379         -7.42951
Li  23.93598  16.21435  18.33427   380         -7.42947
Li  21.76398  14.04335  22.65427   381         -7.42473
Li  21.76398  16.21435  24.82527   382         -7.42899
Li  23.93598  14.04335  24.82427   383         -7.43241
Li  23.93598  16.21435  22.65427   384         -7.42779
Li  21.76398  18.36335   1.05527   385         -7.42763
Li  21.76398  20.53435   3.22527   386         -7.42632
Li  23.93598  18.36335   3.22527   387         -7.42940
Li  23.93598  20.53435   1.05527   388         -7.43074
Li  21.76398  18.36335   5.37527   389         -7.42646
Li  21.76398  20.53435   7.54527   390         -7.42652
Li  23.93598  18.36335   7.54527   391         -7.42963
Li  23.93598  20.53435   5.37527   392         -7.42957
Li  21.76398  18.36335   9.69527   393         -7.42660
Li  21.76398  20.53435  11.86527   394         -7.42513
Li  23.93598  18.36335  11.86527   395         -7.42825
Li  23.93598  20.53435   9.69527   396         -7.42976
Li  21.76398  18.36335  14.01527   397         -7.42676
Li  21.76398  20.53435  16.18527   398         -7.42500
Li  23.93598  18.36335  16.18527   399         -7.42811
Li  23.93598  20.53435  14.01427   400         -7.42960
Li  21.76398  18.36335  18.33427   401         -7.42639
Li  21.76398  20.53435  20.50527   402         -7.42630
Li  23.93598  18.36335  20.50527   403         -7.42945
Li  23.93598  20.53435  18.33427   404         -7.42947
Li  21.76398  18.36335  22.65427   405         -7.42467
Li  21.76398  20.53435  24.82527   406         -7.42898
Li  23.93598  18.36335  24.82427   407         -7.43236
Li  23.93598  20.53435  22.65427   408         -7.42779
Li  21.76398  22.68335   1.05527   409         -7.42758
Li  21.76398  24.85435   3.22527   410         -7.42605
Li  23.93598  22.68335   3.22527   411         -7.42934
Li  23.93598  24.85435   1.05527   412         -7.43047
Li  21.76398  22.68335   5.37527   413         -7.42641
Li  21.76398  24.85435   7.54527   414         -7.42625
Li  23.93598  22.68335   7.54527   415         -7.42958
Li  23.93598  24.85435   5.37527   416         -7.42931
Li  21.76398  22.68335   9.69527   417         -7.42655
Li  21.76398  24.85435  11.86527   418         -7.42486
Li  23.93598  22.68335  11.86527   419         -7.42819
Li  23.93598  24.85435   9.69527   420         -7.42949
Li  21.76398  22.68335  14.01527   421         -7.42670
Li  21.76398  24.85435  16.18527   422         -7.42473
Li  23.93598  22.68335  16.18527   423         -7.42806
Li  23.93598  24.85435  14.01427   424         -7.42933
Li  21.76398  22.68335  18.33427   425         -7.42634
Li  21.76398  24.85435  20.50527   426         -7.42603
Li  23.93598  22.68335  20.50527   427         -7.42940
Li  23.93598  24.85435  18.33427   428         -7.42920
Li  21.76398  22.68335  22.65427   429         -7.42462
Li  21.76398  24.85435  24.82527   430         -7.42872
Li  23.93598  22.68335  24.82427   431         -7.43230
Li  23.93598  24.85435  22.65427   432         -7.42752
Li  26.08398   1.08335   1.05527   433         -7.43322
Li  26.08398   3.25535   3.22527   434         -7.42887
Li  28.25598   1.08335   3.22527   435         -7.42877
Li  28.25598   3.25535   1.05527   436         -7.42706
Li  26.08398   1.08335   5.37527   437         -7.43205
Li  26.08398   3.25535   7.54527   438         -7.42906
Li  28.25598   1.08335   7.54527   439         -7.42900
Li  28.25598   3.25535   5.37527   440         -7.42589
Li  26.08398   1.08335   9.69527   441         -7.43220
Li  26.08398   3.25535  11.86527   442         -7.42768
Li  28.25598   1.08335  11.86527   443         -7.42762
Li  28.25598   3.25535   9.69527   444         -7.42608
Li  26.08398   1.08335  14.01527   445         -7.43235
Li  26.08398   3.25535  16.18527   446         -7.42754
Li  28.25598   1.08335  16.18527   447         -7.42748
Li  28.25598   3.25535  14.01427   448         -7.42592
Li  26.08398   1.08335  18.33427   449         -7.43199
Li  26.08398   3.25535  20.50527   450         -7.42885
Li  28.25598   1.08335  20.50527   451         -7.42882
Li  28.25598   3.25535  18.33427   452         -7.42579
Li  26.08398   1.08335  22.65427   453         -7.43027
Li  26.08398   3.25535  24.82527   454         -7.43153
Li  28.25598   1.08335  24.82427   455         -7.43173
Li  28.25598   3.25535  22.65427   456         -7.42411
Li  26.08398   5.40335   1.05527   457         -7.43044
Li  26.08398   7.57535   3.22527   458         -7.42940
Li  28.25598   5.40335   3.22527   459         -7.42598
Li  28.25598   7.57535   1.05527   460         -7.42759
Li  26.08398   5.40335   5.37527   461         -7.42927
Li  26.08398   7.57535   7.54527   462         -7.42960
Li  28.25598   5.40335   7.54527   463         -7.42621
Li  28.25598   7.57535   5.37527   464         -7.42643
Li  26.08398   5.40335   9.69527   465         -7.42942
Li  26.08398   7.57535  11.86527   466         -7.42821
Li  28.25598   5.40335  11.86527   467         -7.42483
Li  28.25598   7.57535   9.69527   468         -7.42661
Li  26.08398   5.40335  14.01527   469         -7.42957
Li  26.08398   7.57535  16.18527   470         -7.42808
Li  28.25598   5.40335  16.18527   471         -7.42469
Li  28.25598   7.57535  14.01427   472         -7.42645
Li  26.08398   5.40335  18.33427   473         -7.42921
Li  26.08398   7.57535  20.50527   474         -7.42938
Li  28.25598   5.40335  20.50527   475         -7.42604
Li  28.25598   7.57535  18.33427   476         -7.42632
Li  26.08398   5.40335  22.65427   477         -7.42749
Li  26.08398   7.57535  24.82527   478         -7.43206
Li  28.25598   5.40335  24.82427   479         -7.42895
Li  28.25598   7.57535  22.65427   480         -7.42464
Li  26.08398   9.72335   1.05527   481         -7.42796
Li  26.08398  11.89435   3.22527   482         -7.42970
Li  28.25598   9.72335   3.22527   483         -7.42350
Li  28.25598  11.89435   1.05527   484         -7.42789
Li  26.08398   9.72335   5.37527   485         -7.42680
Li  26.08398  11.89435   7.54527   486         -7.42990
Li  28.25598   9.72335   7.54527   487         -7.42373
Li  28.25598  11.89435   5.37527   488         -7.42673
Li  26.08398   9.72335   9.69527   489         -7.42694
Li  26.08398  11.89435  11.86527   490         -7.42851
Li  28.25598   9.72335  11.86527   491         -7.42235
Li  28.25598  11.89435   9.69527   492         -7.42691
Li  26.08398   9.72335  14.01527   493         -7.42709
Li  26.08398  11.89435  16.18527   494         -7.42838
Li  28.25598   9.72335  16.18527   495         -7.42221
Li  28.25598  11.89435  14.01427   496         -7.42675
Li  26.08398   9.72335  18.33427   497         -7.42673
Li  26.08398  11.89435  20.50527   498         -7.42968
Li  28.25598   9.72335  20.50527   499         -7.42355
Li  28.25598  11.89435  18.33427   500         -7.42662
Li  26.08398   9.72335  22.65427   501         -7.42501
Li  26.08398  11.89435  24.82527   502         -7.43236
Li  28.25598   9.72335  24.82427   503         -7.42647
Li  28.25598  11.89435  22.65427   504         -7.42494
Li  26.08398  14.04335   1.05527   505         -7.43080
Li  26.08398  16.21435   3.22527   506         -7.42944
Li  28.25598  14.04335   3.22527   507         -7.42634
Li  28.25598  16.21435   1.05527   508         -7.42763
Li  26.08398  14.04335   5.37527   509         -7.42963
Li  26.08398  16.21435   7.54527   510         -7.42963
Li  28.25598  14.04335   7.54527   511         -7.42657
Li  28.25598  16.21435   5.37527   512         -7.42646
Li  26.08398  14.04335   9.69527   513         -7.42977
Li  26.08398  16.21435  11.86527   514         -7.42825
Li  28.25598  14.04335  11.86527   515         -7.42519
Li  28.25598  16.21435   9.69527   516         -7.42664
Li  26.08398  14.04335  14.01527   517         -7.42993
Li  26.08398  16.21435  16.18527   518         -7.42811
Li  28.25598  14.04335  16.18527   519         -7.42505
Li  28.25598  16.21435  14.01427   520         -7.42648
Li  26.08398  14.04335  18.33427   521         -7.42956
Li  26.08398  16.21435  20.50527   522         -7.42942
Li  28.25598  14.04335  20.50527   523         -7.42639
Li  28.25598  16.21435  18.33427   524         -7.42636
Li  26.08398  14.04335  22.65427   525         -7.42784
Li  26.08398  16.21435  24.82527   526         -7.43210
Li  28.25598  14.04335  24.82427   527         -7.42930
Li  28.25598  16.21435  22.65427   528         -7.42468
Li  26.08398  18.36335   1.05527   529         -7.43074
Li  26.08398  20.53435   3.22527   530         -7.42943
Li  28.25598  18.36335   3.22527   531         -7.42628
Li  28.25598  20.53435   1.05527   532         -7.42762
Li  26.08398  18.36335   5.37527   533         -7.42957
Li  26.08398  20.53435   7.54527   534         -7.42963
Li  28.25598  18.36335   7.54527   535         -7.42652
Li  28.25598  20.53435   5.37527   536         -7.42646
Li  26.08398  18.36335   9.69527   537         -7.42972
Li  26.08398  20.53435  11.86527   538         -7.42825
Li  28.25598  18.36335  11.86527   539         -7.42513
Li  28.25598  20.53435   9.69527   540         -7.42664
Li  26.08398  18.36335  14.01527   541         -7.42987
Li  26.08398  20.53435  16.18527   542         -7.42811
Li  28.25598  18.36335  16.18527   543         -7.42499
Li  28.25598  20.53435  14.01427   544         -7.42648
Li  26.08398  18.36335  18.33427   545         -7.42951
Li  26.08398  20.53435  20.50527   546         -7.42941
Li  28.25598  18.36335  20.50527   547         -7.42634
Li  28.25598  20.53435  18.33427   548         -7.42635
Li  26.08398  18.36335  22.65427   549         -7.42779
Li  26.08398  20.53435  24.82527   550         -7.43209
Li  28.25598  18.36335  24.82427   551         -7.42925
Li  28.25598  20.53435  22.65427   552         -7.42467
Li  26.08398  22.68335   1.05527   553         -7.43069
Li  26.08398  24.85435   3.22527   554         -7.42917
Li  28.25598  22.68335   3.22527   555         -7.42623
Li  28.25598  24.85435   1.05527   556         -7.42736
Li  26.08398  22.68335   5.37527   557         -7.42952
Li  26.08398  24.85435   7.54527   558         -7.42936
Li  28.25598  22.68335   7.54527   559         -7.42646
Li  28.25598  24.85435   5.37527   560         -7.42619
Li  26.08398  22.68335   9.69527   561         -7.42966
Li  26.08398  24.85435  11.86527   562         -7.42798
Li  28.25598  22.68335  11.86527   563         -7.42508
Li  28.25598  24.85435   9.69527   564         -7.42638
Li  26.08398  22.68335  14.01527   565         -7.42982
Li  26.08398  24.85435  16.18527   566         -7.42784
Li  28.25598  22.68335  16.18527   567         -7.42494
Li  28.25598  24.85435  14.01427   568         -7.42622
Li  26.08398  22.68335  18.33427   569         -7.42945
Li  26.08398  24.85435  20.50527   570         -7.42915
Li  28.25598  22.68335  20.50527   571         -7.42628
Li  28.25598  24.85435  18.33427   572         -7.42609
Li  26.08398  22.68335  22.65427   573         -7.42773
Li  26.08398  24.85435  24.82527   574         -7.43183
Li  28.25598  22.68335  24.82427   575         -7.42919
Li  28.25598  24.85435  22.65427   576         -7.42441
Li  30.40298   1.08335   1.05527   577         -7.43248
Li  30.40298   3.25535   3.22527   578         -7.42813
Li  32.57598   1.08335   3.22527   579         -7.38960
Li  32.57598   3.25535   1.05527   580         -7.38790
Li  30.40298   1.08335   5.37527   581         -7.43132
Li  30.40298   3.25535   7.54527   582         -7.42833
Li  32.57598   1.08335   7.54527   583         -7.38984
Li  32.57598   3.25535   5.37527   584         -7.38673
Li  30.40298   1.08335   9.69527   585         -7.43146
Li  30.40298   3.25535  11.86527   586         -7.42694
Li  32.57598   1.08335  11.86527   587         -7.38846
Li  32.57598   3.25535   9.69527   588         -7.38691
Li  30.40298   1.08335  14.01527   589         -7.43161
Li  30.40298   3.25535  16.18527   590         -7.42681
Li  32.57598   1.08335  16.18527   591         -7.38831
Li  32.57598   3.25535  14.01427   592         -7.38675
Li  30.40298   1.08335  18.33427   593         -7.43125
Li  30.40298   3.25535  20.50527   594         -7.42811
Li  32.57598   1.08335  20.50527   595         -7.38966
Li  32.57598   3.25535  18.33427   596         -7.38663
Li  30.40298   1.08335  22.65427   597         -7.42953
Li  30.40298   3.25535  24.82527   598         -7.43079
Li  32.57598   1.08335  24.82427   599         -7.39257
Li  32.57598   3.25535  22.65427   600         -7.38495
Li  30.40298   5.40335   1.05527   601         -7.42970
Li  30.40298   7.57535   3.22527   602         -7.42866
Li  32.57598   5.40335   3.22527   603         -7.38682
Li  32.57598   7.57535   1.05527   604         -7.38843
Li  30.40298   5.40335   5.37527   605         -7.42854
Li  30.40298   7.57535   7.54527   606         -7.42886
Li  32.57598   5.40335   7.54527   607         -7.38705
Li  32.57598   7.57535   5.37527   608         -7.38726
Li  30.40298   5.40335   9.69527   609         -7.42868
Li  30.40298   7.57535  11.86527   610         -7.42748
Li  32.57598   5.40335  11.86527   611         -7.38567
Li  32.57598   7.57535   9.69527   612         -7.38744
Li  30.40298   5.40335  14.01527   613         -7.42883
Li  30.40298   7.57535  16.18527   614         -7.42734
Li  32.57598   5.40335  16.18527   615         -7.38553
Li  32.57598   7.57535  14.01427   616         -7.38728
Li  30.40298   5.40335  18.33427   617         -7.42847
Li  30.40298   7.57535  20.50527   618         -7.42864
Li  32.57598   5.40335  20.50527   619         -7.38687
Li  32.57598   7.57535  18.33427   620         -7.38715
Li  30.40298   5.40335  22.65427   621         -7.42675
Li  30.40298   7.57535  24.82527   622         -7.43133
Li  32.57598   5.40335  24.82427   623         -7.38978
Li  32.57598   7.57535  22.65427   624         -7.38548
Li  30.40298   9.72335   1.05527   625         -7.42722
Li  30.40298  11.89435   3.22527   626         -7.42896
Li  32.57598   9.72335   3.22527   627         -7.38433
Li  32.57598  11.89435   1.05527   628         -7.38873
Li  30.40298   9.72335   5.37527   629         -7.42606
Li  30.40298  11.89435   7.54527   630         -7.42916
Li  32.57598   9.72335   7.54527   631         -7.38457
Li  32.57598  11.89435   5.37527   632         -7.38756
Li  30.40298   9.72335   9.69527   633         -7.42620
Li  30.40298  11.89435  11.86527   634         -7.42778
Li  32.57598   9.72335  11.86527   635         -7.38318
Li  32.57598  11.89435   9.69527   636         -7.38774
Li  30.40298   9.72335  14.01527   637         -7.42635
Li  30.40298  11.89435  16.18527   638         -7.42764
Li  32.57598   9.72335  16.18527   639         -7.38304
Li  32.57598  11.89435  14.01427   640         -7.38758
Li  30.40298   9.72335  18.33427   641         -7.42599
Li  30.40298  11.89435  20.50527   642         -7.42895
Li  32.57598   9.72335  20.50527   643         -7.38439
Li  32.57598  11.89435  18.33427   644         -7.38745
Li  30.40298   9.72335  22.65427   645         -7.42427
Li  30.40298  11.89435  24.82527   646         -7.43163
Li  32.57598   9.72335  24.82427   647         -7.38730
Li  32.57598  11.89435  22.65427   648         -7.38578
Li  30.40298  14.04335   1.05527   649         -7.43006
Li  30.40298  16.21435   3.22527   650         -7.42870
Li  32.57598  14.04335   3.22527   651         -7.38718
Li  32.57598  16.21435   1.05527   652         -7.38847
Li  30.40298  14.04335   5.37527   653         -7.42889
Li  30.40298  16.21435   7.54527   654         -7.42889
Li  32.57598  14.04335   7.54527   655         -7.38741
Li  32.57598  16.21435   5.37527   656         -7.38730
Li  30.40298  14.04335   9.69527   657         -7.42904
Li  30.40298  16.21435  11.86527   658         -7.42751
Li  32.57598  14.04335  11.86527   659         -7.38603
Li  32.57598  16.21435   9.69527   660         -7.38748
Li  30.40298  14.04335  14.01527   661         -7.42919
Li  30.40298  16.21435  16.18527   662         -7.42737
Li  32.57598  14.04335  16.18527   663         -7.38588
Li  32.57598  16.21435  14.01427   664         -7.38732
Li  30.40298  14.04335  18.33427   665         -7.42883
Li  30.40298  16.21435  20.50527   666         -7.42868
Li  32.57598  14.04335  20.50527   667         -7.38723
Li  32.57598  16.21435  18.33427   668         -7.38719
Li  30.40298  14.04335  22.65427   669         -7.42711
Li  30.40298  16.21435  24.82527   670         -7.43136
Li  32.57598  14.04335  24.82427   671         -7.39014
Li  32.57598  16.21435  22.65427   672         -7.38551
Li  30.40298  18.36335   1.05527   673         -7.43000
Li  30.40298  20.53435   3.22527   674         -7.42870
Li  32.57598  18.36335   3.22527   675         -7.38712
Li  32.57598  20.53435   1.05527   676         -7.38846
Li  30.40298  18.36335   5.37527   677         -7.42884
Li  30.40298  20.53435   7.54527   678         -7.42889
Li  32.57598  18.36335   7.54527   679         -7.38735
Li  32.57598  20.53435   5.37527   680         -7.38730
Li  30.40298  18.36335   9.69527   681         -7.42898
Li  30.40298  20.53435  11.86527   682         -7.42751
Li  32.57598  18.36335  11.86527   683         -7.38597
Li  32.57598  20.53435   9.69527   684         -7.38748
Li  30.40298  18.36335  14.01527   685         -7.42913
Li  30.40298  20.53435  16.18527   686         -7.42737
Li  32.57598  18.36335  16.18527   687         -7.38583
Li  32.57598  20.53435  14.01427   688         -7.38732
Li  30.40298  18.36335  18.33427   689         -7.42877
Li  30.40298  20.53435  20.50527   690         -7.42868
Li  32.57598  18.36335  20.50527   691         -7.38717
Li  32.57598  20.53435  18.33427   692         -7.38719
Li  30.40298  18.36335  22.65427   693         -7.42705
Li  30.40298  20.53435  24.82527   694         -7.43136
Li  32.57598  18.36335  24.82427   695         -7.39009
Li  32.57598  20.53435  22.65427   696         -7.38551
Li  30.40298  22.68335   1.05527   697         -7.42995
Li  30.40298  24.85435   3.22527   698         -7.42843
Li  32.57598  22.68335   3.22527   699         -7.38707
Li  32.57598  24.85435   1.05527   700         -7.38820
Li  30.40298  22.68335   5.37527   701         -7.42878
Li  30.40298  24.85435   7.54527   702         -7.42863
Li  32.57598  22.68335   7.54527   703         -7.38730
Li  32.57598  24.85435   5.37527   704         -7.38703
Li  30.40298  22.68335   9.69527   705         -7.42893
Li  30.40298  24.85435  11.86527   706         -7.42724
Li  32.57598  22.68335  11.86527   707         -7.38592
Li  32.57598  24.85435   9.69527   708         -7.38721
Li  30.40298  22.68335  14.01527   709         -7.42908
Li  30.40298  24.85435  16.18527   710         -7.42711
Li  32.57598  22.68335  16.18527   711         -7.38577
Li  32.57598  24.85435  14.01427   712         -7.38705
Li  30.40298  22.68335  18.33427   713         -7.42872
Li  30.40298  24.85435  20.50527   714         -7.42841
Li  32.57598  22.68335  20.50527   715         -7.38712
Li  32.57598  24.85435  18.33427   716         -7.38693
Li  30.40298  22.68335  22.65427   717         -7.42700
Li  30.40298  24.85435  24.82527   718         -7.43109
Li  32.57598  22.68335  24.82427   719         -7.39003
Li  32.57598  24.85435  22.65427   720         -7.38525
Li  34.72298   1.08335   1.05527   721         -7.05099
Li  34.72298   3.25535   3.22527   722         -7.04660
Li  36.89598   1.08335   3.22527   723         -5.62976
Li  36.89598   3.25535   1.05527   724         -5.62850
Li  34.72298   1.08335   5.37527   725         -7.04980
Li  34.72298   3.25535   7.54527   726         -7.04679
Li  36.89598   1.08335   7.54527   727         -5.62994
Li  36.89598   3.25535   5.37527   728         -5.62636
Li  34.72298   1.08335   9.69527   729         -7.04994
Li  34.72298   3.25535  11.86527   730         -7.04540
Li  36.89598   1.08335  11.86527   731         -5.62766
Li  36.89598   3.25535   9.69527   732         -5.62650
Li  34.72298   1.08335  14.01527   733         -7.05007
Li  34.72298   3.25535  16.18527   734         -7.04524
Li  36.89598   1.08335  16.18527   735         -5.62872
Li  36.89598   3.25535  14.01427   736         -5.62634
Li  34.72298   1.08335  18.33427   737         -7.04971
Li  34.72298   3.25535  20.50527   738         -7.04657
Li  36.89598   1.08335  20.50527   739         -5.62979
Li  36.89598   3.25535  18.33427   740         -5.62625
Li  34.72298   1.08335  22.65427   741         -7.04803
Li  34.72298   3.25535  24.82527   742         -7.04930
Li  36.89598   1.08335  24.82427   743         -5.63326
Li  36.89598   3.25535  22.65427   744         -5.62384
Li  34.72298   5.40335   1.05527   745         -7.04817
Li  34.72298   7.57535   3.22527   746         -7.04709
Li  36.89598   5.40335   3.22527   747         -5.62640
Li  36.89598   7.57535   1.05527   748         -5.62885
Li  34.72298   5.40335   5.37527   749         -7.04698
Li  34.72298   7.57535   7.54527   750         -7.04728
Li  36.89598   5.40335   7.54527   751         -5.62658
Li  36.89598   7.57535   5.37527   752         -5.62671
Li  34.72298   5.40335   9.69527   753         -7.04712
Li  34.72298   7.57535  11.86527   754         -7.04589
Li  36.89598   5.40335  11.86527   755         -5.62430
Li  36.89598   7.57535   9.69527   756         -5.62686
Li  34.72298   5.40335  14.01527   757         -7.04725
Li  34.72298   7.57535  16.18527   758         -7.04573
Li  36.89598   5.40335  16.18527   759         -5.62537
Li  36.89598   7.57535  14.01427   760         -5.62670
Li  34.72298   5.40335  18.33427   761         -7.04689
Li  34.72298   7.57535  20.50527   762         -7.04706
Li  36.89598   5.40335  20.50527   763         -5.62643
Li  36.89598   7.57535  18.33427   764         -5.62660
Li  34.72298   5.40335  22.65427   765         -7.04521
Li  34.72298   7.57535  24.82527   766         -7.04978
Li  36.89598   5.40335  24.82427   767         -5.62990
Li  36.89598   7.57535  22.65427   768         -5.62419
Li  34.72298   9.72335   1.05527   769         -7.04566
Li  34.72298  11.89435   3.22527   770         -7.04739
Li  36.89598   9.72335   3.22527   771         -5.62329
Li  36.89598  11.89435   1.05527   772         -5.62910
Li  34.72298   9.72335   5.37527   773         -7.04447
Li  34.72298  11.89435   7.54527   774         -7.04758
Li  36.89598   9.72335   7.54527   775         -5.62347
Li  36.89598  11.89435   5.37527   776         -5.62695
Li  34.72298   9.72335   9.69527   777         -7.04461
Li  34.72298  11.89435  11.86527   778         -7.04619
Li  36.89598   9.72335  11.86527   779         -5.62119
Li  36.89598  11.89435   9.69527   780         -5.62710
Li  34.72298   9.72335  14.01527   781         -7.04474
Li  34.72298  11.89435  16.18527   782         -7.04603
Li  36.89598   9.72335  16.18527   783         -5.62226
Li  36.89598  11.89435  14.01427   784         -5.62694
Li  34.72298   9.72335  18.33427   785         -7.04438
Li  34.72298  11.89435  20.50527   786         -7.04736
Li  36.89598   9.72335  20.50527   787         -5.62332
Li  36.89598  11.89435  18.33427   788         -5.62684
Li  34.72298   9.72335  22.65427   789         -7.04270
Li  34.72298  11.89435  24.82527   790         -7.05008
Li  36.89598   9.72335  24.82427   791         -5.62678
Li  36.89598  11.89435  22.65427   792         -5.62443
Li  34.72298  14.04335   1.05527   793         -7.04853
Li  34.72298  16.21435   3.22527   794         -7.04715
Li  36.89598  14.04335   3.22527   795         -5.62668
Li  36.89598  16.21435   1.05527   796         -5.62892
Li  34.72298  14.04335   5.37527   797         -7.04733
Li  34.72298  16.21435   7.54527   798         -7.04734
Li  36.89598  14.04335   7.54527   799         -5.62686
Li  36.89598  16.21435   5.37527   800         -5.62678
Li  34.72298  14.04335   9.69527   801         -7.04748
Li  34.72298  16.21435  11.86527   802         -7.04595
Li  36.89598  14.04335  11.86527   803         -5.62458
Li  36.89598  16.21435   9.69527   804         -5.62692
Li  34.72298  14.04335  14.01527   805         -7.04761
Li  34.72298  16.21435  16.18527   806         -7.04579
Li  36.89598  14.04335  16.18527   807         -5.62565
Li  36.89598  16.21435  14.01427   808         -5.62676
Li  34.72298  14.04335  18.33427   809         -7.04725
Li  34.72298  16.21435  20.50527   810         -7.04712
Li  36.89598  14.04335  20.50527   811         -5.62671
Li  36.89598  16.21435  18.33427   812         -5.62666
Li  34.72298  14.04335  22.65427   813         -7.04557
Li  34.72298  16.21435  24.82527   814         -7.04984
Li  36.89598  14.04335  24.82427   815         -5.63018
Li  36.89598  16.21435  22.65427   816         -5.62426
Li  34.72298  18.36335   1.05527   817         -7.04848
Li  34.72298  20.53435   3.22527   818         -7.04715
Li  36.89598  18.36335   3.22527   819         -5.62664
Li  36.89598  20.53435   1.05527   820         -5.62892
Li  34.72298  18.36335   5.37527   821         -7.04728
Li  34.72298  20.53435   7.54527   822         -7.04734
Li  36.89598  18.36335   7.54527   823         -5.62682
Li  36.89598  20.53435   5.37527   824         -5.62678
Li  34.72298  18.36335   9.69527   825         -7.04742
Li  34.72298  20.53435  11.86527   826         -7.04595
Li  36.89598  18.36335  11.86527   827         -5.62454
Li  36.89598  20.53435   9.69527   828         -5.62692
Li  34.72298  18.36335  14.01527   829         -7.04756
Li  34.72298  20.53435  16.18527   830         -7.04578
Li  36.89598  18.36335  16.18527   831         -5.62561
Li  36.89598  20.53435  14.01427   832         -5.62676
Li  34.72298  18.36335  18.33427   833         -7.04719
Li  34.72298  20.53435  20.50527   834         -7.04712
Li  36.89598  18.36335  20.50527   835         -5.62668
Li  36.89598  20.53435  18.33427   836         -5.62666
Li  34.72298  18.36335  22.65427   837         -7.04551
Li  34.72298  20.53435  24.82527   838         -7.04984
Li  36.89598  18.36335  24.82427   839         -5.63014
Li  36.89598  20.53435  22.65427   840         -5.62425
Li  34.72298  22.68335   1.05527   841         -7.04842
Li  34.72298  24.85435   3.22527   842         -7.04690
Li  36.89598  22.68335   3.22527   843         -5.62661
Li  36.89598  24.85435   1.05527   844         -5.62874
Li  34.72298  22.68335   5.37527   845         -7.04723
Li  34.72298  24.85435   7.54527   846         -7.04709
Li  36.89598  22.68335   7.54527   847         -5.62679
Li  36.89598  24.85435   5.37527   848         -5.62660
Li  34.72298  22.68335   9.69527   849         -7.04737
Li  34.72298  24.85435  11.86527   850         -7.04570
Li  36.89598  22.68335  11.86527   851         -5.62450
Li  36.89598  24.85435   9.69527   852         -5.62674
Li  34.72298  22.68335  14.01527   853         -7.04750
Li  34.72298  24.85435  16.18527   854         -7.04554
Li  36.89598  22.68335  16.18527   855         -5.62557
Li  36.89598  24.85435  14.01427   856         -5.62658
Li  34.72298  22.68335  18.33427   857         -7.04714
Li  34.72298  24.85435  20.50527   858         -7.04687
Li  36.89598  22.68335  20.50527   859         -5.62664
Li  36.89598  24.85435  18.33427   860         -5.62648
Li  34.72298  22.68335  22.65427   861         -7.04546
Li  34.72298  24.85435  24.82527   862         -7.04959
Li  36.89598  22.68335  24.82427   863         -5.63010
Li  36.89598  24.85435  22.65427   864         -5.62408
O    4.76098   8.88935   8.06127   865        -59.80654
O    6.04098   8.83235   8.02527   865        -59.80600
O    6.50798  17.74535   5.19827   866        -59.80821
O    7.42898  18.61835   5.01827   866        -59.80819
O    4.03098  13.94435  15.87127   867        -59.80441
O    3.85998  13.97935  14.60127   867        -59.80142
O    6.14398   5.84535  20.01727   868        -59.79697
O    7.42598   5.84535  20.01727   868        -59.79695
O    6.55398  19.92235  20.78927   869        -59.81443
O    6.52698  20.27435  19.55727   869        -59.81708
O   41.90198   6.41335  14.79427   870        -59.80012
O   43.18398   6.41335  14.79427   870        -59.80193
O   43.73898   5.03935   7.26627   871        -59.81309
O   44.30898   5.93835   6.55227   871        -59.80767
O   43.77298  14.34535  21.74127   872        -59.81894
O   43.34198  15.55035  21.82027   872        -59.83158
O   42.82998  16.45035  15.58027   873        -59.87116
O   43.62598  17.27435  15.00627   873        -59.83782
O   44.49598  17.24935   5.98827   874        -59.79703
O   45.77798  17.24935   5.98827   874        -59.79697
 884
li-reaction.xyz                            500   -41273.33  52.00  27.53  27.55  90.00  90.00  90.00
Li  13.70714   2.24234   2.21198     1         -6.14354
Li  13.59757   4.47233   4.43880     2         -6.18375
Li  15.77166   2.01949   4.34070     3         -6.85263
Li  15.76984   4.36118   1.98584     4         -6.76480
Li  13.75979   2.07938   6.48949     5         -6.36472
Li  13.97571   4.41647   8.95133     6         -5.65993
Li  15.94263   1.95176   8.80251     7         -7.12805
Li  15.85009   4.38530   6.62005     8         -7.04198
Li  14.00788   2.12767  11.05013     9         -5.87088
Li  14.13985   4.23846  13.52600    10         -5.64765
Li  16.02866   1.96061  13.43343    11         -7.14426
Li  16.07857   4.18158  11.11779    12         -7.09201
Li  14.06730   2.15973  15.72403    13         -5.74099
Li  14.09467   4.29345  18.16538    14         -5.92800
Li  16.01540   1.96441  18.11069    15         -7.05075
Li  16.08309   4.19881  15.82645    16         -6.88552
Li  13.98518   2.03259  20.24015    17         -5.89398
Li  13.55336   4.58991  22.69574    18         -5.64437
Li  15.81003   1.97938  22.67597    19         -7.31195
Li  16.10644   4.26424  20.50821    20         -7.58132
Li  13.61778   1.86898  24.85390    21         -6.34041
Li  13.62147   4.40281  27.39537    22         -6.43339
Li  15.62346   1.97094  27.29628    23         -7.74465
Li  15.62238   4.48769  24.77102    24         -7.16041
Li  13.75730   6.51060   2.05749    25         -6.29471
Li  13.97734   8.97393   4.38158    26         -5.64513
Li  15.84904   6.64196   4.36286    27         -7.03402
Li  15.94206   8.82001   1.91938    28         -7.07639
Li  13.58423   6.52638   6.50795    29         -6.54294
Li  14.20862   8.81333   8.79343    30         -6.84801
Li  16.15900   6.54118   8.72651    31         -7.17150
Li  16.16223   8.74300   6.51940    32         -7.18437
Li  13.88978   6.46729  11.08548    33         -5.78429
Li  14.27588   8.80093  13.43517    34         -6.17886
Li  16.19324   6.47426  13.41105    35         -7.54931
Li  16.47229   8.76389  11.13519    36         -7.58546
Li  13.92667   6.44886  15.79997    37         -4.79379
Li  14.25954   8.80248  18.15059    38         -6.51693
Li  16.22785   6.47358  18.12187    39         -7.58412
Li  16.48416   8.75753  15.82451    40         -7.55306
Li  13.88462   6.49509  20.40525    41         -6.78095
Li  13.88524   8.84642  22.76021    42         -6.77594
Li  16.08648   6.72372  22.53340    43         -6.91181
Li  16.46989   8.72588  20.52539    44         -6.73564
Li  13.55457   6.56100  24.67067    18         -5.63947
Li  13.98597   9.01361  27.22319    45         -5.80147
Li  15.81189   6.58120  27.28590    46         -7.24867
Li  16.10584   8.74167  24.99573    47         -7.57245
Li  14.00099  11.05920   2.10701    48         -5.83952
Li  14.13912  13.54193   4.20716    49         -5.65058
Li  16.08225  11.13322   4.15928    50         -7.11414
Li  16.02945  13.44274   1.92378    51         -7.13480
Li  13.89503  11.09685   6.44693    52         -5.81526
Li  14.27608  13.44483   8.78118    53         -6.18346
Li  16.47214  11.15101   8.74606    54         -7.58202
Li  16.19637  13.41914   6.45134    55         -7.56865
Li  14.30113  11.10623  11.09153    56         -6.24656
Li  14.41262  13.43428  13.42478    57         -6.22987
Li  16.52492  11.14850  13.41732    58         -7.40288
Li  16.52375  13.42692  11.13336    59         -7.40819
Li  14.35261  11.09921  15.81109    60         -6.15504
Li  14.35243  13.43226  18.15010    61         -6.15480
Li  16.52808  11.15003  18.09977    62         -7.45259
Li  16.52972  13.42165  15.82133    63         -7.55841
Li  14.25955  11.09855  20.44914    64         -6.52728
Li  13.93037  13.44420  22.80666    65         -4.83920
Li  16.22998  11.12889  22.78325    66         -7.59619
Li  16.48341  13.41789  20.49467    67         -7.54675
Li  14.09500  11.07826  24.96654    68         -5.92785
Li  14.06744  13.52599  27.09704    69         -5.66618
Li  16.01895  11.13864  27.30294    70         -7.04196
Li  16.08557  13.41406  25.06153    71         -6.89031
Li  14.05836  15.72712   2.14008    72         -5.72794
Li  14.09730  18.17027   4.26315    73         -5.91150
Li  16.08665  15.83618   4.17715    74         -6.90742
Li  16.01568  18.11235   1.92964    75         -7.02637
Li  13.92994  15.80629   6.42824    76         -4.81948
Li  14.26006  18.15202   8.78381    77         -6.52726
Li  16.48285  15.83303   8.73968    78         -7.55005
Li  16.23072  18.12314   6.45106    79         -7.59615
Li  14.35306  15.81859  11.08446    80         -6.16412
Li  14.35261  18.15173  13.42297    81         -6.16858
Li  16.52968  15.82949  13.41175    82         -7.55819
Li  16.52789  18.10042  11.13493    83         -7.45403
Li  14.41241  15.81692  15.80933    84         -6.23054
Li  14.30031  18.14466  18.14269    85         -6.24813
Li  16.52303  15.82417  18.10090    86         -7.40805
Li  16.52355  18.10213  15.81551    87         -7.40414
Li  14.27438  15.80581  20.45166    88         -6.17651
Li  13.89411  18.15253  22.78763    89         -5.82459
Li  16.19464  15.83130  22.78161    90         -7.57137
Li  16.47145  18.09988  20.48742    91         -7.58345
Li  14.13695  15.71064  25.02395    92         -5.66812
Li  14.00858  18.19120  27.12913    93         -5.78293
Li  16.03156  15.80793  27.30810    94         -7.13906
Li  16.08027  18.11850  25.07868    95         -7.09365
Li  13.98121  20.23633   2.01218    96         -5.83695
Li  13.55531  22.68886   4.55983    97         -5.66086
Li  16.10653  20.50876   4.24194    98         -7.57956
Li  15.81087  22.67014   1.94847    99         -7.25782
Li  13.88609  20.40518   6.47478   100         -6.78124
Li  13.88633  22.75458   8.82788   101         -6.78469
Li  16.47033  20.52517   8.70833   102         -6.73179
Li  16.08821  22.52633   6.70102   103         -6.90384
Li  14.26041  20.44911  11.08399   104         -6.52159
Li  13.92707  22.80144  13.43391   105         -4.78409
Li  16.48407  20.49270  13.40858   106         -7.55498
Li  16.22909  22.77757  11.11141   107         -7.58162
Li  14.27668  20.45109  15.79900   108         -6.18342
Li  13.89004  22.78255  18.14975   109         -5.77384
Li  16.47153  20.48720  18.09897   110         -7.58586
Li  16.19474  22.77785  15.82239   111         -7.55082
Li  14.20798  20.43819  20.43936   112         -6.84901
Li  13.58413  22.72319  22.72699   113         -6.54257
Li  16.16104  20.50698  22.71514   114         -7.18431
Li  16.15972  22.70882  20.50828   115         -7.17365
Li  13.97476  20.27864  24.84729   116         -5.65327
Li  13.75790  22.74332  27.17637   117         -6.27270
Li  15.94504  20.42887  27.31346   118         -7.08922
Li  15.84841  22.60795  24.87301   119         -7.02963
Li  13.62117  24.84615   1.83911   120         -6.42885
Li  13.61922  27.38255   4.38066   121         -6.34234
Li  15.62303  24.76152   4.46481   122         -7.15280
Li  15.62737  27.28218   1.93575   123         -7.75900
Li  13.55368  24.66242   6.53844    97         -5.66186
Li  13.98212  27.21792   8.99590   124         -5.91164
Li  16.10774  24.98391   8.72639   125         -7.58637
Li  15.80898  27.27050   6.55681   126         -7.32157
Li  14.09823  24.96014  11.06977   127         -5.90590
Li  14.06000  27.08837  13.50960   128         -5.78873
Li  16.08487  25.04793  13.40741   129         -6.90237
Li  16.01337  27.28673  11.12264   130         -7.03757
Li  14.14162  25.01661  15.70637   131         -5.62630
Li  14.00193  27.12204  18.18233   132         -5.92087
Li  16.08005  25.06556  18.11573   133         -7.10913
Li  16.02667  27.29105  15.80059   134         -7.13308
Li  13.97742  24.83772  20.28027   135         -5.65662
Li  13.75989  27.17218  22.74163   136         -6.38062
Li  15.85034  24.86461  22.61508   137         -7.04865
Li  15.94024  27.29893  20.43328   138         -7.12291
Li  13.59705  24.77787  24.79403   139         -6.18491
Li  13.70575  27.00907  27.02276   140         -6.15873
Li  15.76871  24.88781  27.24702   141         -6.75457
Li  15.77283  27.23268  24.89552   142         -6.87452
Li  18.80788   1.94354   1.91447   143         -6.26373
Li  18.51609   4.24166   4.22046   144         -6.56095
Li  20.91302   2.00886   4.20922   145         -8.42299
Li  20.91212   4.23131   1.97529   146         -8.37166
Li  18.43545   1.93881   6.52494   147         -8.53557
Li  18.55479   4.20529   8.86080   148         -8.76771
Li  20.96398   1.94581   8.74574   149         -8.54772
Li  21.06379   4.45296   6.69261   150         -8.38992
Li  18.52595   1.88072  11.08458   151         -8.05132
Li  18.49084   4.09311  13.44109   152         -8.70322
Li  20.78904   1.91294  13.38166   153         -8.20740
Li  20.97987   4.33348  11.04178   154         -8.66110
Li  18.54302   1.92072  15.80334   155         -7.97651
Li  18.52555   4.15004  18.08881   156         -8.69864
Li  20.83594   1.92177  18.14921   157         -8.20024
Li  20.91557   4.29645  15.86497   158         -8.54313
Li  18.51799   1.96395  20.49094   159         -8.17554
Li  18.52089   4.24985  22.62215   160         -8.51218
Li  20.99161   2.05051  22.65727   161         -8.44510
Li  21.03371   4.35093  20.55135   162         -8.50291
Li  18.52875   1.88330  25.06462   163         -8.00094
Li  18.52887   4.19632  27.38287   164         -8.07728
Li  20.80052   2.00421  27.26148   165         -7.10286
Li  21.01558   4.38258  24.87486   166         -7.57208
Li  18.43474   6.55089   1.90463   167         -8.51193
Li  18.55405   8.87664   4.17841   168         -8.77366
Li  21.06414   6.71801   4.43004   169         -8.37090
Li  20.96070   8.76444   1.91298   170         -8.44604
Li  18.51216   6.64533   6.62222   171         -8.21111
Li  18.58640   8.75538   8.73585   172         -8.16852
Li  21.23091   6.64718   8.76085   173         -7.21223
Li  21.23043   8.77722   6.62396   174         -7.20703
Li  18.56710   6.51904  11.14469   175         -8.61085
Li  18.56275   8.87759  13.44997   176         -8.21434
Li  21.21634   6.59075  13.43415   177         -8.42626
Li  21.25929   8.85929  11.10546   178         -8.04888
Li  18.53941   6.49730  15.79662   179         -8.56961
Li  18.54432   8.79504  18.14996   180         -8.14315
Li  21.18540   6.59307  18.14871   181         -8.42830
Li  21.19113   8.94967  15.80279   182         -8.35630
Li  18.54955   6.58406  20.44713   183         -7.86370
Li  18.54979   8.80401  22.67109   184         -7.86948
Li  21.14986   6.77889  22.47812   185         -6.75580
Li  21.23390   8.75721  20.49396   185         -6.85626
Li  18.51966   6.63434  25.01069   186         -8.51471
Li  18.51941   8.76348  27.30166   187         -8.06991
Li  20.98997   6.60006  27.21549   188         -8.38876
Li  21.03298   8.70128  24.90897   189         -8.50838
Li  18.52813  11.09763   1.85069   190         -7.94928
Li  18.49179  13.45162   4.06198   191         -8.70736
Li  20.98125  11.06070   4.30381   192         -8.66908
Li  20.78491  13.39100   1.87637   193         -8.03835
Li  18.56734  11.15863   6.49770   194         -8.61875
Li  18.56253  13.46187   8.85883   195         -8.21672
Li  21.25978  11.11929   8.84128   196         -8.05712
Li  21.21642  13.44393   6.56703   197         -8.43072
Li  18.59394  11.16308  11.15039   198         -7.95578
Li  18.71333  13.44072  13.42998   199         -8.28243
Li  21.15399  11.18493  13.46167   200         -8.17444
Li  21.15292  13.47478  11.17117   201         -8.17045
Li  18.66035  11.17586  15.79625   202         -8.13907
Li  18.66012  13.44912  18.07115   203         -8.14000
Li  21.20980  11.14759  18.09902   204         -8.01516
Li  21.11991  13.46592  15.77955   205         -8.24595
Li  18.54395  11.09773  20.45769   206         -8.13593
Li  18.53964  13.44814  22.75712   207         -8.57708
Li  21.18548  11.09975  22.66401   208         -8.43963
Li  21.19097  13.44201  20.30216   209         -8.36571
Li  18.52689  11.16057  25.11442   210         -8.69940
Li  18.54619  13.44542  27.34400   211         -7.86922
Li  20.83443  11.10169  27.34450   212         -8.04951
Li  20.91330  13.37656  24.96914   213         -8.55294
Li  18.54482  15.80569   1.88956   214         -7.87763
Li  18.52655  18.09150   4.12066   215         -8.70610
Li  20.91667  15.87338   4.26591   216         -8.54712
Li  20.83437  18.14975   1.88869   217         -8.05336
Li  18.53959  15.80192   6.47630   218         -8.57948
Li  18.54510  18.15344   8.77618   219         -8.14188
Li  21.19156  15.80941   8.93237   220         -8.35997
Li  21.18556  18.15175   6.56991   221         -8.43759
Li  18.66155  15.80166  11.16227   222         -8.14250
Li  18.66104  18.07494  13.43754   223         -8.14035
Li  21.12138  15.78584  13.45253   224         -8.24286
Li  21.21087  18.10346  11.13344   225         -8.00623
Li  18.71286  15.81019  15.80357   226         -8.28305
Li  18.59325  18.08736  18.08343   227         -7.95763
Li  21.15209  15.77697  18.06126   228         -8.17513
Li  21.15341  18.06626  15.77063   229         -8.17009
Li  18.56210  15.78879  20.37557   230         -8.21671
Li  18.56752  18.09277  22.73579   231         -8.61975
Li  21.21662  15.80681  22.66548   232         -8.43097
Li  21.25961  18.13131  20.39296   233         -8.05551
Li  18.49271  15.79827  25.17176   234         -8.70765
Li  18.52820  18.15303  27.38275   235         -7.94675
Li  20.78604  15.85887  27.35703   236         -8.04622
Li  20.97922  18.19161  24.93060   237         -8.66761
Li  18.51948  20.48601   1.93261   238         -8.08279
Li  18.52046  22.61796   4.22425   239         -8.52032
Li  21.03462  20.54869   4.32603   240         -8.51193
Li  20.99096  22.65186   2.01746   241         -8.39784
Li  18.55001  20.44658   6.56305   242         -7.86413
Li  18.55030  22.66605   8.78645   243         -7.85816
Li  21.23441  20.49287   8.74012   244         -6.86428
Li  21.15005  22.47280   6.75437   244         -6.76748
Li  18.54529  20.45565  11.08334   245         -8.14696
Li  18.53935  22.75440  13.43817   246         -8.57187
Li  21.19212  20.29990  13.42966   247         -8.35464
Li  21.18571  22.65791  11.08371   248         -8.42705
Li  18.56227  20.37292  15.78434   249         -8.21704
Li  18.56678  22.73227  18.08782   250         -8.61099
Li  21.25854  20.39112  18.12746   251         -8.05527
Li  21.21559  22.66166  15.79896   252         -8.42677
Li  18.58578  20.49582  20.49751   253         -8.17057
Li  18.51222  22.60539  22.61240   254         -8.21404
Li  21.23005  20.47235  22.60947   255         -7.21519
Li  21.23083  22.60455  20.47419   256         -7.20807
Li  18.55386  20.37171  25.05602   257         -8.77223
Li  18.43522  22.70200  27.32939   258         -8.51337
Li  20.96265  20.48526  27.31990   259         -8.44894
Li  21.06400  22.53468  24.80522   260         -8.38167
Li  18.53000  25.05255   1.85199   261         -8.07658
Li  18.52911  27.36749   4.17069   262         -7.99700
Li  21.01615  24.86641   4.36047   263         -7.60235
Li  20.80119  27.24689   1.97127   264         -7.10868
Li  18.52149  24.99937   6.61059   265         -8.51721
Li  18.51810  27.28677   8.74330   266         -8.18492
Li  21.03490  24.89824   8.68324   267         -8.50552
Li  20.99256  27.20048   6.57532   268         -8.45364
Li  18.52547  25.09968  11.14284   269         -8.70240
Li  18.54245  27.33116  13.42947   270         -7.98511
Li  20.91856  24.95355  13.36846   271         -8.53948
Li  20.83545  27.32848  11.08431   272         -8.20156
Li  18.48989  25.15712  15.79326   273         -8.70345
Li  18.52542  27.37128  18.14799   274         -8.05335
Li  20.98142  24.91675  18.19016   275         -8.66152
Li  20.78749  27.33795  15.85254   276         -8.20239
Li  18.55482  25.04504  20.37491   277         -8.77020
Li  18.43515  27.31293  22.70742   278         -8.53442
Li  21.06407  24.79639  22.53968   279         -8.37811
Li  20.96239  27.30471  20.48923   280         -8.54664
Li  18.51651  25.00732  25.01487   281         -6.56077
Li  18.80795  27.30688  27.32062   282         -6.26346
Li  20.91237  25.01761  27.25721   283         -8.37341
Li  20.91272  27.24249  25.02617   284         -8.42010
Li  23.59400   2.03193   2.00045   285         -8.66017
Li  23.61276   4.35430   4.33295   286         -8.73388
Li  25.89286   2.02810   4.31366   287         -8.40407
Li  25.89276   4.33526   1.99662   288         -8.35411
Li  23.57539   2.03485   6.60168   289         -7.78566
Li  23.53458   4.42725   8.65974   290         -7.68537
Li  25.85242   1.98567   8.55086   291         -7.38564
Li  25.87577   4.42537   6.66323   292         -7.62543
Li  23.45508   1.92074  11.00138   293         -8.55976
Li  23.40815   4.39999  13.40387   294         -7.87025
Li  25.75566   1.94343  13.40052   295         -7.91701
Li  25.84397   4.38143  10.94845   296         -8.65990
Li  23.42012   1.94155  15.85408   297         -8.22226
Li  23.43369   4.34767  18.19450   298         -8.54662
Li  25.79522   1.94227  18.29028   299         -8.64655
Li  25.83665   4.39197  15.83114   300         -7.25185
Li  23.54272   2.00560  20.61934   301         -7.88148
Li  23.56860   4.46301  22.55715   302         -7.64365
Li  25.89057   2.02800  22.64172   303         -7.59391
Li  25.88665   4.41661  20.64714   304         -7.42132
Li  23.56738   2.04509  24.92347   305         -8.73655
Li  23.56696   4.33417  27.22136   306         -8.75087
Li  25.89408   2.04482  27.21944   307         -8.37866
Li  25.87407   4.34512  24.91197   308         -8.61435
Li  23.57388   6.62674   2.00448   309         -7.72418
Li  23.53410   8.67721   4.40387   310         -7.66710
Li  25.87577   6.68794   4.40418   311         -7.61093
Li  25.85265   8.56919   1.95410   312         -7.32452
Li  23.60398   6.80156   6.77792   313         -6.09106
Li  23.47979   8.71558   8.69923   313         -6.56251
Li  25.90241   6.70801   8.67827   314         -6.75070
Li  25.90256   8.69523   6.68533   314         -6.73891
Li  23.45108   6.63230  11.00990   315         -8.00887
Li  23.38193   8.85015  13.39027   316         -8.21953
Li  25.89021   6.68215  13.40097   317         -8.52891
Li  25.93936   8.77113  11.05542   318         -8.11287
Li  23.42488   6.64868  15.82470   319         -8.46499
Li  23.39537   8.78419  18.17683   320         -7.99443
Li  25.88875   6.66505  18.25289   321         -8.10670
Li  25.93860   8.85383  15.84398   322         -8.52143
Li  23.54330   6.72615  20.54756   323         -6.73429
Li  23.54257   8.70397  22.53029   323         -6.73049
Li  25.89014   6.78456  22.47129   324         -6.11488
Li  25.92740   8.70285  20.54797   324         -6.34907
Li  23.56854   6.69963  24.79443   325         -7.64167
Li  23.54101   8.63448  27.26150   326         -7.81083
Li  25.89032   6.61508  27.23608   327         -7.55688
Li  25.88653   8.60484  24.84133   328         -7.41375
Li  23.45252  11.02122   1.88925   329         -8.60653
Li  23.40699  13.41227   4.37469   330         -7.89836
Li  25.84404  10.96668   4.35728   331         -8.66005
Li  25.75593  13.40883   1.90925   332         -8.14856
Li  23.45041  11.02696   6.60691   333         -8.02194
Li  23.38143  13.40043   8.83417   334         -8.22246
Li  25.93935  11.07068   8.75367   335         -8.12783
Li  25.89033  13.41141   6.65748   336         -8.53784
Li  23.35182  11.15917  11.14298   337         -8.00933
Li  23.32497  13.41198  13.40210   338         -8.26359
Li  25.94986  11.21666  13.40903   339         -8.32365
Li  25.94810  13.42012  11.20128   340         -8.32598
Li  23.33363  11.20182  15.83809   341         -8.01697
Li  23.33341  13.40592  18.04666   342         -8.01726
Li  25.96648  11.17153  18.07633   343         -8.32346
Li  25.91666  13.43110  15.81254   344         -8.44492
Li  23.39511  11.07168  20.46667   345         -8.00647
Li  23.42489  13.42026  22.60949   346         -8.47113
Li  25.88880  10.99663  22.59261   347         -8.12041
Li  25.93844  13.39963  20.39728   348         -8.53092
Li  23.43320  11.05577  24.91173   349         -8.54744
Li  23.41761  13.38970  27.32671   350         -8.37869
Li  25.79507  10.96213  27.32381   351         -8.66479
Li  25.83639  13.41064  24.86738   352         -7.25467
Li  23.41680  15.86065   1.90892   353         -8.37170
Li  23.43336  18.19642   4.32318   354         -8.55912
Li  25.83701  15.84011   4.36867   355         -7.24431
Li  25.79543  18.29027   1.90930   356         -8.66145
Li  23.42483  15.83091   6.62421   357         -8.47382
Li  23.39571  18.18023   8.76824   358         -8.00217
Li  25.93828  15.85158   8.83708   359         -8.53081
Li  25.88891  18.25471   6.64125   360         -8.11545
Li  23.33397  15.84475  11.18571   361         -8.01360
Li  23.33393  18.04911  13.39595   362         -8.01461
Li  25.91865  15.82004  13.42002   363         -8.44262
Li  25.96565  18.08006  11.15551   364         -8.32431
Li  23.32456  15.83877  15.83147   365         -8.26151
Li  23.35128  18.09287  18.08906   366         -8.00902
Li  25.94852  15.83125  18.03083   367         -8.32522
Li  25.94775  18.03486  15.82354   368         -8.32589
Li  23.38111  15.85032  20.40064   369         -8.22262
Li  23.45066  18.22412  22.62603   370         -8.01829
Li  25.89008  15.83951  22.57595   371         -8.53847
Li  25.93921  18.18042  20.48040   372         -8.12488
Li  23.40795  15.83845  24.85970   373         -7.87109
Li  23.45330  18.23106  27.34629   374         -8.60715
Li  25.75575  15.84176  27.32313   375         -8.15013
Li  25.84374  18.28474  24.87828   376         -8.66247
Li  23.54128  20.61589   1.97358   377         -7.81399
Li  23.56940  22.55235   4.44055   378         -7.63788
Li  25.88637  20.64524   4.39338   379         -7.41800
Li  25.89023  22.63726   1.99701   380         -7.56288
Li  23.54276  20.54597   6.70288   381         -6.74087
Li  23.54338  22.52507   8.68635   381         -6.74433
Li  25.92708  20.54692   8.68600   382         -6.36679
Li  25.88992  22.46736   6.76083   382         -6.13389
Li  23.39578  20.46482  11.05511   383         -7.99453
Li  23.42488  22.60314  13.40944   384         -8.47312
Li  25.93908  20.39560  13.38873   385         -8.52651
Li  25.88883  22.58624  10.98001   386         -8.10768
Li  23.38135  20.39908  15.84393   387         -8.21945
Li  23.45079  22.61982  18.22272   388         -8.01619
Li  25.93898  20.47932  18.17718   389         -8.12151
Li  25.89011  22.56974  15.83197   390         -8.53230
Li  23.47952  20.53413  20.53540   391         -6.56594
Li  23.60407  22.45065  22.45499   391         -6.09339
Li  25.90243  20.55484  22.54843   392         -6.74560
Li  25.90239  22.54348  20.55674   392         -6.74542
Li  23.53434  20.57310  24.83158   393         -7.68228
Li  23.57423  22.62536  27.23100   394         -7.72283
Li  25.85247  20.68058  27.27931   395         -7.33292
Li  25.87576  22.56484  24.83158   396         -7.62019
Li  23.56774  24.91487   2.01376   397         -8.75091
Li  23.56792  27.20556   4.31205   398         -8.73767
Li  25.87405  24.90374   4.32341   399         -8.60651
Li  25.89412  27.20576   2.01381   400         -8.38655
Li  23.56935  24.78639   6.67513   401         -7.64195
Li  23.54274  27.24509   8.61513   402         -7.88757
Li  25.88642  24.83305   8.58712   403         -7.42581
Li  25.89040  27.22265   6.59011   404         -7.60178
Li  23.43364  24.90192  11.03747   405         -8.55743
Li  23.41929  27.30914  13.38077   406         -8.20792
Li  25.83713  24.85716  13.40174   407         -7.24255
Li  25.79530  27.30863  10.94225   408         -8.64450
Li  23.40716  24.85029  15.83050   409         -7.89826
Li  23.45425  27.32942  18.23049   410         -8.55394
Li  25.84421  24.86815  18.28480   411         -8.65618
Li  25.75583  27.30842  15.83241   412         -7.91243
Li  23.53460  24.82217  20.57507   413         -7.67051
Li  23.57536  27.21557  22.63068   414         -7.78540
Li  25.87586  24.82375  22.56893   415         -7.61448
Li  25.85265  27.26476  20.68430   416         -7.37475
Li  23.61288  24.89469  24.90291   417         -8.73426
Li  23.59393  27.21893  27.23437   418         -8.66002
Li  25.89272  24.91353  27.23661   419         -8.34694
Li  25.89292  27.22253  24.92191   420         -8.41275
Li  28.21167   2.04482   2.01399   421         -8.38233
Li  28.23161   4.34525   4.32362   422         -8.61045
Li  30.53804   2.04532   4.31218   423         -8.73870
Li  30.53840   4.33416   2.01343   424         -8.75101
Li  28.21520   2.02800   6.59043   425         -7.60049
Li  28.21908   4.41666   8.58741   426         -7.43102
Li  30.56305   2.00571   8.61549   427         -7.88684
Li  30.53695   4.46296   6.67529   428         -7.64917
Li  28.31028   1.94245  10.94227   429         -8.64734
Li  28.26864   4.39251  13.40139   430         -7.22661
Li  30.68631   1.94268  13.38123   431         -8.22077
Li  30.67248   4.34743  11.03753   432         -8.55283
Li  28.34993   1.94288  15.83436   433         -7.92855
Li  28.26159   4.38151  18.28408   434         -8.65522
Li  30.65056   1.92101  18.23073   435         -8.55737
Li  30.69876   4.39925  15.82883   436         -7.88637
Li  28.25328   1.98564  20.68379   437         -7.37518
Li  28.23002   4.42550  22.56902   438         -7.61866
Li  30.53054   2.03505  22.63058   439         -7.78090
Li  30.57128   4.42733  20.57469   440         -7.67802
Li  28.21286   2.02784  24.92188   441         -8.40855
Li  28.21306   4.33541  27.23828   442         -8.35046
Li  30.51161   2.03174  27.23281   443         -8.66159
Li  30.49296   4.35423  24.90258   444         -8.73126
Li  28.21545   6.61494   1.99755   445         -7.55572
Li  28.21923   8.60471   4.39372   446         -7.40815
Li  30.53655   6.69994   4.44118   447         -7.63278
Li  30.56444   8.63385   1.97316   448         -7.81186
Li  28.21564   6.78475   6.76150   449         -6.12243
Li  28.17852   8.70291   8.68655   449         -6.35614
Li  30.56230   6.72638   8.68681   450         -6.73983
Li  30.56305   8.70407   6.70333   450         -6.73248
Li  28.21700   6.66570  10.97964   451         -8.10106
Li  28.16730   8.85346  13.38908   452         -8.52280
Li  30.68077   6.64923  13.40972   453         -8.47124
Li  30.71011   8.78467  11.05548   454         -7.98888
Li  28.21576   6.68206  15.83344   455         -8.52722
Li  28.16621   8.77068  18.17720   456         -8.11428
Li  30.65432   6.63195  18.22282   457         -8.01301
Li  30.72416   8.85051  15.84261   458         -8.21723
Li  28.20345   6.70798  20.55611   459         -6.74185
Li  28.20336   8.69490  22.54783   459         -6.73472
Li  30.50161   6.80141  22.45475   460         -6.08235
Li  30.62605   8.71565  20.53511   460         -6.55602
Li  28.22999   6.68762  24.83145   461         -7.61535
Li  28.25321   8.56965  27.28086   462         -7.32307
Li  30.53194   6.62679  27.22920   463         -7.72190
Li  30.57166   8.67732  24.83132   464         -7.67442
Li  28.31072  10.96181   1.90911   465         -8.66186
Li  28.26907  13.41062   4.36809   466         -7.26691
Li  30.67183  11.05571   4.32396   467         -8.55304
Li  30.68827  13.38966   1.90799   468         -8.37314
Li  28.21665  10.99669   6.64091   469         -8.11995
Li  28.16744  13.39944   8.83724   470         -8.53089
Li  30.71025  11.07130   8.76798   471         -8.00633
Li  30.68116  13.42002   6.62385   472         -8.46896
Li  28.13934  11.17137  11.15592   473         -8.32269
Li  28.18900  13.43058  13.42056   474         -8.44594
Li  30.77336  11.20179  13.39609   475         -8.01645
Li  30.77168  13.40592  11.18563   476         -8.01544
Li  28.15706  11.21660  15.82459   477         -8.32335
Li  28.15674  13.41994  18.03148   478         -8.32372
Li  30.75421  11.15913  18.08942   479         -8.01315
Li  30.78054  13.41219  15.83078   480         -8.26411
Li  28.16647  11.07095  20.48064   481         -8.12786
Li  28.21556  13.41148  22.57599   482         -8.53801
Li  30.65522  11.02716  22.62621   483         -8.02214
Li  30.72438  13.40063  20.40051   484         -8.22165
Li  28.26181  10.96699  24.87818   485         -8.65725
Li  28.34988  13.40893  27.32538   486         -8.16132
Li  30.65263  11.02133  27.34356   487         -8.61070
Li  30.69912  13.41214  24.86079   488         -7.89041
Li  28.34992  15.84183   1.90933   489         -8.14028
Li  28.26180  18.28504   4.35704   490         -8.66639
Li  30.69725  15.83809   4.37574   491         -7.88244
Li  30.65267  18.23132   1.88873   492         -8.60712
Li  28.21530  15.83955   6.65757   493         -8.53796
Li  28.16651  18.18074   8.75398   494         -8.12558
Li  30.72411  15.85036   8.83392   495         -8.22313
Li  30.65518  18.22427   6.60710   496         -8.01761
Li  28.15709  15.83083  11.20143   497         -8.32537
Li  28.15765  18.03437  13.40954   498         -8.32734
Li  30.78248  15.83856  13.40216   499         -8.26086
Li  30.75363  18.09233  11.14298   500         -8.00700
Li  28.18814  15.82010  15.81316   501         -8.44344
Li  28.13915  18.08006  18.07695   502         -8.32332
Li  30.77182  15.84502  18.04681   503         -8.01929
Li  30.77144  18.04969  15.83692   504         -8.01686
Li  28.16740  15.85146  20.39722   505         -8.53194
Li  28.21693  18.25489  22.59220   506         -8.11482
Li  30.68069  15.83079  22.60901   507         -8.47472
Li  30.70994  18.17988  20.46652   508         -8.00231
Li  28.26892  15.84027  24.86704   509         -7.23488
Li  28.31026  18.28989  27.32555   510         -8.66176
Li  30.68832  15.86068  27.32350   511         -8.37950
Li  30.67267  18.19618  24.91220   512         -8.55440
Li  28.25310  20.68076   1.95414   513         -7.33152
Li  28.22978  22.56453   4.40334   514         -7.61810
Li  30.57118  20.57272   4.40369   515         -7.67468
Li  30.53131  22.62551   2.00368   516         -7.72899
Li  28.20302  20.55470   6.68470   517         -6.75027
Li  28.20312  22.54369   8.67789   517         -6.75591
Li  30.62572  20.53417   8.69888   518         -6.57467
Li  30.50161  22.45059   6.77733   518         -6.10424
Li  28.16644  20.47851  11.05506   519         -8.12007
Li  28.21566  22.56993  13.40096   520         -8.53536
Li  30.72476  20.39898  13.39039   521         -8.22394
Li  30.65507  22.62004  11.01034   522         -8.01348
Li  28.16704  20.39585  15.84510   523         -8.52429
Li  28.21673  22.58640  18.25289   524         -8.11011
Li  30.70968  20.46566  18.17720   525         -7.99969
Li  30.68122  22.60334  15.82337   526         -8.46816
Li  28.17843  20.54686  20.54841   527         -6.35895
Li  28.21570  22.46748  22.47161   527         -6.12494
Li  30.56300  20.54594  22.53066   528         -6.73710
Li  30.56229  22.52490  20.54821   528         -6.73687
Li  28.21916  20.64541  24.84170   529         -7.42389
Li  28.21536  22.63707  27.23765   530         -7.55995
Li  30.56449  20.61573  27.25952   531         -7.81682
Li  30.53688  22.55264  24.79429   532         -7.64358
Li  28.21292  24.91376   1.99684   533         -8.34955
Li  28.21271  27.22263   4.31329   534         -8.40777
Li  30.49259  24.89480   4.33253   535         -8.73632
Li  30.51181  27.21893   2.00029   536         -8.65875
Li  28.22974  24.82387   6.66308   537         -7.62248
Li  28.25315  27.26486   8.55065   538         -7.38674
Li  30.57085  24.82242   8.65967   539         -7.67945
Li  30.53010  27.21583   6.60144   540         -7.79056
Li  28.26169  24.86834  10.94822   541         -8.66128
Li  28.35002  27.30832  13.40026   542         -7.90047
Li  30.69753  24.84955  13.40452   543         -7.88255
Li  30.65114  27.33022  11.00138   544         -8.55513
Li  28.26905  24.85773  15.83297   545         -7.26522
Li  28.31067  27.30822  18.29028   546         -8.64428
Li  30.67117  24.90146  18.19541   547         -8.55001
Li  30.68569  27.30988  15.85185   548         -8.21063
Li  28.21930  24.83302  20.64753   549         -7.41506
Li  28.21521  27.22258  22.64194   550         -7.59436
Li  30.53643  24.78636  22.55711   551         -7.63504
Li  30.56265  27.24523  20.61993   552         -7.87958
Li  28.23157  24.90376  24.91206   553         -8.61045
Li  28.21161  27.20564  27.22105   554         -8.38311
Li  30.53836  24.91479  27.21956   555         -8.75161
Li  30.53782  27.20550  24.92320   556         -8.73506
Li  33.30502   2.00424   1.97157   557         -7.10381
Li  33.08993   4.38265   4.36069   558         -7.58777
Li  35.57660   1.88384   4.17095   559         -8.00375
Li  35.57638   4.19647   1.85163   560         -8.07484
Li  33.11374   2.05071   6.57534   561         -8.44838
Li  33.07133   4.35119   8.68351   562         -8.50673
Li  35.58746   1.96379   8.74265   563         -8.17798
Li  35.58431   4.25050   6.61129   564         -8.51577
Li  33.26966   1.92258  11.08368   565         -8.19703
Li  33.18849   4.29483  13.36801   566         -8.53545
Li  35.56351   1.92090  13.43114   567         -7.97986
Li  35.57995   4.14977  11.14307   568         -8.70153
Li  33.31753   1.91334  15.85322   569         -8.20163
Li  33.12460   4.33298  18.18949   570         -8.65941
Li  35.57982   1.87952  18.14964   571         -8.05276
Li  35.61558   4.09322  15.79172   572         -8.70179
Li  33.14239   1.94629  20.48934   573         -8.54722
Li  33.04194   4.45311  22.53972   574         -8.38345
Li  35.67077   1.93870  22.70787   575         -8.53433
Li  35.55111   4.20530  20.37420   576         -8.76880
Li  33.19296   2.00849  25.02645   577         -8.41654
Li  33.19366   4.23140  27.25933   578         -8.36528
Li  35.29613   1.94418  27.31793   579         -6.25287
Li  35.58986   4.24199  25.01464   580         -6.55086
Li  33.11526   6.60006   2.01774   581         -8.39221
Li  33.07190   8.70073   4.32626   582         -8.50624
Li  35.58599   6.63370   4.22411   583         -8.51632
Li  35.58628   8.76417   1.93290   584         -8.07902
Li  32.95574   6.77895   6.75500   585         -6.76040
Li  32.87151   8.75695   8.74081   585         -6.85873
Li  35.55561   6.58452   8.78667   586         -7.86112
Li  35.55580   8.80402   6.56295   587         -7.86469
Li  32.91996   6.59434  11.08317   588         -8.42520
Li  32.91530   8.94904  13.43028   589         -8.35966
Li  35.56745   6.49774  13.43892   590         -8.57146
Li  35.56050   8.79478  11.08335   591         -8.14510
Li  32.89001   6.59093  15.80086   592         -8.42534
Li  32.84630   8.85864  18.12752   593         -8.05157
Li  35.53867   6.51857  18.08832   594         -8.61239
Li  35.54308   8.87719  15.78249   595         -8.21554
Li  32.87469   6.64711  20.47378   596         -7.20691
Li  32.87559   8.77723  22.60910   597         -7.20889
Li  35.59420   6.64530  22.61224   598         -8.21502
Li  35.51948   8.75504  20.49774   599         -8.17071
Li  33.04190   6.71780  24.80541   600         -8.37645
Li  33.14408   8.76439  27.32142   601         -8.44398
Li  35.67116   6.54991  27.32839   602         -8.51514
Li  35.55224   8.87779  25.05563   603         -8.77216
Li  33.27159  11.10207   1.88853   604         -8.05176
Li  33.19033  13.37647   4.26697   605         -8.55231
Li  35.57930  11.16009   4.12067   606         -8.70235
Li  35.55981  13.44542   1.89019   607         -7.87679
Li  32.91994  11.10000   6.56911   608         -8.43833
Li  32.91407  13.44174   8.93305   609         -8.35825
Li  35.56103  11.09755   8.77655   610         -8.13721
Li  35.56589  13.44817   6.47602   611         -8.57651
Li  32.89498  11.14736  11.13366   612         -8.00928
Li  32.98605  13.46510  13.45365   613         -8.24593
Li  35.44621  11.17655  13.43777   614         -8.13475
Li  35.44449  13.44934  11.16174   615         -8.14282
Li  32.95271  11.18475  15.77171   616         -8.17405
Li  32.95242  13.47430  18.06184   617         -8.17268
Li  35.51218  11.16364  18.08303   618         -7.95405
Li  35.39215  13.44064  15.80282   619         -8.28314
Li  32.84626  11.11993  20.39354   620         -8.05964
Li  32.88977  13.44395  22.66606   621         -8.43193
Li  35.53873  11.15882  22.73599   622         -8.62035
Li  35.54302  13.46202  20.37577   623         -8.21568
Li  33.12563  11.06127  24.93145   624         -8.66906
Li  33.31958  13.39136  27.35795   625         -8.03875
Li  35.57698  11.09713  27.38133   626         -7.95119
Li  35.61361  13.45211  25.17177   627         -8.70678
Li  33.32010  15.85923   1.87574   628         -8.04595
Li  33.12490  18.19251   4.30486   629         -8.66840
Li  35.61389  15.79850   4.06271   630         -8.70841
Li  35.57746  18.15263   1.85092   631         -7.95007
Li  32.88873  15.80670   6.56724   632         -8.43062
Li  32.84566  18.13192   8.84186   633         -8.05282
Li  35.54303  15.78891   8.85907   634         -8.21700
Li  35.53818  18.09282   6.49760   635         -8.61833
Li  32.95271  15.77638  11.17135   636         -8.17062
Li  32.95268  18.06593  13.46239   637         -8.17256
Li  35.39412  15.81025  13.42999   638         -8.28079
Li  35.51157  18.08796  11.14961   639         -7.96202
Li  32.98555  15.78532  15.78067   640         -8.24532
Li  32.89466  18.10334  18.09948   641         -8.01059
Li  35.44489  15.80162  18.07074   642         -8.14092
Li  35.44485  18.07557  15.79501   643         -8.14140
Li  32.91482  15.80915  20.30284   644         -8.36739
Li  32.92047  18.15188  22.66347   645         -8.43914
Li  35.56646  15.80200  22.75704   646         -8.58066
Li  35.56071  18.15321  20.45799   647         -8.14020
Li  33.19060  15.87334  24.96951   648         -8.54861
Li  33.27059  18.15030  27.34595   649         -8.04908
Li  35.56005  15.80577  27.34273   650         -7.87485
Li  35.57936  18.09106  25.11387   651         -8.70327
Li  33.14369  20.48524   1.91323   652         -8.44774
Li  33.04124  22.53451   4.42950   653         -8.37786
Li  35.55172  20.37240   4.17836   654         -8.77308
Li  35.67001  22.70175   1.90426   655         -8.51349
Li  32.87524  20.47231   6.62328   656         -7.21527
Li  32.87469  22.60479   8.76078   657         -7.21543
Li  35.51922  20.49546   8.73618   658         -8.17209
Li  35.59302  22.60550   6.62146   659         -8.21434
Li  32.84620  20.39021  11.10496   660         -8.05024
Li  32.89009  22.66220  13.43412   661         -8.42824
Li  35.54428  20.37260  13.45017   662         -8.21312
Li  35.53828  22.73279  11.14503   663         -8.61082
Li  32.91432  20.29961  15.80391   664         -8.35400
Li  32.91983  22.65830  18.14878   665         -8.42820
Li  35.56072  20.45530  18.15009   666         -8.14645
Li  35.56594  22.75431  15.79410   667         -8.57067
Li  32.87152  20.49261  20.49463   668         -6.86094
Li  32.95582  22.47274  22.47855   668         -6.76113
Li  35.55604  20.44650  22.67109   669         -7.86861
Li  35.55573  22.66602  20.44754   670         -7.85849
Li  33.07187  20.54885  24.90919   671         -8.51458
Li  33.11544  22.65217  27.21667   672         -8.39015
Li  35.58598  20.48728  27.30018   673         -8.07775
Li  35.58565  22.61724  25.01025   674         -8.52030
Li  33.19316  25.01769   1.97573   675         -8.37700
Li  33.19245  27.24234   4.20897   676         -8.42584
Li  35.58915  25.00805   4.21997   677         -6.57262
Li  35.29888  27.30780   1.91381   678         -6.27646
Li  33.04149  24.79664   6.69236   679         -8.38567
Li  33.14238  27.30494   8.74600   680         -8.54911
Li  35.55055  25.04511   8.86033   681         -8.76861
Li  35.66994  27.31244   6.52531   682         -8.53456
Li  33.12521  24.91613  11.04164   683         -8.66366
Li  33.31781  27.33899  13.38060   684         -8.20755
Li  35.61562  25.15664  13.44203   685         -8.70455
Li  35.57981  27.37089  11.08544   686         -8.05508
Li  33.18947  24.95261  15.86675   687         -8.54493
Li  33.27034  27.32855  18.14790   688         -8.20058
Li  35.57996  25.09989  18.08980   689         -8.70085
Li  35.56284  27.33040  15.80277   690         -7.98074
Li  33.07117  24.89802  20.55190   691         -8.50043
Li  33.11310  27.20062  22.65717   692         -8.45251
Li  35.58483  24.99961  22.62292   693         -8.51285
Li  35.58798  27.28696  20.49049   694         -8.18156
Li  33.09002  24.86605  24.87540   695         -7.58870
Li  33.30487  27.24653  27.26326   696         -7.10295
Li  35.57563  25.05164  27.38053   697         -8.08499
Li  35.57703  27.36765  25.06543   698         -7.99154
Li  38.48136   1.97009   1.93670   699         -7.74739
Li  38.48327   4.48823   4.46387   700         -7.15622
Li  40.48652   1.86963   4.38120   701         -6.34383
Li  40.48558   4.40305   1.83847   702         -6.43166
Li  38.29531   1.97970   6.55694   703         -7.31952
Li  37.99849   4.26525   8.72632   704         -7.58478
Li  40.12104   2.03172   8.99480   705         -5.89500
Li  40.55376   4.58969   6.53802   706         -5.65637
Li  38.09056   1.96465  11.12182   707         -7.04963
Li  38.02220   4.20198  13.40642   708         -6.89377
Li  40.04275   2.16133  13.51209   709         -5.76709
Li  40.00955   4.29316  11.06914   710         -5.91976
Li  38.07814   1.96020  15.80102   711         -7.13556
Li  38.02670   4.18336  18.11518   712         -7.09835
Li  40.09970   2.12826  18.18335   713         -5.88908
Li  39.96527   4.23621  15.70543   714         -5.62880
Li  38.16389   1.95174  20.43252   715         -7.12888
Li  38.25647   4.38527  22.61341   716         -7.04731
Li  40.34485   2.07874  22.74375   717         -6.36437
Li  40.13007   4.41548  20.28021   718         -5.65500
Li  38.33437   2.01821  24.89504   719         -6.84623
Li  38.33680   4.36187  27.24902   720         -6.74211
Li  40.39480   2.24259  27.02128   721         -6.10828
Li  40.51051   4.47163  24.79696   722         -6.19503
Li  38.29525   6.58102   1.94821   723         -7.25113
Li  38.00003   8.74115   4.24002   724         -7.57160
Li  40.54963   6.56161   4.55983   706         -5.65480
Li  40.12264   9.01427   2.01446   725         -5.82515
Li  38.01823   6.72422   6.70078   726         -6.90777
Li  37.63540   8.72629   8.70786   727         -6.73306
Li  40.22059   6.49579   8.82781   728         -6.78233
Li  40.21982   8.84617   6.47429   729         -6.78038
Li  37.87734   6.47340  11.11094   730         -7.58206
Li  37.62182   8.75856  13.40848   731         -7.55059
Li  40.17982   6.44844  13.43329   732         -4.78354
Li  39.84510   8.80265  11.08399   733         -6.52619
Li  37.91144   6.47240  15.82302   734         -7.55157
Li  37.63287   8.76480  18.09907   735         -7.58605
Li  40.21633   6.46772  18.14897   736         -5.76985
Li  39.82855   8.80071  15.79854   737         -6.17928
Li  37.94682   6.54095  20.50720   738         -7.17158
Li  37.94448   8.74345  22.71494   739         -7.18555
Li  40.52120   6.52727  22.72595   740         -6.54620
Li  39.89608   8.81336  20.43925   741         -6.84738
Li  38.25788   6.64285  24.87308   742         -7.03516
Li  38.16112   8.82066  27.31516   743         -7.09172
Li  40.34753   6.50720  27.17505   744         -6.27052
Li  40.13108   8.97419  24.84948   745         -5.64898
Li  38.08765  11.13908   1.93021   746         -7.03843
Li  38.01957  13.41426   4.17430   747         -6.89760
Li  40.00965  11.07884   4.26438   748         -5.91593
Li  40.04307  13.52503   2.14021   749         -5.69437
Li  37.87508  11.12863   6.45121   750         -7.59680
Li  37.62261  13.41794   8.73833   751         -7.55010
Li  39.84625  11.09824   8.78366   752         -6.52590
Li  40.17423  13.44436   6.42870   753         -4.84139
Li  37.57690  11.15009  11.13426   754         -7.45269
Li  37.57668  13.42186  13.41188   755         -7.55843
Li  39.75355  11.09844  13.42187   756         -6.16212
Li  39.75290  13.43233  11.08474   757         -6.15314
Li  37.58117  11.14824  15.81560   758         -7.40424
Li  37.58100  13.42716  18.10159   759         -7.40803
Li  39.80533  11.10550  18.14243   760         -6.24878
Li  39.69318  13.43404  15.80999   761         -6.21221
Li  37.63382  11.15091  20.48637   762         -7.58251
Li  37.91001  13.41962  22.78334   763         -7.57151
Li  40.21141  11.09754  22.78727   764         -5.81411
Li  39.82909  13.44501  20.45113   765         -6.18477
Li  38.02534  11.13344  25.07639   766         -7.09558
Li  38.07409  13.44279  27.30951   767         -7.14263
Li  40.10017  11.05930  27.12540   768         -5.80746
Li  39.96757  13.54151  25.02573   769         -5.64512
Li  38.07406  15.80787   1.92473   770         -7.14497
Li  38.02477  18.11867   4.15723   771         -7.10073
Li  39.96848  15.71069   4.20680   772         -5.66375
Li  40.10228  18.19246   2.10837   773         -5.81530
Li  37.91041  15.83163   6.45270   774         -7.57155
Li  37.63424  18.09977   8.74543   775         -7.58410
Li  39.83118  15.80591   8.78084   776         -6.17892
Li  40.21083  18.15344   6.44697   777         -5.81901
Li  37.58202  15.82432  11.13311   778         -7.40651
Li  37.58275  18.10202  13.41744   779         -7.40312
Li  39.69349  15.81681  13.42313   780         -6.24169
Li  39.80483  18.14402  11.09194   781         -6.24956
Li  37.57638  15.82979  15.82095   782         -7.55898
Li  37.57699  18.10013  18.09980   783         -7.45367
Li  39.75317  15.81843  18.14932   784         -6.17096
Li  39.75289  18.15104  15.81131   785         -6.15502
Li  37.62287  15.83321  20.49292   786         -7.54836
Li  37.87569  18.12261  22.78363   787         -7.59810
Li  40.17643  15.80638  22.80668   788         -4.81435
Li  39.84495  18.15171  20.44877   789         -6.53092
Li  38.02100  15.83640  25.05833   790         -6.88731
Li  38.08722  18.11308  27.30383   791         -7.03980
Li  40.04368  15.72580  27.09178   792         -5.69398
Li  40.01012  18.17056  24.96982   793         -5.91299
Li  38.16191  20.42938   1.91968   794         -7.08311
Li  38.25667  22.60897   4.36180   795         -7.02689
Li  40.12910  20.27881   4.38206   796         -5.64602
Li  40.34877  22.74146   2.05997   797         -6.29197
Li  37.94363  20.50726   6.51882   798         -7.18805
Li  37.94579  22.70923   8.72604   799         -7.17408
Li  39.89823  20.43828   8.79340   800         -6.84992
Li  40.52152  22.72398   6.50710   801         -6.54039
Li  37.63386  20.48780  11.13474   802         -7.58718
Li  37.91209  22.77647  13.41044   803         -7.54858
Li  39.83036  20.45131  13.43421   804         -6.18095
Li  40.21479  22.78298  11.08467   805         -5.78932
Li  37.62200  20.49398  15.82469   806         -7.55539
Li  37.87687  22.77623  18.12211   807         -7.58293
Li  39.84671  20.44884  18.15012   808         -6.51598
Li  40.17803  22.80066  15.79936   809         -4.79478
Li  37.63566  20.52550  20.52442   810         -6.73355
Li  38.01834  22.52624  22.53269   811         -6.90693
Li  40.22027  20.40476  22.75977   812         -6.77926
Li  40.22017  22.75449  20.40551   813         -6.78289
Li  38.00000  20.50847  24.99425   814         -7.57247
Li  38.29261  22.67050  27.28642   815         -7.25634
Li  40.12047  20.23706  27.21974   816         -5.81357
Li  40.55237  22.68853  24.67318   817         -5.65983
Li  38.33632  24.88870   1.98628   818         -6.76917
Li  38.33257  27.23159   4.33874   819         -6.88114
Li  40.50745  24.77695   4.43972   820         -6.17407
Li  40.40329  27.00957   2.21084   821         -6.18311
Li  38.25475  24.86444   6.61881   822         -7.04243
Li  38.16471  27.29895   8.80188   823         -7.11605
Li  40.12769  24.83724   8.95110   824         -5.65362
Li  40.34607  27.17108   6.49133   825         -6.38302
Li  38.02594  25.06755  11.11736   826         -7.10289
Li  38.07829  27.29084  13.43288   827         -7.13697
Li  39.96519  25.01497  13.52711   828         -5.63808
Li  40.10145  27.12231  11.04863   829         -5.89361
Li  38.02119  25.05074  15.82709   830         -6.89957
Li  38.09133  27.28671  18.11002   831         -7.04966
Li  40.00910  24.95743  18.16645   832         -5.92284
Li  40.04227  27.09068  15.72063   833         -5.76251
Li  37.99877  24.98475  20.50807   834         -7.58140
Li  38.29787  27.27045  22.67561   835         -7.31361
Li  40.55027  24.66229  22.69573   817         -5.65985
Li  40.12309  27.21707  20.23942   836         -5.90995
Li  38.48289  24.76145  24.77092   837         -7.15870
Li  38.48005  27.28088  27.29814   838         -7.75069
Li  40.48281  24.84588  27.39340   839         -6.43675
Li  40.48806  27.38306  24.85531   840         -6.33969
O    5.24985  10.01938   9.10274   841        -58.12174
O    6.43432   9.96601   9.06912   841        -58.12173
O    7.09398  20.08992   5.85391   842        -59.98455
O    7.98132  20.91787   5.68661   842        -59.98455
O    4.35820  15.72918  17.85179   843        -59.24146
O    4.17840  15.76282  16.57085   843        -59.24116
O    6.74529   6.59191  22.61134   844        -58.23065
O    7.93314   6.59190  22.61135   844        -58.23065
O    7.08807  22.49421  23.37147   845        -59.76622
O    7.06040  22.83380  22.20181   845        -59.76643
O   45.42440   7.23221  16.70972   846        -58.23091
O   46.61225   7.23207  16.70874   846        -58.23105
O   47.35124   5.81388   8.09995   847        -50.59266
O   47.88801   6.56654   7.51368   847        -50.59229
O   47.30497  16.32936  24.55530   848        -53.83702
O   46.92340  17.39353  24.61715   848        -53.84137
O   46.33188  18.58013  17.59038   849        -52.76323
O   47.18836  19.44299  16.99365   849        -52.75040
O   48.22992  19.45237   6.76426   850        -58.23065
O   49.41777  19.45238   6.76423   850        -58.23065
 884
li-reaction.xyz                           1000   -41047.20  51.50  27.85  27.86  90.00  90.00  90.00
Li  13.59802   2.44711   2.41436     1         -5.80771
Li  13.65107   4.68553   4.66313     2         -6.93898
Li  15.86858   2.45635   5.16566     3         -5.24599
Li  15.85553   5.18170   2.42887     4         -5.38980
Li  13.53353   2.56802   7.02209     3         -5.85031
Li  13.52286   4.72792   9.34314     5         -6.29229
Li  15.66375   2.24093   9.59451     6         -8.25334
Li  15.58385   4.85247   7.07214     7         -6.85910
Li  13.50468   2.25794  11.83736     8         -5.85489
Li  13.20050   4.62763  13.78921     9         -6.13787
Li  15.70155   2.33242  13.81456    10         -7.62155
Li  15.24514   4.74349  11.74169    11         -6.44209
Li  13.54202   2.16775  15.97180    12         -6.60992
Li  13.18847   4.68316  18.19632    13         -6.50541
Li  15.67921   2.27868  18.24660    14         -7.08911
Li  15.30991   4.70362  16.13888    15         -7.48163
Li  13.35793   2.21745  19.97856    16         -5.66865
Li  13.21456   4.54891  21.68280    17         -2.90191
Li  15.45443   2.25741  23.00451    18         -7.67840
Li  15.67873   4.76731  20.14673    19         -7.12692
Li  13.58045   1.26739  25.12104    20         -4.07637
Li  13.56815   4.80602  28.65069     4         -4.19370
Li  15.28513   2.49489  27.42832    21         -5.82823
Li  15.17956   4.43411  25.48320    21         -5.59492
Li  13.53615   7.05643   2.53760    22         -5.88793
Li  13.52004   9.35165   4.71601    23         -6.25976
Li  15.57941   7.09540   4.83278    24         -6.86948
Li  15.64519   9.62597   2.21735    25         -8.25444
Li  13.60858   7.33059   7.32572    26         -6.18679
Li  13.41883   9.58260   9.56209    27         -6.56248
Li  15.55847   7.26228   9.47625    28         -7.08260
Li  15.55661   9.49689   7.23668    29         -7.11928
Li  13.26907   7.24223  11.68043    30         -6.81473
Li  13.22552   9.55067  13.76712    31         -6.14490
Li  15.54632   7.15895  13.69347    32         -7.34058
Li  15.45331   9.49486  11.84198    33         -6.54878
Li  13.35651   7.23495  15.85303    34         -6.80803
Li  12.88993   9.73709  18.03934    35         -6.22498
Li  15.56932   7.31160  18.02712    36         -6.39105
Li  15.40711   9.47681  16.13001    37         -6.98088
Li  13.26998   7.12183  19.98821    38         -5.11408
Li  13.27186   9.92679  22.80246    39         -5.26433
Li  15.20953   6.93910  22.98602    40         -6.16979
Li  15.41879   9.49119  20.42618    41         -7.98310
Li  13.21102   8.23452  25.37042    42         -2.94817
Li  13.35250   9.93001  27.71571    43         -5.70944
Li  15.45544   6.92052  27.66557    44         -7.65173
Li  15.67107   9.76996  25.14954    45         -7.14395
Li  13.49449  11.87658   2.22014    46         -5.87744
Li  13.19099  13.80775   4.60561    47         -6.08343
Li  15.23179  11.75907   4.72814    48         -6.45540
Li  15.68965  13.83667   2.31207    49         -7.65796
Li  13.25833  11.69667   7.22160    50         -6.82340
Li  13.23268  13.78736   9.52637    51         -6.05448
Li  15.45254  11.87077   9.46887    52         -6.51712
Li  15.54358  13.71708   7.13387    53         -7.36461
Li  12.92908  11.85429  11.82455    54         -5.31976
Li  13.01170  13.80550  13.78350    54         -5.40716
Li  15.42873  11.75548  13.71056    55         -6.39588
Li  15.43161  13.73626  11.72549    55         -6.38324
Li  12.85907  11.84320  16.06141    56         -5.70545
Li  12.86233  13.85982  18.08522    57         -5.70656
Li  15.31467  11.67555  18.24903    58         -6.86303
Li  15.40458  13.84325  16.07944    59         -8.00717
Li  12.89103  11.87950  20.18506    60         -6.22853
Li  13.34418  14.07326  22.68586    61         -6.81121
Li  15.55449  11.89256  22.60553    62         -6.37818
Li  15.40966  13.79029  20.44228    63         -6.98392
Li  13.18413  11.72084  25.23597    64         -6.50941
Li  13.52206  13.95274  27.74922    65         -6.68365
Li  15.66892  11.67623  27.64239    66         -7.13857
Li  15.29924  13.78076  25.20439    67         -7.49411
Li  13.52864  16.00312   2.14411    68         -6.65584
Li  13.17894  18.23247   4.65668    69         -6.48673
Li  15.28940  16.17330   4.69670    70         -7.47048
Li  15.66798  18.27639   2.25738    71         -7.12632
Li  13.33946  15.87479   7.21567    72         -6.80391
Li  12.88831  18.06440   9.71303    73         -6.21635
Li  15.40877  16.15698   9.45215    74         -6.98779
Li  15.56561  18.05516   7.29013    75         -6.38857
Li  12.85545  16.08757  11.81403    76         -5.69592
Li  12.85459  18.10353  13.83200    77         -5.69427
Li  15.40208  16.10366  13.81913    78         -8.01809
Li  15.31095  18.27304  11.64760    79         -6.87680
Li  13.01189  16.13941  16.11228    80         -5.43275
Li  12.93047  18.09262  18.07344    80         -5.34918
Li  15.43019  16.21134  18.16988    81         -6.36249
Li  15.43238  18.19169  16.18730    81         -6.40504
Li  13.23329  16.15459  20.36931    82         -6.06084
Li  13.25708  18.24450  22.67705    83         -6.82644
Li  15.54718  16.23169  22.76112    84         -7.36283
Li  15.45413  18.07528  20.42384    85         -6.53118
Li  13.18783  16.13497  25.29612    86         -6.09138
Li  13.49014  18.07193  27.67941    87         -5.90266
Li  15.69320  16.10777  27.58529    88         -7.66723
Li  15.23429  18.18126  25.17304    89         -6.48247
Li  13.34667  20.01193   2.18052    90         -5.67606
Li  13.21448  21.70881   4.52771    91         -2.93665
Li  15.68342  20.17816   4.75153    92         -7.14627
Li  15.46223  23.02767   2.23295    93         -7.64875
Li  13.26862  20.01625   7.09443    94         -5.18668
Li  13.26719  22.82161   9.90903    95         -5.05647
Li  15.41824  20.45991   9.46508    96         -7.96483
Li  15.20907  23.00853   6.90927    97         -6.06794
Li  12.88745  20.21141  11.85974    98         -6.21802
Li  13.35253  22.70837  14.04342    99         -6.80357
Li  15.40674  20.47210  13.76598   100         -6.97079
Li  15.57674  22.63485  11.86956   101         -6.39280
Li  13.22757  20.40056  16.13164   102         -6.14310
Li  13.27112  22.70150  18.22242   103         -6.79157
Li  15.45332  20.45504  18.05658   104         -6.54193
Li  15.54162  22.78847  16.20285   105         -7.33089
Li  13.42117  20.37093  20.33435   106         -6.54718
Li  13.61018  22.60903  22.58099   107         -6.17697
Li  15.55855  20.45098  22.66174   108         -7.10711
Li  15.55498  22.68304  20.41890   109         -7.08680
Li  13.52201  20.59347  25.18740   110         -6.26160
Li  13.53327  22.89778  27.35757   111         -5.86987
Li  15.65097  20.32567  27.67970   112         -8.26955
Li  15.57769  22.85056  25.06503   113         -6.85598
Li  13.57463  25.14669   1.24715   114         -4.19659
Li  13.58091  28.68216   4.77450     3         -4.10413
Li  15.18642  25.51311   4.40814   115         -5.70622
Li  15.29387  27.45432   2.47039   115         -5.81169
Li  13.21388  25.39465   8.22365   116         -2.91283
Li  13.35204  27.72668   9.92609   117         -5.61954
Li  15.69120  25.17681   9.75004   118         -7.12619
Li  15.45847  27.68639   6.88612   119         -7.63881
Li  13.18380  25.26662  11.69488   120         -6.48964
Li  13.54718  27.78467  13.91353   121         -6.58161
Li  15.29978  25.23845  13.75374   122         -7.46238
Li  15.67922  27.66496  11.64509   123         -7.07218
Li  13.20350  25.31376  16.11187   124         -6.13621
Li  13.50647  27.68438  18.05821   125         -5.84615
Li  15.24224  25.20054  18.16098   126         -6.41987
Li  15.69705  27.61307  16.08425   127         -7.62073
Li  13.52018  25.21575  20.55814   128         -6.29029
Li  13.53993  27.38288  22.86456   129         -5.88391
Li  15.58665  25.09366  22.82369   130         -6.87716
Li  15.65709  27.70768  20.30042   131         -8.24046
Li  13.64856  25.26080  25.23477   132         -6.94213
Li  13.59827  27.50066  27.47168   133         -5.81587
Li  15.85384  24.76224  27.46748   114         -5.34305
Li  15.86432  27.49267  24.73871    20         -5.30446
Li  17.06901   2.12644   2.09021   134         -7.36472
Li  17.58046   4.70617   4.70848   135         -6.82405
Li  20.51558   1.97904   4.45038   136         -7.50853
Li  20.53010   4.46370   1.95312   137         -7.48510
Li  18.02112   2.12624   7.03526   138         -7.84469
Li  17.89759   4.59173   9.48871   139         -8.25532
Li  20.30356   2.22004   9.23608   140         -8.25891
Li  20.60755   4.60630   6.83123   141         -7.88367
Li  18.18743   2.33426  11.50108   142         -6.97697
Li  18.21244   4.48236  13.64234   143         -8.09300
Li  20.32113   2.12645  13.60346   144         -8.15960
Li  20.40951   4.49051  11.46566   145         -7.71260
Li  18.14843   2.28216  16.30844   146         -8.09083
Li  18.26803   4.53636  18.35604   147         -7.26847
Li  20.38031   2.29111  18.54586   148         -7.74280
Li  20.44795   4.49823  16.18621   149         -8.46341
Li  18.09851   2.42920  20.69545   150         -8.29316
Li  17.30817   4.75742  22.92264   151         -7.47392
Li  20.33986   2.08397  23.13431   152         -8.02369
Li  20.49118   4.30922  20.94094   153         -7.91495
Li  17.86370   2.14459  25.45894   154         -7.55901
Li  17.86207   4.45749  27.77950   155         -7.49694
Li  20.64720   2.83384  27.10092   156         -7.54299
Li  20.26135   4.90539  25.01185   157         -6.94738
Li  18.00878   7.06655   2.09020   158         -7.83102
Li  17.89816   9.51750   4.57479   159         -8.24286
Li  20.61796   6.85714   4.59341   160         -7.82223
Li  20.31076   9.26970   2.19651   161         -8.37013
Li  17.70534   7.12643   7.09563   162         -8.14176
Li  18.06667   9.32921   9.30018   163         -7.72987
Li  20.59869   6.84931   9.13551   164         -8.16441
Li  20.59983   9.16517   6.82210   165         -8.14415
Li  17.98935   7.04576  11.36623   166         -8.31687
Li  18.08012   9.37459  13.72441   167         -7.91097
Li  20.51807   6.75403  13.65659   168         -8.38087
Li  20.63632   9.22891  11.39893   169         -7.81324
Li  17.96388   6.84869  16.33399   170         -6.76085
Li  18.16055   9.23749  18.48484   171         -8.38884
Li  20.62394   6.87550  18.55303   172         -8.14690
Li  20.56466   9.31204  16.12529   173         -8.61439
Li  17.98482   6.82880  20.86699   174         -7.69661
Li  17.99143   9.05455  23.09459   175         -7.70996
Li  20.55914   6.87786  23.04502   157         -7.65585
Li  20.50362   9.25647  20.66819   176         -8.22855
Li  17.31165   6.99841  25.16444   177         -7.47649
Li  18.10202   9.22348  27.48588   178         -8.29686
Li  20.34110   6.78555  27.82982   179         -8.14798
Li  20.49034   8.98244  25.60949   180         -7.91459
Li  18.18193  11.53239   2.30931   181         -6.98220
Li  18.21618  13.66346   4.45606   182         -8.04346
Li  20.40776  11.50071   4.46766   183         -7.68083
Li  20.32088  13.62739   2.10331   184         -8.14678
Li  17.98439  11.39888   7.01798   185         -8.31331
Li  18.08265  13.75158   9.34969   186         -7.96316
Li  20.63303  11.42503   9.20127   187         -7.82181
Li  20.51410  13.68045   6.73251   188         -8.39570
Li  18.12342  11.49328  11.46719   189         -8.12755
Li  18.21551  13.75386  13.72837   190         -8.57759
Li  20.61557  11.59819  13.84949   191         -7.27093
Li  20.61625  13.87753  11.57104   192         -7.25987
Li  18.16531  11.58325  16.03648   193         -8.20314
Li  18.16708  13.88428  18.33924   194         -8.23061
Li  20.77674  11.53691  18.38354   195         -7.11992
Li  20.61657  13.90703  16.01589   196         -6.93088
Li  18.15876  11.43844  20.68235   197         -8.38440
Li  17.95461  13.58609  23.06875   198         -6.66538
Li  20.62561  11.36478  23.04546   199         -8.13172
Li  20.56239  13.80065  20.61234   200         -8.61874
Li  18.27230  11.56545  25.37973   201         -7.28896
Li  18.14983  13.61751  27.63928   202         -8.12829
Li  20.38254  11.38131  27.62542   203         -7.76360
Li  20.45156  13.73614  25.43053   204         -8.45685
Li  18.14861  16.33222   2.25759   205         -8.13996
Li  18.27345  18.38538   4.51620   206         -7.27735
Li  20.45199  16.21015   4.46743   207         -8.47051
Li  20.38425  18.56895   2.26917   208         -7.75717
Li  17.95968  16.36233   6.82771   209         -6.62478
Li  18.16244  18.51333   9.21868   210         -8.38158
Li  20.56271  16.14714   9.28338   211         -8.61889
Li  20.62851  18.58581   6.84969   212         -8.11068
Li  18.16820  16.06290  11.55713   213         -8.21378
Li  18.16508  18.36351  13.86133   214         -8.19411
Li  20.61501  16.04103  13.88197   215         -6.94111
Li  20.77799  18.41038  11.51293   216         -7.11091
Li  18.21598  16.19454  16.16893   217         -8.57290
Li  18.12381  18.45433  18.42883   218         -8.11886
Li  20.61609  16.07095  18.32571   219         -7.26229
Li  20.61691  18.34937  16.04853   220         -7.26245
Li  18.08176  16.19629  20.54555   221         -7.97457
Li  17.98479  18.55058  22.87914   222         -8.30314
Li  20.51360  16.26915  23.16047   223         -8.38626
Li  20.63620  18.52320  20.69490   224         -7.80279
Li  18.21083  16.28049  25.43862   225         -8.07654
Li  18.17906  18.41858  27.58791   226         -7.00094
Li  20.31981  16.31943  27.79350   227         -8.16424
Li  20.40972  18.45123  25.42956   228         -7.70788
Li  18.10455  20.71974   2.40853   229         -8.30175
Li  17.31481  22.95137   4.72810   230         -7.49557
Li  20.49710  20.95750   4.29113   231         -7.92599
Li  20.33986  23.16028   2.06618   232         -8.14716
Li  17.99226  20.88873   6.80348   233         -7.73131
Li  17.98703  23.11962   9.03225   234         -7.72372
Li  20.50797  20.69149   9.22712   235         -8.21145
Li  20.56205  23.06961   6.85131   236         -7.60940
Li  18.16215  20.70640  11.40834   237         -8.38369
Li  17.96602  23.09927  13.56083   238         -6.72663
Li  20.56249  20.63640  13.77246   239         -8.61821
Li  20.62440  23.07357  11.33823   240         -8.12547
Li  18.08159  20.57278  16.17205   241         -7.91848
Li  17.98915  22.90038  18.52680   242         -8.32960
Li  20.63404  20.71759  18.49723   243         -7.82808
Li  20.51736  23.19523  16.24058   244         -8.38789
Li  18.06466  20.61526  20.59795   245         -7.73181
Li  17.70399  22.82136  22.80010   246         -8.14011
Li  20.59865  20.78370  23.07195   247         -8.15785
Li  20.59991  23.10026  20.75954   248         -8.15549
Li  17.89695  20.43299  25.32206   249         -8.25011
Li  18.01547  22.88558  27.80100   250         -7.86156
Li  20.30774  20.67648  27.69837   251         -8.34228
Li  20.61264  23.09314  25.31145   252         -7.85048
Li  17.85919  25.48508   2.11280   253         -7.57825
Li  17.86765  27.80528   4.43904   254         -7.67627
Li  20.26283  25.03199   4.88816   236         -6.92650
Li  20.63112  27.12008   2.80374   255         -7.54926
Li  17.30803  25.19429   6.97081   256         -7.48121
Li  18.10050  27.52032   9.20252   257         -8.29986
Li  20.49703  25.63182   8.96260   258         -7.94004
Li  20.33978  27.86636   6.76197   259         -8.05466
Li  18.27011  25.41119  11.53503   260         -7.24959
Li  18.14789  27.66270  13.58653   261         -8.10339
Li  20.44473  25.44630  13.71059   262         -8.47166
Li  20.38082  27.65924  11.34591   263         -7.74003
Li  18.21712  25.46601  16.25807   264         -8.06252
Li  18.18854  27.61175  18.39178   265         -6.96585
Li  20.40800  25.45500  18.42710   266         -7.69083
Li  20.32238  27.81984  16.29459   267         -8.14220
Li  17.89679  25.35378  20.40430   268         -8.24855
Li  18.01599  27.82770  22.85735   269         -7.85722
Li  20.61281  25.33350  23.06288   270         -7.85630
Li  20.30783  27.73143  20.66031   271         -8.29219
Li  17.57800  25.23010  25.19709   272         -6.82858
Li  17.06653  27.82388  27.80164   273         -7.37294
Li  20.52628  25.47605  27.94239   274         -7.52191
Li  20.52284  27.96763  25.44266   275         -7.48736
Li  22.65804   2.28789   2.25470   276         -6.01321
Li  22.53211   4.58226   4.55981   277         -7.72617
Li  25.25113   2.39275   4.71782   278         -7.58658
Li  25.24060   4.76077   2.37347   279         -7.60135
Li  22.79216   2.29615   7.18832   280         -8.21210
Li  22.88321   4.88041   9.28245   281         -7.77963
Li  25.33754   2.24870   9.06315   282         -8.30724
Li  25.62235   4.52045   6.96946   283         -7.43897
Li  23.02011   2.34107  11.38487   284         -8.58191
Li  22.95030   4.55119  13.61461   285         -8.33108
Li  25.19733   2.28443  13.75798   286         -8.16636
Li  25.29819   4.58958  11.40827   287         -7.90801
Li  22.99347   2.23811  16.22445   288         -8.28144
Li  22.81692   4.68678  18.37531   289         -7.93776
Li  25.21729   2.31322  18.34187   290         -8.20139
Li  25.21493   4.56210  16.32647   291         -8.28846
Li  22.79862   2.23213  20.85358   292         -8.08388
Li  22.80304   4.47771  23.15011   293         -8.01585
Li  25.51627   2.11465  23.32590   294         -6.71446
Li  25.44820   4.87510  20.45748   295         -6.99483
Li  22.91608   1.84349  25.13018   296         -6.89489
Li  22.93774   4.79005  28.08555   297         -6.92666
Li  24.33834   2.10458  27.80153   298         -5.48290
Li  25.55604   4.78348  25.13848   299         -7.11355
Li  22.79705   7.20578   2.27250   300         -8.24230
Li  22.88797   9.30558   4.85248   301         -7.75842
Li  25.62448   7.00005   4.49920   302         -7.40625
Li  25.34593   9.08404   2.22102   303         -8.32506
Li  22.78603   6.90331   6.86521   304         -7.82261
Li  22.83597   9.25180   9.22973   305         -8.48263
Li  25.53774   6.97798   9.29502   306         -7.39095
Li  25.53469   9.32731   6.94426   307         -7.42739
Li  22.87117   6.87334  11.54844   308         -7.90489
Li  22.74386   9.29093  13.78799   309         -8.44876
Li  25.35010   6.78580  13.75747   310         -8.45203
Li  25.57303   9.15344  11.47352   311         -8.02512
Li  22.83003   6.84149  16.13256   312         -8.68628
Li  22.97604   9.22972  18.47715   313         -7.90868
Li  25.30483   7.01766  18.49471   314         -7.18944
Li  25.29091   9.26650  16.01550   315         -8.37930
Li  22.86280   6.95136  20.57227   316         -7.92121
Li  22.86396   9.34948  22.97513   317         -7.90948
Li  25.28496   7.13404  22.79291   318         -8.31061
Li  25.26993   9.39324  20.53771   319         -7.38184
Li  22.81292   6.78143  25.44240   320         -8.05836
Li  22.81263   9.05899  27.68715   321         -8.03663
Li  25.51257   6.60703  27.79743   322         -6.83211
Li  25.43817   9.44972  25.05891   323         -7.10451
Li  23.01942  11.41439   2.31438   324         -8.57863
Li  22.94569  13.64350   4.52869   325         -8.34393
Li  25.30205  11.43330   4.56742   326         -7.95645
Li  25.20380  13.77884   2.25933   327         -8.10070
Li  22.86572  11.57581   6.84287   328         -7.90576
Li  22.74478  13.81644   9.26974   329         -8.45575
Li  25.56890  11.51030   9.13364   330         -8.06530
Li  25.35102  13.78695   6.75772   331         -8.48526
Li  22.52717  11.65000  11.61853   332         -6.55035
Li  22.70374  13.84957  13.82382   333         -7.17810
Li  25.47499  11.76426  13.83410   334         -7.34937
Li  25.47434  13.85998  11.73487   335         -7.34641
Li  22.65300  11.75794  16.13110   336         -6.46233
Li  22.65390  13.79103  18.16703   337         -6.47887
Li  25.38339  11.60544  18.31936   338         -8.14943
Li  25.38577  13.89501  16.02933   339         -7.23527
Li  22.96753  11.44584  20.69426   340         -7.91028
Li  22.83200  13.78938  23.07690   341         -8.69276
Li  25.30705  11.42789  22.90750   342         -7.23268
Li  25.28870  13.90957  20.65401   343         -8.41534
Li  22.81738  11.54627  25.23877   344         -7.95264
Li  22.99067  13.69284  27.69156   345         -8.25438
Li  25.22238  11.58327  27.60979   346         -8.20529
Li  25.21691  13.59744  25.35426   347         -8.30430
Li  22.99140  16.25373   2.20375   348         -8.23496
Li  22.81614  18.40479   4.66012   349         -7.95084
Li  25.21785  16.35349   4.54348   350         -8.30764
Li  25.22665  18.36640   2.28524   351         -8.21627
Li  22.83388  16.15821   6.81951   352         -8.69522
Li  22.97530  18.50418   9.20394   353         -7.89776
Li  25.28983  16.03993   9.24011   354         -8.41883
Li  25.30577  18.52149   6.98951   355         -7.22030
Li  22.65347  16.15868  11.72636   356         -6.48293
Li  22.65141  18.19208  13.76435   357         -6.45927
Li  25.38589  16.05107  13.87020   358         -7.24796
Li  25.38138  18.35513  11.56371   359         -8.18944
Li  22.70465  16.09948  16.07139   360         -7.17802
Li  22.52836  18.29672  18.27655   361         -6.54421
Li  25.47456  16.08765  18.16081   362         -7.33170
Li  25.47392  18.18437  16.06564   363         -7.35318
Li  22.74362  16.13217  20.62980   364         -8.45858
Li  22.86787  18.37177  23.05125   365         -7.90089
Li  25.34814  16.16216  23.13469   366         -8.49413
Li  25.57031  18.44027  20.76599   367         -8.05020
Li  22.94768  16.30642  25.36841   368         -8.33832
Li  23.02088  18.53394  27.58134   369         -8.57600
Li  25.20271  16.16716  27.63698   370         -8.11250
Li  25.30128  18.51224  25.32843   371         -7.93802
Li  22.81074  20.88638   2.20871   372         -8.05311
Li  22.81854  23.15929   4.45950   373         -8.08184
Li  25.43899  20.49750   4.83745   374         -7.09816
Li  25.51499  23.33898   2.10124   375         -6.84671
Li  22.86463  20.59642   6.92527   376         -7.86673
Li  22.86262  22.99271   9.32463   377         -7.87908
Li  25.26960  20.57074   9.34284   378         -7.39349
Li  25.28736  22.80379   7.11183   379         -8.20841
Li  22.97876  20.71705  11.41436   380         -7.89524
Li  22.83039  23.10673  13.76256   381         -8.68210
Li  25.29050  20.68296  13.88166   382         -8.35475
Li  25.30339  22.92877  11.39920   383         -7.17846
Li  22.74547  20.65269  16.10823   384         -8.44666
Li  22.86938  23.07600  18.34872   385         -7.91158
Li  25.57047  20.79003  18.42043   386         -8.04369
Li  25.35277  23.16495  16.14014   387         -8.44323
Li  22.83439  20.69273  20.67133   388         -8.47732
Li  22.78731  23.04978  23.02750   389         -7.83124
Li  25.53597  20.62107  22.95090   390         -7.41717
Li  25.53707  22.97136  20.59817   391         -7.39270
Li  22.88253  20.64191  25.04465   392         -7.77701
Li  22.79528  22.73878  27.62459   393         -8.24675
Li  25.34366  20.86109  27.67723   394         -8.30941
Li  25.62214  22.94843  25.40130   395         -7.38811
Li  22.93217  25.16007   1.81983   396         -7.01429
Li  22.92008  28.09839   4.76696   397         -6.96580
Li  25.54816  25.15107   4.77167   398         -7.14450
Li  24.33786  27.85213   2.09152   276         -5.45770
Li  22.80827  25.46331   6.75198   399         -8.02629
Li  22.79749  27.71609   9.04374   400         -8.09601
Li  25.44909  25.07350   9.43938   401         -6.99506
Li  25.51791  27.82992   6.57394   402         -6.76099
Li  22.81401  25.25930  11.51645   403         -7.93984
Li  22.99455  27.70912  13.66797   404         -8.26493
Li  25.21570  25.38518  13.56593   405         -8.29146
Li  25.22179  27.63531  11.55134   406         -8.21698
Li  22.94856  25.39591  16.27838   407         -8.34188
Li  23.01858  27.60609  18.50933   408         -8.58420
Li  25.29926  25.35982  18.49019   409         -7.92031
Li  25.19919  27.66240  16.13963   410         -8.16434
Li  22.88865  25.06673  20.61411   411         -7.76198
Li  22.79067  27.64988  22.71036   412         -8.21250
Li  25.62275  25.42247  22.92548   413         -7.45803
Li  25.33897  27.69533  20.83380   414         -8.31905
Li  22.53212  25.36417  25.33774   415         -7.72020
Li  22.66341  27.65879  27.63981   416         -6.02901
Li  25.24676  25.18479  27.52501   417         -7.57492
Li  25.24766  27.56150  25.17113   418         -7.57687
Li  28.73378   2.09289   2.10077   419         -5.46914
Li  27.51909   4.78193   4.77054   420         -7.12991
Li  30.14902   1.84815   4.76754   421         -6.90915
Li  30.14046   4.78619   1.81172   422         -6.98352
Li  27.55412   2.11235   6.56746   423         -6.70561
Li  27.62058   4.87752   9.44599   424         -6.96756
Li  30.27591   2.23284   9.04604   425         -8.08949
Li  30.26826   4.47792   6.74415   426         -8.02467
Li  27.85330   2.31170  11.55134   427         -8.21151
Li  27.85693   4.55943  13.56717   428         -8.29040
Li  30.07807   2.23935  13.67341   429         -8.28869
Li  30.25842   4.68502  11.51865   430         -7.93744
Li  27.87537   2.28437  16.13907   431         -8.17672
Li  27.77377   4.59121  18.48790   432         -7.93004
Li  30.05476   2.34004  18.50972   433         -8.58711
Li  30.12496   4.54851  16.27935   434         -8.33805
Li  27.73234   2.24850  20.83553   435         -8.30546
Li  27.44493   4.51860  22.92763   436         -7.42913
Li  30.27874   2.29655  22.70746   437         -8.19749
Li  30.19099   4.87714  20.61370   438         -7.78138
Li  27.82110   2.38760  25.17572   439         -7.58343
Li  27.82965   4.76547  27.52194   440         -7.57971
Li  30.40775   2.29080  27.64089   441         -6.02927
Li  30.54177   4.58427  25.33699   442         -7.71162
Li  27.55933   6.61279   2.10339   443         -6.88887
Li  27.63483   9.44400   4.83427   444         -7.12377
Li  30.25435   6.78888   4.45718   445         -8.06041
Li  30.25703   9.05694   2.20903   446         -8.04622
Li  27.78500   7.14002   7.10597   447         -8.26316
Li  27.80013   9.38804   9.34880   448         -7.38258
Li  30.21010   6.95349   9.32582   449         -7.89651
Li  30.20641   9.34999   6.92078   450         -7.89373
Li  27.76986   7.01970  11.40302   451         -7.17829
Li  27.78099   9.26508  13.88203   452         -8.37845
Li  30.24167   6.84047  13.76292   453         -8.68562
Li  30.09327   9.23030  11.41528   454         -7.89650
Li  27.72206   6.78640  16.13740   455         -8.43873
Li  27.50064   9.15629  18.41879   456         -8.04119
Li  30.20487   6.87215  18.34702   457         -7.91455
Li  30.32667   9.29398  16.10832   458         -8.45076
Li  27.53628   6.97578  20.59895   459         -7.41265
Li  27.53771   9.32738  22.95232   460         -7.44603
Li  30.28540   6.90003  23.02892   461         -7.83808
Li  30.23624   9.25459  20.66817   462         -8.47849
Li  27.44494   6.99794  25.40160   463         -7.36781
Li  27.72617   9.08432  27.67729   464         -8.30865
Li  30.27441   7.20621  27.62484   465         -8.24393
Li  30.19146   9.30632  25.04714   466         -7.79207
Li  27.84710  11.58387   2.28582   467         -8.20843
Li  27.85444  13.59594   4.54517   468         -8.30492
Li  30.25449  11.54436   4.65897   469         -7.95198
Li  30.08101  13.69192   2.20443   470         -8.23078
Li  27.76422  11.42477   6.98779   471         -7.23094
Li  27.78278  13.90824   9.24249   472         -8.40744
Li  30.10046  11.44452   9.20337   473         -7.90581
Li  30.23842  13.78972   6.81950   474         -8.69272
Li  27.69049  11.59788  11.57119   475         -8.17134
Li  27.68599  13.89525  13.86943   476         -7.24016
Li  30.41951  11.75856  13.76539   477         -6.45899
Li  30.41863  13.78973  11.72630   478         -6.47937
Li  27.59803  11.76372  16.06491   479         -7.33151
Li  27.59820  13.85881  18.16013   480         -7.31895
Li  30.54412  11.65162  18.27644   481         -6.54233
Li  30.36750  13.84947  16.07120   482         -7.17559
Li  27.50319  11.51238  20.76249   483         -8.06945
Li  27.72259  13.78700  23.13427   484         -8.47955
Li  30.20731  11.57807  23.05253   485         -7.91092
Li  30.32690  13.81700  20.62702   486         -8.46127
Li  27.76981  11.43582  25.32743   487         -7.96044
Li  27.87126  13.77830  27.63709   488         -8.12680
Li  30.05436  11.41579  27.58267   489         -8.57920
Li  30.12656  13.64322  25.37183   490         -8.34063
Li  27.86756  16.16748   2.25835   491         -8.08124
Li  27.76978  18.51498   4.56728   492         -7.93588
Li  30.12339  16.30633   4.53189   493         -8.33857
Li  30.04988  18.53628   2.31660   494         -8.57417
Li  27.72014  16.16225   6.75843   495         -8.50010
Li  27.50125  18.44150   9.13095   496         -8.05219
Li  30.32753  16.13141   9.26778   497         -8.45542
Li  30.20233  18.37241   6.84338   498         -7.89478
Li  27.59861  16.08729  11.73503   499         -7.36077
Li  27.59736  18.18486  13.83391   500         -7.37073
Li  30.36742  16.09992  13.82425   501         -7.18257
Li  30.54469  18.29968  11.61711   502         -6.54877
Li  27.68643  16.05054  16.02816   503         -7.24162
Li  27.68975  18.34693  18.32715   504         -8.16928
Li  30.41880  16.15727  18.16814   505         -6.47725
Li  30.41922  18.19151  16.13232   506         -6.46175
Li  27.78209  16.03881  20.65542   507         -8.43346
Li  27.76625  18.51913  22.90521   508         -7.21733
Li  30.23962  16.15859  23.07739   509         -8.69352
Li  30.09737  18.50261  20.69278   510         -7.90402
Li  27.85363  16.35161  25.35569   511         -8.30992
Li  27.84846  18.36755  27.61053   512         -8.21592
Li  30.08175  16.25258  27.69011   513         -8.25565
Li  30.25523  18.40179  25.23803   514         -7.94589
Li  27.72889  20.85990   2.22211   515         -8.32745
Li  27.45226  22.94602   4.50208   516         -7.41974
Li  30.18224  20.64202   4.85344   517         -7.75442
Li  30.27576  22.74050   2.27301   518         -8.24993
Li  27.53590  20.62074   6.94548   519         -7.40524
Li  27.53260  22.96940   9.29552   520         -7.37865
Li  30.23685  20.69351   9.22718   521         -8.47935
Li  30.28531  23.04647   6.86790   522         -7.82391
Li  27.49938  20.79282  11.47368   523         -8.03612
Li  27.71866  23.16557  13.75681   524         -8.44785
Li  30.32662  20.65453  13.78823   525         -8.44528
Li  30.20034  23.07605  11.54640   526         -7.90766
Li  27.78145  20.68057  16.01584   527         -8.36122
Li  27.76703  22.92976  18.49688   528         -7.19035
Li  30.09581  20.71688  18.48000   529         -7.89881
Li  30.24044  23.10507  16.13351   530         -8.68458
Li  27.80149  20.56659  20.54256   531         -7.38830
Li  27.78515  22.80901  22.78804   532         -8.25860
Li  30.20876  20.59657  22.97168   533         -7.88639
Li  30.20825  22.99407  20.57237   534         -7.89678
Li  27.63069  20.49033  25.05683   535         -7.07544
Li  27.55822  23.34428  27.79902   536         -6.80519
Li  30.26248  20.88588  27.68668   537         -8.04242
Li  30.25827  23.16639  25.44327   538         -8.07856
Li  27.82826  25.18719   2.37717   539         -7.59430
Li  27.82285  27.55676   4.71511   540         -7.60286
Li  30.53644  25.36556   4.55783   541         -7.74455
Li  30.41489  27.65976   2.25160   419         -6.01355
Li  27.45207  25.42216   6.97100   542         -7.47285
Li  27.73440  27.69558   9.06464   543         -8.32916
Li  30.18168  25.06621   9.28149   544         -7.75484
Li  30.27963  27.65008   7.18656   545         -8.21909
Li  27.77307  25.36117  11.40640   546         -7.90553
Li  27.87073  27.66194  13.75749   547         -8.14883
Li  30.12141  25.39297  13.61628   548         -8.33861
Li  30.05013  27.60376  11.38296   549         -8.57908
Li  27.85470  25.38309  16.32875   550         -8.28955
Li  27.85149  27.63528  18.34012   551         -8.20428
Li  30.25489  25.25835  18.37971   552         -7.94948
Li  30.07696  27.71116  16.22823   553         -8.25750
Li  27.62440  25.07416  20.46291   554         -7.01339
Li  27.55373  27.82770  23.31912   555         -6.75915
Li  30.26394  25.46347  23.14229   556         -8.01910
Li  30.26878  27.71652  20.85533   557         -8.08790
Li  27.52087  25.15019  25.13529   558         -7.13494
Li  28.73536  27.84819  27.80025   441         -5.46600
Li  30.13670  25.15825  28.07945   559         -6.97889
Li  30.15288  28.10429  25.12819   560         -6.91474
Li  32.43337   2.82691   2.80427   561         -7.54611
Li  32.80919   4.90875   4.88794   562         -6.93360
Li  35.20532   2.14348   4.43480   563         -7.61201
Li  35.21048   4.45943   2.11274   564         -7.53246
Li  32.72958   2.08676   6.76098   565         -8.03609
Li  32.57896   4.31226   8.95810   566         -7.91729
Li  34.97244   2.43024   9.20109   567         -8.29166
Li  35.76258   4.75593   6.97539   568         -7.47641
Li  32.69091   2.29278  11.35007   569         -7.73739
Li  32.61988   4.49298  13.71133   570         -8.47029
Li  34.92400   2.28352  13.58941   571         -8.10569
Li  34.80384   4.53669  11.53877   572         -7.27962
Li  32.74983   2.12898  16.29480   573         -8.14711
Li  32.66349   4.49072  18.42602   574         -7.69453
Li  34.88584   2.33633  18.39257   575         -6.97290
Li  34.85756   4.48097  16.25511   576         -8.07303
Li  32.76506   2.22031  20.66033   577         -8.28787
Li  32.46103   4.61109  23.06438   578         -7.86265
Li  35.05536   2.12388  22.85939   579         -7.83655
Li  35.17514   4.59218  20.40682   580         -8.25162
Li  32.55394   1.97901  25.45164   581         -7.48608
Li  32.54552   4.46734  27.94143   582         -7.50413
Li  36.00154   2.11933  27.80976   583         -7.33558
Li  35.49062   4.71428  25.19478   584         -6.81495
Li  32.73203   6.78743   2.06052   585         -8.15013
Li  32.57673   8.98614   4.29068   586         -7.93649
Li  35.76005   6.99456   4.73086   587         -7.47337
Li  34.96761   9.22520   2.40774   588         -8.30631
Li  32.51143   6.87913   6.85045   562         -7.63425
Li  32.56674   9.25786   9.22691   589         -8.21897
Li  35.08479   6.83035   9.03141   590         -7.71643
Li  35.08019   9.05485   6.79841   591         -7.72773
Li  32.44674   6.87643  11.33965   592         -8.13494
Li  32.50915   9.31085  13.77180   593         -8.62199
Li  35.10844   6.85318  13.56214   594         -6.70759
Li  34.91216   9.23781  11.40666   595         -8.38552
Li  32.55405   6.75395  16.23966   596         -8.38097
Li  32.43650   9.23009  18.49754   597         -7.81566
Li  35.08311   7.04644  18.53066   598         -8.31606
Li  34.98915   9.37438  16.17115   599         -7.91831
Li  32.47457   6.84870  20.76057   600         -8.16209
Li  32.47515   9.16515  23.06979   601         -8.16053
Li  35.36533   7.12775  22.79927   602         -8.15060
Li  35.00474   9.33079  20.59602   603         -7.71835
Li  32.45912   6.85455  25.30447   604         -7.83892
Li  32.76333   9.27110  27.69689   605         -8.35605
Li  35.06168   7.06151  27.80080   606         -7.83593
Li  35.17228   9.51365  25.32356   607         -8.24803
Li  32.68985  11.37877   2.26736   608         -7.76626
Li  32.62381  13.73480   4.47033   609         -8.46164
Li  34.79858  11.56284   4.51567   610         -7.26683
Li  34.92585  13.61439   2.25670   611         -8.13496
Li  32.44599  11.36334   6.84819   612         -8.12412
Li  32.50906  13.80005   9.28401   613         -8.61440
Li  34.91128  11.43715   9.21588   614         -8.37867
Li  35.11374  13.58549   6.82339   615         -6.67572
Li  32.29423  11.53752  11.51203   616         -7.11436
Li  32.45563  13.90768  13.88069   617         -6.93246
Li  34.90676  11.58457  13.86042   618         -8.19299
Li  34.90516  13.88494  11.55508   619         -8.21880
Li  32.45485  11.59911  16.04690   620         -7.26296
Li  32.45550  13.87723  18.32418   621         -7.25783
Li  34.94695  11.49380  18.42793   622         -8.12140
Li  34.85522  13.75283  16.16889   623         -8.56934
Li  32.43654  11.42429  20.69326   624         -7.80382
Li  32.55669  13.67949  23.16208   625         -8.38711
Li  35.08620  11.39494  22.87802   626         -8.30438
Li  34.98847  13.75192  20.54550   627         -7.94743
Li  32.66371  11.49846  25.43133   628         -7.68518
Li  32.75242  13.62595  27.79141   629         -8.14945
Li  34.89380  11.53125  27.58727   630         -6.98826
Li  34.85741  13.66536  25.44015   631         -8.05360
Li  32.75253  16.31789   2.10121   632         -8.16332
Li  32.66317  18.45112   4.46830   633         -7.70289
Li  34.85869  16.28281   4.45781   634         -8.06568
Li  34.89180  18.41838   2.30907   635         -6.99495
Li  32.55751  16.26835   6.73354   636         -8.39374
Li  32.43688  18.52212   9.20119   637         -7.80989
Li  34.99004  16.19640   9.35111   638         -7.97150
Li  35.08592  18.54728   7.01507   639         -8.31638
Li  32.45525  16.07021  11.56953   640         -7.26365
Li  32.45551  18.35044  13.84861   641         -7.26968
Li  34.85671  16.19416  13.72736   642         -8.58251
Li  34.94968  18.45523  11.46520   643         -8.11907
Li  32.45591  16.04087  16.01461   644         -6.93505
Li  32.29465  18.40989  18.38271   645         -7.11270
Li  34.90454  16.06327  18.33772   646         -8.22218
Li  34.90627  18.36451  16.03610   647         -8.19924
Li  32.50996  16.14744  20.61288   648         -8.62182
Li  32.44262  18.58489  23.04435   649         -8.11676
Li  35.11354  16.36108  23.06605   650         -6.61239
Li  34.91157  18.51268  20.67804   651         -8.38409
Li  32.61534  16.20948  25.43262   652         -8.46581
Li  32.68862  18.56589  27.62446   653         -7.75494
Li  34.92561  16.33113  27.63875   654         -8.13926
Li  34.79826  18.38147  25.37905   655         -7.29336
Li  32.76224  20.67710   2.19475   656         -8.35181
Li  32.45666  23.09007   4.58645   657         -7.85152
Li  35.17340  20.43124   4.57446   658         -8.24533
Li  35.05510  22.88320   2.09193   659         -7.85967
Li  32.46973  20.78195   6.82237   660         -8.14813
Li  32.47016  23.10222   9.13570   661         -8.15331
Li  35.00676  20.61662   9.29931   662         -7.74630
Li  35.36737  22.82261   7.09426   663         -8.13414
Li  32.43683  20.71852  11.39912   664         -7.82203
Li  32.55550  23.19467  13.65674   665         -8.38817
Li  34.99170  20.57256  13.72440   666         -7.91588
Li  35.08183  22.90294  11.36977   667         -8.33436
Li  32.50764  20.63525  16.12497   668         -8.61340
Li  32.44901  23.07375  18.55489   669         -8.13553
Li  34.91165  20.70896  18.48670   670         -8.38153
Li  35.10660  23.10212  16.33571   671         -6.78409
Li  32.56508  20.69294  20.66661   672         -8.21985
Li  32.51158  23.07211  23.04369   673         -7.63180
Li  35.07760  20.88969  23.09088   674         -7.72299
Li  35.08787  23.12229  20.86579   675         -7.71074
Li  32.58056  20.96268  25.60812   676         -7.91509
Li  32.73102  23.16121  27.82603   677         -8.12969
Li  34.96925  20.71872  27.48722   678         -8.29519
Li  35.75175  22.94624  25.16780   679         -7.50430
Li  32.54264  25.47194   1.95622   680         -7.52591
Li  32.55101  27.96845   4.45246   681         -7.50270
Li  35.49299  25.23540   4.70177   682         -6.83770
Li  36.00630  27.81862   2.09589   683         -7.39519
Li  32.45943  25.33964   6.83380   684         -7.87365
Li  32.76590  27.73150   9.23532   685         -8.27653
Li  35.17397  25.35494   9.49041   686         -8.24960
Li  35.05025  27.82787   7.03883   687         -7.86154
Li  32.66275  25.45318  11.46714   688         -7.70781
Li  32.74955  27.82074  13.60298   689         -8.15679
Li  34.85760  25.46465  13.63960   690         -8.08334
Li  34.88252  27.61212  11.50086   691         -6.97249
Li  32.62981  25.44265  16.18637   692         -8.46797
Li  32.69245  27.65944  18.54708   693         -7.75693
Li  34.80205  25.41066  18.35948   694         -7.24979
Li  34.92487  27.66527  16.30902   695         -8.09978
Li  32.57479  25.63136  20.93650   696         -7.95044
Li  32.73052  27.86608  23.13447   697         -8.06782
Li  35.76774  25.18958  22.92604   698         -7.45579
Li  34.97216  27.51909  20.69712   699         -8.31396
Li  32.80976  25.03367  25.01437   673         -6.94039
Li  32.42805  27.12648  27.08902   700         -7.55117
Li  35.21489  25.48779  27.78349   701         -7.49780
Li  35.20244  27.80265  25.46062   702         -7.61621
Li  37.78402   2.49302   2.47091   703         -5.82476
Li  37.88786   4.43324   4.41275   703         -5.63805
Li  39.49024   1.26445   4.77565   704         -4.05592
Li  39.50371   4.80601   1.24494   705         -4.21556
Li  37.61602   2.25833   6.89063   706         -7.66983
Li  37.38926   4.77085   9.74858   707         -7.12626
Li  39.71816   2.21975   9.91998   708         -5.64904
Li  39.85423   4.54743   8.21113   709         -2.88957
Li  37.39353   2.27978  11.64710   710         -7.08538
Li  37.76888   4.70831  13.75464   711         -7.46666
Li  39.52579   2.16209  13.91556   712         -6.58404
Li  39.88485   4.68243  11.69647   713         -6.49020
Li  37.37639   2.33303  16.08280   714         -7.60888
Li  37.82624   4.74668  18.15664   715         -6.41852
Li  39.56586   2.26781  18.05968   716         -5.84572
Li  39.86915   4.63311  16.11126   717         -6.13514
Li  37.41447   2.23901  20.30171   718         -8.24259
Li  37.48935   4.85076  22.82810   719         -6.85814
Li  39.53560   2.56727  22.87029   720         -5.85884
Li  39.55036   4.72711  20.55215   721         -6.29031
Li  37.20188   2.45544  24.73375   720         -5.26974
Li  37.21409   5.18606  27.46489   705         -5.34275
Li  39.47735   2.44240  27.48502   722         -5.78488
Li  39.41593   4.68233  25.23567   723         -6.91968
Li  37.61440   6.91810   2.23163   724         -7.63157
Li  37.39298   9.77032   4.74744   725         -7.14255
Li  39.86285   8.24473   4.52970   726         -2.96574
Li  39.72218   9.93234   2.17733   727         -5.69295
Li  37.86179   6.93961   6.90884   728         -6.13039
Li  37.65426   9.48903   9.46748   729         -7.97231
Li  39.80261   7.12263   9.90804   730         -5.07701
Li  39.80335   9.93052   7.09542   731         -5.22702
Li  37.49994   7.31016  11.87079   732         -6.38508
Li  37.66474   9.47639  13.76707   733         -6.96762
Li  39.71715   7.23980  14.04182   734         -6.80285
Li  40.18392   9.73571  11.85900   735         -6.22065
Li  37.52771   7.15784  16.20094   736         -7.34447
Li  37.61781   9.49483  18.05766   737         -6.54663
Li  39.79934   7.24707  18.21949   738         -6.79990
Li  39.84111   9.54904  16.13051   739         -6.12026
Li  37.51412   7.26386  20.41820   740         -7.09217
Li  37.51271   9.49871  22.65990   741         -7.12117
Li  39.46741   7.33626  22.57253   742         -6.22272
Li  39.65425   9.58495  20.33131   743         -6.54793
Li  37.49670   7.08980  25.06381   744         -6.84385
Li  37.42524   9.62549  27.68071   745         -8.25591
Li  39.53832   7.05370  27.35837   746         -5.87699
Li  39.55119   9.35413  25.18223   747         -6.24262
Li  37.40435  11.67373   2.25616   748         -7.12449
Li  37.77571  13.77727   4.69361   749         -7.49881
Li  39.89029  11.71772   4.65764   750         -6.50638
Li  39.54979  13.94880   2.14490   751         -6.68567
Li  37.51080  11.89150   7.29175   752         -6.38973
Li  37.66412  13.79104   9.45271   753         -6.99029
Li  40.18304  11.88023   9.71381   754         -6.21972
Li  39.72949  14.07457   7.21183   755         -6.80517
Li  37.75942  11.67353  11.64851   756         -6.87161
Li  37.66701  13.84329  13.81835   757         -8.01197
Li  40.21195  11.84140  13.83344   758         -5.69517
Li  40.21209  13.86101  11.81355   759         -5.70484
Li  37.63825  11.75279  16.18563   760         -6.41183
Li  37.64020  13.73546  18.17166   760         -6.38634
Li  40.13986  11.85689  18.06917   761         -5.31400
Li  40.06016  13.80681  16.11033   761         -5.41492
Li  37.61834  11.86794  20.42479   762         -6.52742
Li  37.52611  13.71695  22.76427   763         -7.37511
Li  39.80951  11.69794  22.67408   764         -6.82078
Li  39.83769  13.78840  20.37111   765         -6.06144
Li  37.83767  11.76207  25.16945   766         -6.45673
Li  37.38136  13.83646  27.58424   767         -7.65465
Li  39.57963  11.87678  27.67801   768         -5.88051
Li  39.87856  13.80838  25.28899   769         -6.10775
Li  37.37788  16.10899   2.31250   770         -7.67726
Li  37.84058  18.18821   4.72370   771         -6.47813
Li  39.88231  16.13936   4.60426   772         -6.07064
Li  39.58113  18.06865   2.21109   773         -5.88995
Li  37.52380  16.23191   7.13507   774         -7.37392
Li  37.61929  18.07451   9.47025   775         -6.52665
Li  39.84147  16.15688   9.52804   776         -6.06888
Li  39.81558  18.24762   7.21823   777         -6.83152
Li  37.64339  16.21142  11.72758   778         -6.36445
Li  37.64165  18.19015  13.71091   778         -6.39664
Li  40.05887  16.14059  13.78291   779         -5.40955
Li  40.14464  18.09407  11.82379   779         -5.34296
Li  37.66822  16.10397  16.07660   780         -8.01301
Li  37.76093  18.27047  18.25004   781         -6.86617
Li  40.21371  16.08645  18.08264   782         -5.70947
Li  40.21492  18.10525  16.06278   783         -5.70957
Li  37.66368  16.15807  20.44224   784         -6.98175
Li  37.50858  18.05507  22.60873   785         -6.38141
Li  39.72974  15.87571  22.68239   786         -6.81064
Li  40.18268  18.06251  20.18568   787         -6.22374
Li  37.78196  16.17144  25.19968   788         -7.45557
Li  37.40536  18.27522  27.63967   789         -7.12200
Li  39.54262  16.00038  27.75281   790         -6.64073
Li  39.88759  18.23398  25.23915   791         -6.48403
Li  37.42290  20.32273   2.21687   792         -8.26386
Li  37.49188  22.84900   4.83261   793         -6.86166
Li  39.54931  20.60011   4.71531   794         -6.27018
Li  39.53826  22.89341   2.53629   795         -5.88337
Li  37.51402  20.45230   7.23433   796         -7.11397
Li  37.51705  22.68453   9.47473   797         -7.07558
Li  39.65360  20.37050   9.55911   798         -6.57279
Li  39.45880  22.61581   7.32009   799         -6.14492
Li  37.61959  20.45416  11.84179   800         -6.54464
Li  37.52686  22.78646  13.69285   801         -7.33263
Li  39.84536  20.39843  13.76574   802         -6.13688
Li  39.80396  22.70411  11.67586   803         -6.81091
Li  37.66411  20.47179  16.12809   804         -6.97716
Li  37.50102  22.63222  18.02612   805         -6.39800
Li  40.18190  20.21037  18.04032   806         -6.22397
Li  39.71634  22.71076  15.85136   807         -6.80464
Li  37.65361  20.45601  20.43001   808         -7.97586
Li  37.86100  23.00619  22.98819   809         -6.13480
Li  39.80071  20.01291  22.80619   810         -5.24393
Li  39.80398  22.82021  19.99373   811         -5.06522
Li  37.39657  20.18014  25.14555   812         -7.13769
Li  37.61129  23.02375  27.66632   813         -7.67481
Li  39.72080  20.01800  27.71770   814         -5.69023
Li  39.85383  21.71834  25.37457   815         -2.96251
Li  37.21944  24.76215   2.42914   816         -5.36341
Li  37.20729  27.49232   5.16193   704         -5.28444
Li  39.42326  25.26034   4.66316   817         -6.95125
Li  39.47233  27.49764   2.42308   818         -5.82396
Li  37.48379  25.09473   7.07652   819         -6.88011
Li  37.41081  27.70634   9.59425   820         -8.24996
Li  39.55060  25.21683   9.33924   821         -6.31082
Li  39.53467  27.38256   7.02850   704         -5.86392
Li  37.82879  25.20146  11.73620   822         -6.43769
Li  37.37209  27.61392  13.81535   823         -7.63147
Li  39.86982  25.31423  13.78582   824         -6.13256
Li  39.56656  27.68835  11.83743   825         -5.85957
Li  37.76474  25.24124  16.13668   826         -7.48597
Li  37.39083  27.66720  18.24718   827         -7.08689
Li  39.88589  25.26429  18.19514   828         -6.51186
Li  39.53001  27.78195  15.97820   829         -6.61923
Li  37.38704  25.18071  20.14514   830         -7.13366
Li  37.61729  27.68405  23.01035   831         -7.63345
Li  39.86401  25.39042  21.67155   832         -2.89525
Li  39.71605  27.72740  19.97517   833         -5.66281
Li  37.88944  25.50859  25.48674   834         -5.63764
Li  37.78172  27.45340  27.42535   834         -5.82304
Li  39.49690  25.14352  28.64851   816         -4.18169
Li  39.49312  28.68251  25.12171   720         -4.11878
O    5.12197  10.25754   9.31013   835        -59.77586
O    6.33869  10.20406   9.27488   835        -59.77586
O    6.95179  20.65383   5.95940   836        -52.63479
O    7.83511  21.33016   5.84317   836        -52.63479
O    4.27593  16.10735  18.19283   837        -58.60568
O    4.09924  16.13758  17.01245   837        -58.60554
O    6.59182   6.74881  23.12407   838        -59.63219
O    7.80641   6.74879  23.12407   838        -59.63219
O    6.95135  23.04510  23.85848   839        -55.92308
O    6.92536  23.35827  22.74550   839        -55.92318
O   44.53223   7.40412  17.08561   840        -59.63209
O   45.74680   7.40375  17.08287   840        -59.63216
O   46.40622   5.97101   8.25610   841        -50.52099
O   47.01196   6.70548   7.71773   841        -50.52083
O   46.40570  16.73143  25.08130   842        -55.46338
O   46.01727  17.81353  25.13281   842        -55.46733
O   45.38681  19.04639  17.97287   843        -51.29882
O   46.35137  19.86363  17.46645   843        -51.28929
O   47.28343  19.91568   6.91732   844        -59.63218
O   48.49801  19.91569   6.91722   844        -59.63218
 884
li-reaction.xyz                           1500   -41011.10  50.62  27.94  27.98  90.00  90.00  90.00
Li  13.61446   2.52805   2.49501     1         -2.82717
Li  13.01170   4.90693   4.90899     2         -6.82329
Li  15.07498   2.41569   4.75504     1         -5.98251
Li  15.06367   4.74434   2.37538     1         -5.62412
Li  12.92466   2.53542   7.04692     3         -6.03746
Li  12.77870   4.40508   9.53190     4         -5.88475
Li  14.77902   2.43536   9.73872     4         -6.51283
Li  15.03812   4.83020   7.31581     5         -7.15316
Li  12.76328   2.40107  12.08447     6         -6.84000
Li  12.34090   4.67117  14.16587     7         -5.10268
Li  15.04881   2.34945  14.30883     8         -6.77561
Li  14.86313   4.74212  11.65485     9         -7.00934
Li  12.70074   2.18926  16.10216    10         -5.66872
Li  12.53418   4.36430  17.98003    11         -5.96267
Li  15.26560   2.12768  18.46674    12         -7.58104
Li  15.05415   4.40965  16.40057    13         -6.74296
Li  12.58989   2.09905  20.17520    14         -5.98142
Li  12.21568   4.37716  21.97568    15         -2.89452
Li  14.41355   2.41899  22.48740    16         -6.23570
Li  14.69528   4.57197  20.39744    17         -7.22181
Li  13.17630   2.09607  25.34025    18         -6.13468
Li  13.20049   4.81843  28.09148    19         -5.92224
Li  14.83048   2.30049  27.87447    20         -5.99193
Li  14.27873   4.82356  25.34107    21         -6.34240
Li  12.92993   7.06939   2.52518    22         -6.23304
Li  12.77115   9.50186   4.43190    23         -6.03188
Li  15.04300   7.35283   4.82224    24         -7.10986
Li  14.75917   9.74809   2.40493    25         -6.57471
Li  12.86018   7.02226   6.99114    26         -6.01345
Li  12.63316   9.01532   9.05031    27         -6.02055
Li  14.95504   7.02743   9.44600    28         -7.30595
Li  14.94210   9.44747   7.02078    29         -7.33056
Li  12.56779   6.71424  11.67035    30         -6.38503
Li  12.19029   9.14121  13.81704    31         -6.19098
Li  14.59352   6.92469  14.09993    32         -8.31018
Li  14.71611   9.25356  11.84456    33         -8.32821
Li  12.14230   6.80586  16.30853    34         -5.85657
Li  12.14239   9.00356  18.29278    35         -4.60291
Li  14.82875   6.97809  18.19566    36         -8.04812
Li  14.22560   9.54528  16.11866    37         -7.36072
Li  12.14119   7.34763  21.02476    38         -4.31224
Li  12.15353   9.16077  22.82754    38         -4.37532
Li  14.45567   7.06263  23.10957    39         -7.30535
Li  14.42519   9.54842  20.63283    40         -8.19156
Li  12.22821   8.20043  25.77231    41         -2.67622
Li  12.59282   9.97513  28.12327    42         -6.14818
Li  14.41678   7.65955  27.77179    43         -6.34118
Li  14.69779   9.76693  25.60985    44         -7.16968
Li  12.77940  12.12793   2.34122    45         -6.65045
Li  12.33803  14.13125   4.64707    46         -5.26872
Li  14.83719  11.66827   4.74344    47         -7.08829
Li  15.03190  14.31636   2.34271    48         -6.71947
Li  12.54692  11.65988   6.69639    49         -6.23187
Li  12.20164  13.81860   9.14305    50         -6.38867
Li  14.68428  11.84228   9.25806    51         -8.31239
Li  14.61720  14.08435   6.91767    52         -8.33518
Li  11.98396  11.11105  11.06974    53         -2.26634
Li  11.73407  13.99585  14.01082    54         -5.82797
Li  13.60375  11.73057  13.76790    55         -5.50807
Li  13.64080  13.75609  11.73496    56         -5.69105
Li  11.93180  11.53304  16.17045    57         -6.45978
Li  11.94537  13.98772  18.62844    58         -6.48080
Li  14.19404  11.70046  18.46690    59         -7.82358
Li  13.92326  13.93093  16.21944    60         -7.48883
Li  12.12958  11.86077  21.14803    61         -4.81405
Li  12.13567  13.83378  23.35991    62         -5.87782
Li  14.80809  11.93610  23.21204    63         -7.98617
Li  14.21857  14.02692  20.63358    64         -7.29168
Li  12.58101  12.18562  25.76175    65         -5.84440
Li  12.69026  14.07497  27.98379    66         -5.53489
Li  15.25958  11.69829  28.04624    67         -7.58441
Li  15.01570  13.74683  25.73928    68         -6.57627
Li  12.67454  16.08461   2.19157    69         -5.62626
Li  12.57855  17.98303   4.42453    70         -5.87861
Li  15.02666  16.40743   4.42241    71         -6.63562
Li  15.26664  18.46653   2.11600    72         -7.53225
Li  12.13581  16.31008   6.78062    73         -5.86793
Li  12.12063  18.28022   9.00952    74         -4.90279
Li  14.20918  16.11467   9.52333    75         -7.28049
Li  14.79029  18.20829   6.95674    76         -7.99788
Li  11.93575  16.15499  11.52105    77         -6.48677
Li  11.92891  18.62098  13.98634    78         -6.45342
Li  13.92537  16.22427  13.93037    79         -7.56655
Li  14.17803  18.44374  11.68532    80         -7.76850
Li  11.73533  16.13731  16.16853    81         -5.81858
Li  11.98487  19.02936  19.08803    82         -2.29394
Li  13.63799  16.37987  18.43267    83         -5.61724
Li  13.61325  18.40484  16.39618    84         -5.58961
Li  12.20046  16.31172  21.02159    85         -6.40445
Li  12.55360  18.48408  23.46344    86         -6.33499
Li  14.61208  16.05957  23.24091    87         -8.31218
Li  14.68580  18.29968  20.90582    88         -8.30413
Li  12.33197  16.01441  25.50281    89         -5.15694
Li  12.77620  18.01311  27.80961    90         -6.70024
Li  15.04869  15.83259  27.81933    91         -6.71272
Li  14.84455  18.47412  25.41522    92         -7.04067
Li  12.61391  20.17663   2.03031    93         -5.97799
Li  12.21774  21.93305   4.36836    94         -2.62641
Li  14.70619  20.38088   4.56139    95         -7.14121
Li  14.42922  22.45711   2.38846    96         -6.28410
Li  12.16446  20.96560   7.31775    97         -4.54436
Li  12.15907  22.80428   9.13834    97         -4.45650
Li  14.42790  20.58893   9.53007    98         -8.18870
Li  14.45993  23.06036   7.04828    99         -7.15444
Li  12.13593  21.14081  11.86116   100         -4.66868
Li  12.14135  23.34412  13.85469   101         -5.88801
Li  14.21933  20.59856  14.04081   102         -7.34661
Li  14.81124  23.15462  11.95758   103         -8.07814
Li  12.19212  20.99686  16.34693   104         -6.21246
Li  12.56453  23.42716  18.48851   105         -6.26235
Li  14.71199  20.88034  18.31505   106         -8.35392
Li  14.59513  23.21607  16.05160   107         -8.32671
Li  12.63053  21.11806  21.11179   108         -6.02677
Li  12.86609  23.12151  23.16645   109         -5.95986
Li  14.93944  20.69614  23.13966   110         -7.30190
Li  14.95570  23.11168  20.71619   111         -7.30487
Li  12.77942  20.62641  25.74331   112         -5.90366
Li  12.93619  23.07184  27.63749   113         -6.24114
Li  14.76166  20.39156  27.74416   112         -6.46605
Li  15.03362  22.79735  25.33176   114         -7.06916
Li  13.18924  25.30659   2.09141   115         -6.09108
Li  13.14697  28.05151   4.80823   116         -6.23552
Li  14.30449  25.32207   4.81097   117         -6.36864
Li  14.82540  27.85176   2.28320   118         -6.13507
Li  12.19448  25.78538   8.19914   119         -2.64593
Li  12.60122  28.03426  10.00494   120         -5.87547
Li  14.70252  25.56493   9.75036   121         -7.21329
Li  14.41640  27.72402   7.68394   122         -6.32951
Li  12.51656  25.74485  12.14416   123         -6.02128
Li  12.69096  27.93218  14.03615   124         -5.76865
Li  15.06034  25.72916  13.74798   125         -6.82520
Li  15.27546  28.01233  11.67480   126         -7.55580
Li  12.35039  25.48084  15.98501   127         -5.24357
Li  12.76408  27.74880  18.08003   128         -6.81244
Li  14.86074  25.40088  18.50032   129         -7.09444
Li  15.03375  27.78697  15.84737   130         -6.80083
Li  12.76116  25.72862  20.63133   131         -6.03106
Li  12.92985  27.61481  23.09639   132         -6.14978
Li  15.04180  25.31092  22.83041   133         -7.16449
Li  14.77136  27.72004  20.41653   131         -6.56508
Li  13.02003  25.22925  25.24543   134         -6.79694
Li  13.64168  27.64702  27.65516   135         -2.58608
Li  15.06215  25.40203  27.77921   135         -5.71114
Li  15.05222  27.72987  25.40730   135         -5.73067
Li  17.26539   2.46404   2.43498   136         -6.95659
Li  17.07833   4.90349   4.88663   137         -7.89726
Li  19.00576   2.49967   4.78482   138         -7.16386
Li  19.01904   4.77831   2.46438   139         -7.02740
Li  17.19166   2.10030   7.24882   140         -8.08288
Li  17.48987   4.84751   9.41355   141         -8.53217
Li  19.58670   2.29502   9.40566   142         -6.76176
Li  19.69562   4.37202   7.26702   143         -7.35382
Li  17.54375   2.20240  11.74360   144         -7.08195
Li  17.27684   4.75856  14.03890   145         -8.57841
Li  19.72049   2.21898  13.92310   146         -7.14839
Li  19.81461   4.81989  12.03884   147         -8.08385
Li  17.69420   2.07078  16.15229   148         -6.69866
Li  17.36250   4.75617  18.35815   149         -8.31800
Li  19.73593   2.19656  18.59728   150         -7.44965
Li  19.77738   4.73777  16.31021   151         -8.66379
Li  17.59144   2.00585  20.54136   152         -6.14051
Li  17.07093   4.99976  22.74605   153         -7.60162
Li  19.43158   2.28685  23.14774   154         -7.92882
Li  19.54511   4.74642  20.78969   155         -8.49199
Li  16.35663   2.66996  24.80954   156         -7.51410
Li  16.35752   5.31991  27.50422   157         -7.58784
Li  19.34323   2.18964  28.02254   158         -7.05304
Li  19.46069   4.48597  25.74287   159         -7.63414
Li  17.22965   7.23947   2.11973   160         -8.28719
Li  17.48974   9.41263   4.84557   161         -8.49622
Li  19.72443   7.28981   4.35401   162         -7.25807
Li  19.61820   9.45014   2.31123   163         -6.92154
Li  17.00477   7.14340   7.16350   164         -7.35451
Li  17.08018   9.50593   9.51282   165         -8.68319
Li  19.71555   7.10733   9.45531   166         -8.16391
Li  19.72532   9.44157   7.07989   167         -8.10699
Li  17.06968   7.12660  11.72954   168         -8.44926
Li  17.02158   9.59844  14.01412   169         -7.63341
Li  19.82992   7.03161  14.02776   170         -8.16465
Li  19.57988   9.74257  11.76114   171         -7.68980
Li  17.11536   6.98163  16.10166   172         -8.07905
Li  16.85421   9.50613  18.17811   173         -7.46101
Li  19.72545   7.08306  18.60312   174         -8.24166
Li  19.79769   9.65526  16.27528   175         -7.15841
Li  16.79112   7.10855  20.65980   176         -7.88127
Li  16.80104   9.50042  23.06711   177         -7.96095
Li  19.36242   7.03765  23.12654   178         -8.18504
Li  19.56828   9.48258  20.69279   179         -6.70927
Li  17.05909   7.38549  25.13975   180         -7.50039
Li  17.61061   9.63056  28.13462   181         -6.49968
Li  19.45666   6.98758  27.91242   182         -7.74445
Li  19.54852   9.37726  25.40022   183         -8.50905
Li  17.53717  11.78257   2.17686   184         -7.04164
Li  17.25185  14.01648   4.77106   185         -8.58610
Li  19.82172  12.03415   4.79046   186         -8.09438
Li  19.73700  13.91351   2.19024   187         -6.87767
Li  17.07639  11.72306   7.13398   188         -8.46221
Li  17.01300  14.01095   9.57046   189         -7.70810
Li  19.58346  11.78636   9.73626   190         -7.66533
Li  19.83925  14.01302   7.02774   191         -8.19307
Li  16.95276  11.79107  11.77974   192         -7.99144
Li  16.70578  13.89978  13.90717   193         -7.27206
Li  19.67224  11.73605  14.24505   194         -6.59033
Li  19.65708  14.24499  11.73470   195         -6.69107
Li  16.64244  11.72734  15.90818   196         -7.44446
Li  16.64069  14.24272  18.44568   197         -7.47443
Li  19.10807  11.70391  18.45611   198         -7.84141
Li  19.35632  13.97481  16.16217   199         -7.64887
Li  16.85263  11.98125  20.65860   200         -7.46485
Li  17.10062  14.03897  23.19030   201         -8.03895
Li  19.72270  11.56196  23.09289   202         -8.28068
Li  19.80116  13.87855  20.51804   203         -7.14654
Li  17.35719  11.79002  25.40356   204         -8.31178
Li  17.73059  14.01103  28.10763   205         -6.39218
Li  19.76568  11.60854  27.97339   206         -7.47179
Li  19.78083  13.82246  25.44321   207         -8.66807
Li  17.72734  16.12734   2.06037   208         -6.48584
Li  17.35578  18.35595   4.75562   209         -8.29948
Li  19.77677  16.32476   4.71426   210         -8.66072
Li  19.75511  18.55481   2.18696   211         -7.51565
Li  17.09166  16.10284   6.97309   212         -8.06563
Li  16.85199  18.15563   9.50380   213         -7.45185
Li  19.78622  16.24887   9.63467   214         -7.22428
Li  19.73440  18.58739   7.06219   215         -8.27027
Li  16.62699  15.89646  11.70997   216         -7.47611
Li  16.63615  18.42231  14.25152   217         -7.45661
Li  19.36512  16.15725  13.99915   218         -7.66643
Li  19.10971  18.44083  11.70001   219         -7.85439
Li  16.70823  16.23677  16.25373   220         -7.28100
Li  16.95556  18.35829  18.37171   221         -7.99635
Li  19.65667  15.89186  18.42227   222         -6.71884
Li  19.66884  18.40303  15.91375   223         -6.59375
Li  17.01138  16.13802  20.57756   224         -7.66620
Li  17.07020  18.42437  23.02727   225         -8.45174
Li  19.84246  16.11978  23.12300   226         -8.18454
Li  19.58234  18.36120  20.42336   227         -7.68899
Li  17.24166  16.11619  25.38264   228         -8.55268
Li  17.53286  18.36669  27.98240   229         -7.09392
Li  19.74082  16.21753  27.96178   230         -6.95720
Li  19.82425  18.10271  25.36226   231         -8.12033
Li  17.60013  20.52821   2.00849   232         -6.34521
Li  17.06843  22.74323   5.00699   233         -7.55366
Li  19.56094  20.77614   4.75973   234         -8.48665
Li  19.44665  23.14153   2.25918   235         -7.80984
Li  16.81395  20.63171   7.09320   236         -7.95672
Li  16.79793  23.03439   9.50625   237         -7.84322
Li  19.57970  20.65561   9.47021   238         -6.70025
Li  19.37005  23.10224   7.03793   239         -8.21739
Li  16.85641  20.63299  11.98335   240         -7.44283
Li  17.10718  23.15632  14.05398   241         -8.10124
Li  19.78476  20.49547  13.89418   242         -7.23650
Li  19.73699  23.06950  11.54949   243         -8.26042
Li  17.02502  20.55671  16.13945   244         -7.67851
Li  17.07369  23.01266  18.42922   245         -8.45729
Li  19.58497  20.39619  18.38730   246         -7.66791
Li  19.82163  23.11380  16.13573   247         -8.16956
Li  17.08001  20.63365  20.65155   248         -8.68276
Li  17.00121  22.98303  22.99934   249         -7.33123
Li  19.72231  20.69434  23.07274   250         -8.12518
Li  19.71599  23.03911  20.71488   251         -8.14691
Li  17.48344  20.73355  25.30898   252         -8.49880
Li  17.21233  22.89168  28.05246   253         -8.23109
Li  19.60978  20.71338  27.85753   254         -6.86825
Li  19.71886  22.85373  25.80338   255         -7.22229
Li  16.37488  24.81423   2.64696   256         -7.58263
Li  16.37774  27.47301   5.36339   257         -7.49993
Li  19.44859  25.66124   4.41427   258         -7.62035
Li  19.37767  27.95722   2.12080   259         -7.05302
Li  17.06899  25.14701   7.40403   260         -7.64862
Li  17.58251  28.14263   9.58955   261         -6.05658
Li  19.54983  25.39647   9.35437   262         -8.48168
Li  19.41583  27.84918   7.02821   263         -7.91430
Li  17.35970  25.38332  11.79278   264         -8.29759
Li  17.69630  28.06108  14.00921   265         -6.77441
Li  19.77463  25.40679  13.83169   266         -8.64825
Li  19.72889  27.94551  11.53642   267         -7.47924
Li  17.28346  25.38250  16.12905   268         -8.59858
Li  17.53800  27.93663  18.40619   269         -7.02986
Li  19.80500  25.32770  18.12398   270         -8.08531
Li  19.71520  27.93344  16.24584   271         -7.06227
Li  17.49721  25.29943  20.74292   272         -8.53263
Li  17.20221  28.03625  22.91351   273         -8.21458
Li  19.70573  25.76896  22.89104   274         -7.33633
Li  19.59025  27.83428  20.73040   275         -6.80961
Li  17.08915  25.23288  25.27467   276         -7.92231
Li  17.24838  27.66733  27.72305   277         -7.01221
Li  19.01525  25.35076  27.68815   278         -7.05427
Li  19.00954  27.63183  25.38039   279         -7.12387
Li  21.88549   2.36238   2.29977   280         -6.78594
Li  21.95117   4.23881   4.21184   280         -6.79007
Li  24.24949   1.98265   4.71707   281         -8.34973
Li  24.24726   4.76164   1.91932   282         -8.26256
Li  21.55646   2.05206   6.45522   283         -6.83525
Li  21.95145   4.51125   9.28375   284         -8.14806
Li  24.32799   2.52021   9.18798   285         -7.37836
Li  24.39463   4.31952   6.88769   286         -7.55271
Li  22.16023   2.40812  11.61331   287         -8.44205
Li  22.37638   4.86537  13.81119   288         -7.49608
Li  24.36667   2.18656  13.85726   289         -8.66096
Li  24.54982   4.54263  11.49736   290         -8.04095
Li  21.95976   2.38871  16.22874   291         -8.36984
Li  22.03395   4.65122  18.77743   292         -8.49267
Li  24.23687   2.36212  18.44804   293         -7.95916
Li  24.28122   4.44434  16.33697   294         -8.07806
Li  21.80135   1.89225  21.17503   295         -8.06999
Li  21.68136   4.52543  23.28441   296         -8.56904
Li  24.16960   2.52758  23.37035   297         -7.41498
Li  24.52172   4.43440  21.26700   298         -6.76828
Li  21.39522   2.18818  25.85556   299         -6.54716
Li  21.41077   4.32084  27.99233   300         -6.28544
Li  24.75569   2.23047  27.97673   301         -4.68410
Li  24.00299   4.01553  26.13222   301         -6.69147
Li  21.53571   6.44100   2.01212   302         -6.43437
Li  21.94837   9.30042   4.49541   303         -7.99372
Li  24.36653   6.93453   4.31130   304         -7.55520
Li  24.32126   9.19776   2.49634   305         -7.38195
Li  21.74535   6.96788   6.94321   306         -7.18012
Li  21.90600   9.04212   9.02228   307         -7.07017
Li  24.76844   6.66717   8.96125   308         -8.07185
Li  24.77044   8.96459   6.66406   309         -8.07468
Li  22.17279   6.92900  11.54120   310         -8.33340
Li  21.97249   9.48653  13.80317   311         -8.28777
Li  24.44843   7.01983  13.79892   312         -8.16111
Li  24.67130   9.15350  11.51476   313         -8.37071
Li  22.10833   7.01747  16.31279   314         -8.51700
Li  22.04879   9.27833  18.67897   315         -8.33073
Li  24.43330   6.68076  18.78810   316         -8.34253
Li  24.64234   9.32423  16.27423   317         -7.78951
Li  22.08241   6.86586  21.08474   318         -8.42992
Li  22.10086   9.08783  23.31063   319         -8.42642
Li  24.41641   6.42271  23.76900   320         -8.54426
Li  24.24231   9.13300  21.02855   321         -8.25546
Li  21.68074   6.87688  25.65736   322         -8.56076
Li  21.83043   9.01343  28.29331   323         -8.11064
Li  24.14911   6.82209  27.66753   324         -7.40628
Li  24.53650   8.90828  25.74605   325         -6.69780
Li  22.16460  11.64389   2.40451   326         -8.31749
Li  22.36754  13.79067   4.85047   327         -7.36490
Li  24.57026  11.51640   4.53896   328         -8.04199
Li  24.39026  13.84632   2.16248   329         -8.59613
Li  22.18724  11.54797   6.91024   330         -8.26425
Li  21.98420  13.79968   9.44792   331         -8.33403
Li  24.65722  11.51904   9.14482   332         -8.41646
Li  24.44699  13.79901   6.98318   333         -8.07847
Li  22.21512  11.42966  11.42977   334         -8.08990
Li  21.85166  13.78200  13.78887   335         -7.85107
Li  24.69560  11.67906  13.98393   336         -7.10057
Li  24.67495  13.97380  11.64645   337         -7.26295
Li  22.02763  11.52349  16.18899   338         -7.57716
Li  22.03441  13.96412  18.65894   339         -7.60625
Li  24.37514  11.54728  18.61192   340         -8.12946
Li  24.36421  13.74105  16.42024   341         -7.67048
Li  22.05495  11.48515  20.89070   342         -8.33971
Li  22.11837  13.86305  23.15909   343         -8.58639
Li  24.42981  11.39361  23.48849   344         -8.35366
Li  24.65362  13.89407  20.86871   345         -7.72907
Li  22.04376  11.38321  25.52517   346         -8.49224
Li  21.96247  13.93051  27.79332   347         -8.29172
Li  24.22780  11.70591  27.82806   348         -8.07254
Li  24.32450  13.84524  25.73453   349         -8.25438
Li  21.96563  16.20828   2.36074   350         -8.34137
Li  22.04053  18.76180   4.63203   351         -8.48484
Li  24.32018  16.29426   4.42600   352         -8.24090
Li  24.22405  18.42616   2.33390   353         -8.04181
Li  22.11215  16.28478   6.99305   354         -8.58582
Li  22.06755  18.65229   9.28218   355         -8.31114
Li  24.64369  16.25641   9.28345   356         -7.79138
Li  24.42758  18.74617   6.67431   357         -8.39931
Li  22.02946  16.18111  11.50206   358         -7.67029
Li  22.02236  18.61959  13.96695   359         -7.63415
Li  24.37013  16.39207  13.74774   360         -7.72598
Li  24.37908  18.59454  11.54498   361         -8.11200
Li  21.85226  16.36417  16.36698   362         -7.82848
Li  22.21667  18.71885  18.72437   363         -8.08730
Li  24.67830  16.16192  18.50659   364         -7.24900
Li  24.69505  18.47046  16.18187   365         -7.11001
Li  21.97950  16.34604  20.70526   366         -8.31684
Li  22.18358  18.58766  23.24208   367         -8.28651
Li  24.44962  16.33955  23.17597   368         -8.09956
Li  24.66036  18.61397  21.01059   369         -8.40363
Li  22.36759  16.34591  25.31067   370         -7.38369
Li  22.16400  18.49867  27.75151   371         -8.33314
Li  24.38188  16.29857  27.98495   372         -8.58333
Li  24.56378  18.63473  25.61884   373         -8.01903
Li  21.82442  21.12923   1.87046   374         -8.09327
Li  21.68114  23.26669   4.51328   375         -8.55398
Li  24.53149  21.22828   4.41090   376         -6.69593
Li  24.15926  23.31230   2.50063   377         -7.40197
Li  22.10403  21.05565   6.85083   378         -8.40879
Li  22.08075  23.27566   9.06872   379         -8.42679
Li  24.23956  21.00048   9.13809   380         -8.25683
Li  24.42392  23.70227   6.40874   381         -8.52645
Li  22.06177  20.85213  11.48324   382         -8.30022
Li  22.10015  23.12798  13.83246   383         -8.51117
Li  24.63051  20.82327  13.87999   384         -7.85611
Li  24.43126  23.46059  11.37050   385         -8.38881
Li  21.97368  20.66244  16.35103   386         -8.29339
Li  22.17797  23.21621  18.63011   387         -8.34719
Li  24.67241  20.99052  18.64895   388         -8.38240
Li  24.45012  23.12365  16.36219   389         -8.16911
Li  21.90430  21.09957  21.12883   390         -7.05775
Li  21.74886  23.16831  23.20967   391         -7.20887
Li  24.76852  21.17239  23.50042   392         -8.05413
Li  24.76799  23.46667  21.20101   393         -8.08353
Li  21.95032  20.84869  25.66108   394         -8.04828
Li  21.54280  23.68239  28.13250   395         -6.52743
Li  24.33016  20.94049  27.65884   396         -7.37246
Li  24.37647  23.21056  25.84358   397         -7.52371
Li  21.41358  25.80463   2.16601   398         -6.37108
Li  21.39279  27.94195   4.32085   399         -6.60916
Li  24.03199  26.15652   3.99164   301         -6.65620
Li  24.74723  27.93463   2.15166   301         -4.44882
Li  21.69213  25.61160   6.87174   400         -8.56849
Li  21.80417  28.24619   8.98223   401         -8.03904
Li  24.52136  25.71706   8.89277   402         -6.73979
Li  24.17075  27.61995   6.80316   403         -7.41434
Li  22.03209  25.49225  11.37960   404         -8.48240
Li  21.96450  27.75904  13.92855   405         -8.41757
Li  24.28220  25.69589  13.82033   406         -8.07826
Li  24.23234  27.77673  11.71710   407         -7.94281
Li  22.37141  25.27432  16.35533   408         -7.53074
Li  22.15922  27.73325  18.54238   409         -8.44534
Li  24.55526  25.60513  18.65563   410         -8.05368
Li  24.38269  27.96836  16.29544   411         -8.68129
Li  21.94541  25.63730  20.87473   412         -8.07375
Li  21.55132  28.09231  23.71989   413         -6.73934
Li  24.38580  25.81532  23.25803   414         -7.56241
Li  24.32125  27.62068  20.97378   415         -7.34684
Li  21.94524  25.91104  25.95668   416         -6.79665
Li  21.92427  27.79545  27.87000   416         -6.80136
Li  24.23057  25.38358  28.23612   417         -8.28474
Li  24.24301  28.17566  25.44573   418         -8.34393
Li  26.51067   2.21881   2.17029   301         -4.56610
Li  27.24470   3.99921   4.00847   301         -6.66183
Li  29.87318   2.19520   4.30940   419         -6.58433
Li  29.84803   4.33013   2.16372   420         -6.32609
Li  27.08707   2.52939   6.79100   421         -7.38063
Li  26.74025   4.42655   8.89102   422         -6.70568
Li  29.45786   1.89465   8.98191   423         -8.05884
Li  29.56910   4.52095   6.87512   424         -8.57047
Li  27.02238   2.36335  11.70875   425         -7.97709
Li  26.98557   4.44810  13.82151   426         -8.08412
Li  29.30513   2.39388  13.92439   427         -8.38002
Li  29.22934   4.64635  11.38027   428         -8.48333
Li  26.89265   2.18440  16.29818   429         -8.66442
Li  26.71169   4.54472  18.65733   430         -8.04493
Li  29.10115   2.40942  18.53920   431         -8.43759
Li  28.89003   4.86937  16.34967   432         -7.49491
Li  26.93698   2.52392  20.97076   433         -7.38290
Li  26.87460   4.32732  23.26887   434         -7.58807
Li  29.71083   2.04656  23.70940   435         -6.78843
Li  29.32146   4.50722  20.87415   436         -8.11647
Li  27.01321   1.97618  25.42854   437         -8.32493
Li  27.03052   4.75003  28.24134   438         -8.27213
Li  29.37785   2.35122  27.85711   439         -6.77795
Li  29.31597   4.23806  25.94868   439         -6.82660
Li  27.11645   6.82955   2.48916   440         -7.44350
Li  26.73446   8.91331   4.41290   441         -6.76025
Li  29.58673   6.87520   4.51264   442         -8.55534
Li  29.43864   9.01232   1.86752   443         -8.09614
Li  26.84340   6.42446   6.40121   444         -8.53633
Li  27.02469   9.13457   9.13520   445         -8.24681
Li  29.17961   6.86088   9.07572   446         -8.42008
Li  29.16258   9.08466   6.85396   447         -8.42315
Li  26.83523   6.67943  11.37084   448         -8.36189
Li  26.63022   9.32186  13.88256   449         -7.81827
Li  29.15490   7.01789  13.83958   450         -8.54451
Li  29.20233   9.28062  11.48108   451         -8.30459
Li  26.81116   7.01944  16.35787   452         -8.16693
Li  26.58757   9.14968  18.64995   453         -8.37579
Li  29.09047   6.92891  18.62078   454         -8.33211
Li  29.28776   9.48023  16.35071   455         -8.30171
Li  26.49432   6.68022  21.19521   456         -8.08624
Li  26.49119   8.97252  23.49589   457         -8.04939
Li  29.51754   6.96726  23.21058   458         -7.17340
Li  29.35524   9.03805  21.13753   459         -7.04828
Li  26.89975   6.93714  25.84038   460         -7.54639
Li  26.93497   9.19827  27.65709   461         -7.36046
Li  29.72440   6.45164  28.14380   462         -6.48126
Li  29.31628   9.29738  25.66032   463         -8.05200
Li  27.04114  11.71421   2.33006   464         -8.04517
Li  26.94044  13.84757   4.42036   465         -8.23117
Li  29.22206  11.38179   4.63614   466         -8.49150
Li  29.29910  13.93525   2.35924   467         -8.31419
Li  26.83402  11.39571   6.67334   468         -8.37650
Li  26.61155  13.88942   9.28482   469         -7.77406
Li  29.20676  11.48572   9.28008   470         -8.33901
Li  29.14933  13.86103   6.98704   471         -8.56627
Li  26.88592  11.54553  11.54465   472         -8.12752
Li  26.89326  13.74818  13.74375   473         -7.70408
Li  29.23973  11.52327  13.96553   474         -7.60436
Li  29.22825  13.96566  11.50068   475         -7.64692
Li  26.57372  11.67354  16.17684   476         -7.10770
Li  26.59059  13.97672  18.50802   477         -7.25324
Li  29.05399  11.42656  18.72649   478         -8.09700
Li  29.41301  13.78520  16.36375   479         -7.82235
Li  26.60043  11.52318  21.00931   480         -8.40662
Li  26.80993  13.80137  23.17383   481         -8.10249
Li  29.08339  11.55220  23.23971   482         -8.28219
Li  29.27885  13.80144  20.70919   483         -8.33883
Li  26.69811  11.51033  25.61882   484         -8.02624
Li  26.87614  13.84849  27.98957   485         -8.58796
Li  29.10099  11.64483  27.75364   486         -8.34393
Li  28.89534  13.79276  25.30796   487         -7.39444
Li  26.87949  16.29700   2.16440   488         -8.60607
Li  26.69799  18.62886   4.53788   489         -8.04515
Li  28.89989  16.34362   4.84750   490         -7.36796
Li  29.10397  18.50164   2.40351   491         -8.35194
Li  26.82152  16.34111   6.97938   492         -8.08364
Li  26.60866  18.61425   9.14739   493         -8.40792
Li  29.28491  16.34702   9.45456   494         -8.31130
Li  29.07754  18.58777   6.90936   495         -8.27944
Li  26.58369  16.16498  11.65032   496         -7.25806
Li  26.56487  18.46622  13.98026   497         -7.10419
Li  29.40897  16.36773  13.78540   498         -7.85678
Li  29.04445  18.71555  11.43240   499         -8.07416
Li  26.89693  16.39847  16.41398   500         -7.69721
Li  26.88810  18.59408  18.61399   501         -8.12520
Li  29.23472  16.18209  18.65655   502         -7.64418
Li  29.23785  18.61977  16.18990   503         -7.61103
Li  26.61936  16.25400  20.87141   504         -7.75159
Li  26.83612  18.75015  23.48723   505         -8.36954
Li  29.14672  16.28262  23.15457   506         -8.59516
Li  29.20058  18.65694  20.88646   507         -8.31767
Li  26.94085  16.29830  25.72979   508         -8.25285
Li  27.03536  18.43591  27.82141   509         -8.06228
Li  29.30033  16.21175  27.79044   510         -8.33401
Li  29.22197  18.76137  25.52928   511         -8.48271
Li  26.94269  20.94034   2.49862   512         -7.35796
Li  26.88773  23.21217   4.30313   513         -7.52308
Li  29.31083  20.84934   4.49763   514         -8.02404
Li  29.73598  23.69897   2.01976   515         -6.43668
Li  26.49783  21.17917   6.65758   516         -8.06893
Li  26.50010  23.47069   8.95231   517         -8.09265
Li  29.36286  21.09333   9.02945   518         -7.08409
Li  29.51221  23.17365   6.94961   519         -7.24016
Li  26.59583  20.99110  11.51488   520         -8.37584
Li  26.82202  23.12552  13.79711   521         -8.15515
Li  29.29251  20.65768  13.80299   522         -8.28784
Li  29.08587  23.21644  11.53483   523         -8.33992
Li  26.62754  20.82018  16.27224   524         -7.83487
Li  26.83062  23.46166  18.78604   525         -8.37162
Li  29.21483  20.85819  18.67856   526         -8.32597
Li  29.16265  23.13191  16.31968   527         -8.49979
Li  27.02348  21.00281  21.02794   528         -8.25202
Li  26.84073  23.70858  23.75188   529         -8.53162
Li  29.15956  21.05257  23.31110   530         -8.41381
Li  29.18142  23.27354  21.08816   531         -8.43378
Li  26.72851  21.23719  25.74874   532         -6.65257
Li  27.11072  23.31899  27.65984   533         -7.40449
Li  29.44010  21.13528  28.28910   534         -8.08972
Li  29.58173  23.26998  25.65431   535         -8.55522
Li  27.03322  25.39200   1.92380   536         -8.27434
Li  27.01489  28.16257   4.71963   537         -8.35554
Li  29.31344  25.91221   4.20368   538         -6.78694
Li  29.32303  27.79783   2.29031   538         -6.83157
Li  26.86803  25.82564   6.88870   539         -7.55488
Li  26.94464  27.62738   9.18489   540         -7.38153
Li  29.31213  25.63412   9.28225   541         -8.09115
Li  29.71343  28.08701   6.44629   542         -6.79066
Li  26.71168  25.60137  11.49819   543         -8.06103
Li  26.89101  27.96094  13.85854   544         -8.68073
Li  28.89317  25.27759  13.80406   545         -7.49684
Li  29.10541  27.73440  11.61117   546         -8.44054
Li  26.98180  25.70391  16.33171   547         -8.06992
Li  27.03347  27.77685  18.44360   548         -7.94840
Li  29.22966  25.48627  18.77274   549         -8.48586
Li  29.30105  27.76340  16.22810   550         -8.38128
Li  26.74276  25.71464  21.26429   551         -6.75051
Li  27.09383  27.62564  23.35487   552         -7.39897
Li  29.57529  25.61906  23.27903   553         -8.56667
Li  29.45781  28.24597  21.17456   554         -8.06597
Li  27.24824  26.15235  26.14209   301         -6.69210
Li  26.51720  27.92032  28.00159   301         -4.56455
Li  29.84839  25.81230  27.99214   555         -6.35277
Li  29.87479  27.95310  25.85367   556         -6.49115
Li  31.90210   2.19489   2.11827   557         -7.04561
Li  31.80923   4.47843   4.41617   558         -7.61926
Li  34.90161   2.65910   5.35461   559         -7.50965
Li  34.88730   5.33149   2.66036   560         -7.56900
Li  31.83963   2.29071   7.02722   561         -7.92913
Li  31.71474   4.74972   9.36259   562         -8.48861
Li  33.68191   1.99252   9.60494   563         -6.08742
Li  34.18774   4.99944   7.41174   564         -7.59248
Li  31.52677   2.19629  11.55091   565         -7.50730
Li  31.49049   4.73566  13.85131   566         -8.66109
Li  33.56732   2.07169  14.00832   567         -6.73637
Li  33.90425   4.76232  11.80315   568         -8.30488
Li  31.54552   2.21630  16.23756   569         -7.09397
Li  31.44839   4.81929  18.12220   570         -8.08685
Li  33.71629   2.19639  18.40414   571         -7.02812
Li  33.98246   4.75993  16.11956   572         -8.59516
Li  31.67328   2.30425  20.73882   573         -6.83692
Li  31.56360   4.36662  22.89675   574         -7.32070
Li  34.05975   2.10704  22.92433   575         -8.18817
Li  33.77078   4.85737  20.76088   576         -8.49180
Li  32.26054   2.50196  25.38343   577         -7.13713
Li  32.25334   4.78869  27.69103   578         -7.04634
Li  34.00556   2.45916  27.73021   579         -6.96877
Li  34.18425   4.91072  25.27521   580         -7.86137
Li  31.81425   6.98841   2.25578   581         -7.77804
Li  31.71009   9.37278   4.75614   582         -8.49709
Li  34.20957   7.39161   5.01738   583         -7.55308
Li  33.65556   9.61840   2.02556   584         -6.42012
Li  31.89699   7.03929   7.03393   585         -8.19806
Li  31.69040   9.48070   9.46594   586         -6.72370
Li  34.46951   7.09859   9.50397   587         -7.86671
Li  34.45145   9.50801   7.10118   588         -7.97029
Li  31.53234   7.08181  11.55241   589         -8.22985
Li  31.47028   9.65268  13.89016   590         -7.16776
Li  34.15304   6.99046  14.05281   591         -8.09820
Li  34.40805   9.50993  11.97763   592         -7.46022
Li  31.43177   7.03185  16.12997   593         -8.17549
Li  31.68249   9.74370  18.39078   594         -7.67896
Li  34.19417   7.12975  18.42414   595         -8.44056
Li  34.24062   9.60063  16.14270   596         -7.65216
Li  31.54452   7.10405  20.70492   597         -8.14164
Li  31.53955   9.45039  23.07677   598         -8.11373
Li  34.25282   7.14304  23.00261   599         -7.41606
Li  34.18208   9.50865  20.64721   600         -8.68598
Li  31.54828   7.28337  25.80613   601         -7.26315
Li  31.65136   9.43925  27.85195   602         -6.90606
Li  34.04472   7.24150  28.04857   603         -8.23690
Li  33.77936   9.39936  25.30083   604         -8.46793
Li  31.51161  11.59462   2.18575   605         -7.45200
Li  31.48286  13.81335   4.71376   606         -8.66274
Li  33.90762  11.77930   4.74992   607         -8.31813
Li  33.53712  14.00703   2.06011   608         -6.44352
Li  31.53704  11.55516   7.06029   609         -8.28199
Li  31.47261  13.88690   9.63872   610         -7.20856
Li  34.41063  11.98440   9.49941   611         -7.46377
Li  34.17104  14.03460   6.96631   612         -8.05144
Li  32.15244  11.70218  11.70106   613         -7.85217
Li  31.90429  13.98123  13.99683   614         -7.65199
Li  34.62656  11.72672  14.24823   615         -7.45097
Li  34.62628  14.24285  11.70888   616         -7.48254
Li  31.59360  11.73538  15.91245   617         -6.59423
Li  31.60884  14.24457  18.42427   618         -6.72645
Li  34.30681  11.78764  18.37484   619         -7.98815
Li  34.56127  13.90116  16.25210   620         -7.28723
Li  31.68238  11.78183  20.42436   621         -7.68342
Li  31.42090  14.01976  23.12551   622         -8.20117
Li  34.19267  11.72458  23.02395   623         -8.44731
Li  34.24965  14.00690  20.57699   624         -7.68064
Li  31.43998  12.03434  25.36448   625         -8.12273
Li  31.52885  13.92006  27.96714   626         -6.90549
Li  33.72489  11.78136  27.99154   627         -7.01165
Li  34.01321  14.02439  25.38321   628         -8.56969
Li  31.52161  16.21980   2.19305   629         -6.94485
Li  31.44458  18.10093   4.79213   630         -8.09602
Li  34.02617  16.12494   4.77634   631         -8.56490
Li  33.73583  18.36784   2.18512   632         -7.12686
Li  31.42848  16.12634   7.02874   633         -8.17494
Li  31.68035  18.35772   9.73692   634         -7.67037
Li  34.25284  16.12849   9.56866   635         -7.68435
Li  34.18983  18.42439   7.13131   636         -8.46085
Li  31.60464  15.89441  11.73956   637         -6.68546
Li  31.59401  18.40231  14.24671   638         -6.57251
Li  34.55291  16.24068  13.90609   639         -7.27423
Li  34.30957  18.35476  11.78231   640         -7.99543
Li  31.90266  16.16331  16.15896   641         -7.65717
Li  32.15434  18.44219  18.45629   642         -7.85135
Li  34.63317  15.89829  18.44457   643         -7.46843
Li  34.62360  18.42345  15.90927   644         -7.45577
Li  31.47033  16.25253  20.52075   645         -7.18619
Li  31.53448  18.58472  23.09285   646         -8.27093
Li  34.17008  16.10256  23.18092   647         -8.06425
Li  34.41155  18.15808  20.65353   648         -7.48029
Li  31.48569  16.31740  25.43767   649         -8.66107
Li  31.50741  18.54894  27.96789   650         -7.53946
Li  33.53877  16.12820  28.10715   651         -6.46177
Li  33.90641  18.34782  25.39495   652         -8.31089
Li  31.65075  20.70880   2.30347   653         -6.88138
Li  31.54403  22.85092   4.36393   654         -7.26756
Li  33.77958  20.72222   4.84197   655         -8.52008
Li  34.05094  22.88775   2.10723   656         -8.23845
Li  31.54399  20.70509   7.08423   657         -8.12354
Li  31.55141  23.03467   9.44016   658         -8.16365
Li  34.18818  20.63580   9.50619   659         -8.67876
Li  34.26513  22.98194   7.16859   660         -7.29967
Li  31.68091  20.39562  11.76646   661         -7.67376
Li  31.44375  23.11642  14.02172   662         -8.14997
Li  34.24015  20.55323  14.01744   663         -7.66067
Li  34.18968  23.01249  11.72507   664         -8.46524
Li  31.47522  20.49051  16.26836   665         -7.19756
Li  31.53588  23.06640  18.60466   666         -8.26625
Li  34.40630  20.63810  18.17875   667         -7.45115
Li  34.15401  23.16456  16.10644   668         -8.09241
Li  31.69222  20.65929  20.68984   669         -6.73087
Li  31.89537  23.10769  23.12043   670         -8.19421
Li  34.45427  20.63695  23.06483   671         -7.96971
Li  34.47276  23.03340  20.65490   672         -7.86044
Li  31.70745  20.77074  25.40270   673         -8.48165
Li  31.81359  23.14517  27.90619   674         -7.75678
Li  33.66463  20.52626  28.15762   675         -6.35247
Li  34.18289  22.72734  25.15936   676         -7.52878
Li  32.24804  25.35420   2.47437   677         -6.99921
Li  32.24722  27.63806   4.77615   678         -7.14612
Li  34.17747  25.23043   4.88226   679         -7.95016
Li  34.00656  27.66791   2.44645   680         -6.97771
Li  31.55873  25.76292   7.27274   681         -7.33427
Li  31.67448  27.84072   9.41304   682         -6.78219
Li  33.77042  25.30528   9.42042   683         -8.55350
Li  34.06669  28.03587   7.25161   684         -8.17424
Li  31.45799  25.32459  12.03799   685         -8.06392
Li  31.54039  27.92608  13.91826   686         -7.12558
Li  33.99191  25.38307  14.02878   687         -8.58791
Li  33.72482  27.92880  11.74275   688         -7.09633
Li  31.48625  25.40770  16.32201   689         -8.65956
Li  31.53446  27.94469  18.60506   690         -7.42424
Li  33.90100  25.39217  18.36964   691         -8.32247
Li  33.56516  28.06473  16.15110   692         -6.71510
Li  31.71948  25.39384  20.79622   693         -8.49899
Li  31.83876  27.85063  23.14288   694         -7.91948
Li  34.20878  25.12778  22.76418   695         -7.60826
Li  33.67170  28.11559  20.54984   696         -6.20315
Li  31.79988  25.66280  25.73615   697         -7.62504
Li  31.90546  27.96134  28.01692   698         -7.04993
Li  34.89328  24.81742  27.52572   699         -7.60379
Li  34.90098  27.45007  24.79803   700         -7.47947
Li  36.43909   2.30486   2.28581   701         -6.02880
Li  36.97622   4.80627   4.82154   702         -6.36679
Li  38.09558   2.10011   4.82244   703         -6.14467
Li  38.08201   4.81476   2.06293   704         -6.09477
Li  36.84810   2.41409   7.67943   705         -6.20680
Li  36.56831   4.57231   9.75890   706         -7.17881
Li  38.66015   2.10995   9.99089   707         -5.87787
Li  39.04336   4.37282   8.17896   708         -2.90286
Li  35.99645   2.12562  11.68819   709         -7.57764
Li  36.20775   4.41703  13.75331   710         -6.76266
Li  38.57636   2.19851  14.04587   711         -5.73528
Li  38.74014   4.37751  12.16265   712         -5.97661
Li  36.22397   2.35996  15.83794   713         -6.76534
Li  36.40689   4.74770  18.50114   714         -7.01702
Li  38.49936   2.39804  18.07551   715         -6.80973
Li  38.91955   4.66423  15.99183   716         -5.20718
Li  36.48604   2.42689  20.42230   717         -6.56409
Li  36.22741   4.82687  22.84016   718         -7.18116
Li  38.34671   2.54220  23.11966   719         -6.01410
Li  38.48282   4.41025  20.62178   717         -5.90240
Li  36.18516   2.41159  25.40004   720         -5.95694
Li  36.18660   4.75046  27.78357   720         -5.86772
Li  37.66186   2.50364  27.65055   720         -3.04795
Li  38.26004   4.91177  25.24051   721         -6.78627
Li  36.84586   7.66641   2.38982   722         -6.42219
Li  36.56008   9.75817   4.56153   723         -7.20259
Li  39.06499   8.22825   4.37606   724         -2.48330
Li  38.66943   9.96841   2.02063   725         -6.12385
Li  36.80932   7.07254   7.04451   726         -7.19205
Li  36.83938   9.55304   9.52266   727         -8.18747
Li  39.11676   7.35400   9.13096   728         -4.40208
Li  39.09414   9.18450   7.31012   728         -4.53543
Li  36.44255   6.98752  11.95498   729         -8.05387
Li  37.03926   9.54746  14.03678   730         -7.32113
Li  39.11951   6.80121  13.85118   731         -5.86473
Li  39.12475   9.00427  11.86199   732         -4.63767
Li  36.67371   6.92471  16.05610   733         -8.31728
Li  36.54997   9.25670  18.31572   734         -8.33498
Li  38.70384   6.72077  18.48704   735         -6.34387
Li  39.07159   9.15064  16.33777   736         -6.24017
Li  36.31010   7.02778  20.70656   737         -7.32879
Li  36.33069   9.45815  23.13795   738         -7.36653
Li  38.41988   7.02246  23.16864   739         -6.03637
Li  38.63307   9.01043  21.10728   740         -6.01372
Li  36.22992   7.34303  25.34223   741         -7.14376
Li  36.49913   9.74340  27.74500   742         -6.54080
Li  38.34124   7.06095  27.63428   743         -6.16848
Li  38.48087   9.51291  25.73299   742         -5.93011
Li  35.99780  11.68164   2.11774   744         -7.57596
Li  36.24670  13.74011   4.42113   745         -6.62321
Li  38.67824  12.16869   4.41368   746         -5.86273
Li  38.58244  14.06407   2.18042   747         -5.56452
Li  36.47168  11.93393   6.94826   748         -7.99216
Li  37.05282  14.03242   9.51955   749         -7.29349
Li  39.14228  11.86366   9.01119   750         -4.85119
Li  39.12895  13.83432   6.78664   751         -5.89156
Li  37.07393  11.70072  11.68717   752         -7.78711
Li  37.33814  13.92518  13.93139   753         -7.49867
Li  39.32678  11.52164  13.98972   754         -6.46854
Li  39.31389  13.97838  11.53410   755         -6.47146
Li  37.63523  11.73841  16.38580   756         -5.59853
Li  37.62310  13.76055  18.42121   757         -5.64088
Li  39.27994  11.10289  19.07941   758         -1.99593
Li  39.52239  14.00127  16.15681   759         -5.80715
Li  36.57529  11.83921  20.89877   760         -8.32098
Li  36.66361  14.08228  23.24479   761         -8.31589
Li  38.71812  11.66690  23.46044   762         -6.31242
Li  39.06203  13.82297  21.01207   763         -6.32480
Li  36.43024  11.66992  25.41098   764         -7.01112
Li  36.22393  14.31168  27.81575   765         -6.71931
Li  38.48006  12.13316  27.80904   766         -6.64608
Li  38.93507  14.13048  25.50967   767         -5.29691
Li  36.22774  15.83848   2.33691   768         -6.76409
Li  36.42382  18.47228   4.73612   769         -7.08569
Li  38.92667  16.01303   4.64871   770         -5.22886
Li  38.48294  18.01973   2.34373   771         -6.65992
Li  36.64670  16.05632   6.91559   772         -8.32282
Li  36.58006  18.29871   9.25418   773         -8.31366
Li  39.06313  16.32037   9.13582   774         -6.37854
Li  38.71538  18.48357   6.69391   775         -6.27449
Li  37.63643  16.38587  11.72692   776         -5.61813
Li  37.66039  18.41608  13.76411   777         -5.56479
Li  39.53400  16.14179  13.99526   778         -5.84955
Li  39.27608  19.03516  11.06991   779         -2.49909
Li  37.33864  16.21845  16.21960   780         -7.54985
Li  37.07825  18.44257  18.47033   781         -7.81146
Li  39.33268  16.14719  18.63043   782         -6.48856
Li  39.33314  18.61712  16.17521   783         -6.45027
Li  37.04889  16.11832  20.62883   784         -7.30297
Li  36.46682  18.21137  23.20146   785         -7.98924
Li  39.12193  16.32853  23.38623   786         -5.85144
Li  39.13930  18.28133  21.14734   787         -4.87858
Li  36.24146  16.39957  25.73698   788         -6.61707
Li  36.00014  18.46394  28.04321   789         -7.55320
Li  38.59217  16.06561  27.98359   790         -5.58796
Li  38.67799  17.97057  25.75595   791         -5.81434
Li  36.50343  20.39359   2.40977   792         -6.50981
Li  36.22620  22.79004   4.83234   793         -7.05334
Li  38.49331  20.63722   4.42814   794         -6.01601
Li  38.32643  23.06488   2.50975   795         -6.27130
Li  36.31717  20.69845   7.01591   796         -7.27323
Li  36.31177  23.11506   9.43943   797         -7.28426
Li  38.62794  21.11230   9.04045   798         -6.02143
Li  38.39571  23.11169   6.98821   799         -5.92929
Li  36.55204  20.88556  11.84495   800         -8.34621
Li  36.65782  23.21606  14.10297   801         -8.32713
Li  39.07349  21.00674  13.81593   802         -6.23276
Li  38.69611  23.43821  11.67218   803         -6.27633
Li  37.04033  20.60642  16.11548   804         -7.38465
Li  36.44563  23.16793  18.20223   805         -8.06298
Li  39.12379  21.14058  18.30272   806         -4.60188
Li  39.12664  23.32866  16.29587   807         -5.88476
Li  36.83740  20.59466  20.62639   808         -8.18684
Li  36.80680  23.05184  23.13205   809         -7.24583
Li  39.10708  20.96362  22.83447   810         -4.47719
Li  39.10527  22.79871  21.03144   810         -4.39507
Li  36.57197  20.37565  25.59531   811         -7.12228
Li  36.83680  22.45933  27.77301   812         -6.20404
Li  38.64664  20.18829  28.13116   813         -5.98946
Li  39.03099  21.95743  25.77316   814         -2.78753
Li  36.20853  25.40291   2.37861   815         -5.62274
Li  36.21177  27.72344   4.74769   815         -5.71572
Li  38.23594  25.23187   4.91462   816         -6.80324
Li  37.60325  27.64634   2.49385   815         -2.45987
Li  36.22382  25.30388   7.32481   817         -7.14171
Li  36.48897  27.71611   9.74199   818         -6.53948
Li  38.50098  25.73415   9.53357   818         -5.98469
Li  38.33281  27.61458   7.05841   819         -6.12731
Li  36.39644  25.40524  11.65401   820         -7.05909
Li  36.22362  27.78894  14.31058   821         -6.80654
Li  38.91858  25.47763  14.17191   822         -5.11706
Li  38.50138  27.74525  12.07513   823         -6.83038
Li  36.21247  25.72849  16.40327   824         -6.77502
Li  35.99069  28.01588  18.46995   825         -7.58317
Li  38.73559  25.75446  17.99246   826         -5.99265
Li  38.56894  27.94243  16.11842   827         -5.72519
Li  36.56124  25.57483  20.40815   828         -7.26487
Li  36.85723  27.72331  22.49756   829         -6.39652
Li  39.07484  25.78406  21.95210   830         -2.53632
Li  38.68524  28.03675  20.14910   831         -6.01509
Li  36.97091  25.30747  25.35939   832         -6.35980
Li  36.43694  27.83959  27.86072   833         -6.04185
Li  38.06827  25.29561  28.06051   834         -5.96473
Li  38.11292  28.07490  25.36857   835         -6.25117
O    4.91023  10.32376   9.39272   836        -60.37470
O    6.15998  10.27130   9.35580   836        -60.37470
O    6.61247  20.76847   5.99352   837        -59.77569
O    7.67079  21.48835   5.91187   837        -59.77569
O    4.13219  16.21481  18.33549   838        -56.90873
O    3.95961  16.24411  17.17980   838        -56.90861
O    6.33285   6.79298  23.32648   839        -60.32639
O    7.57498   6.79295  23.32649   839        -60.32639
O    6.71647  23.17261  24.15966   840        -51.80728
O    6.68580  23.52897  22.84823   840        -51.80739
O   42.98163   7.45199  17.23235   841        -60.32634
O   44.22374   7.45132  17.22742   841        -60.32640
O   44.69972   5.92876   8.36066   842        -49.90964
O   45.53562   6.83121   7.76131   842        -49.90950
O   44.85032  16.77858  25.25697   843        -57.91085
O   44.41796  18.01791  25.29665   843        -57.91579
O   43.79666  19.20936  18.13262   844        -57.16301
O   44.82380  19.92858  17.71563   844        -57.15476
O   45.63855  20.04522   6.97772   845        -60.32639
O   46.88068  20.04524   6.97758   845        -60.32639
 884
li-reaction.xyz                           2000   -41173.36  49.88  28.13  28.11  90.00  90.00  90.00
Li  12.02380   2.20249   2.16292     1         -5.62944
Li  11.86197   4.67177   4.62622     2         -5.78468
Li  14.44303   2.58909   4.76018     3         -8.25804
Li  14.46633   4.74027   2.50448     4         -8.28357
Li  12.08746   2.57365   6.89565     5         -4.23070
Li  11.99619   4.99356   9.22473     6         -6.34953
Li  14.01095   2.35667   9.51027     7         -7.08899
Li  14.21960   4.93331   6.94360     8         -6.80498
Li  12.02257   2.50154  11.49575     7         -6.21581
Li  12.22610   4.36329  13.97164     9         -6.46581
Li  14.34384   2.17438  14.23288    10         -5.79229
Li  14.17038   4.79603  11.67164    11         -7.32134
Li  12.13869   1.98555  16.30290    10         -5.45136
Li  11.70735   4.94855  18.47100    12         -5.91639
Li  14.02945   2.55556  18.73504    13         -7.28809
Li  14.20345   4.92791  16.28267    14         -7.66950
Li  11.61172   2.54523  20.64186    15         -6.08145
Li  11.49987   4.67659  22.62963    16         -5.64615
Li  13.70699   2.41174  22.97321    17         -7.37435
Li  13.94267   4.75655  20.68888    18         -7.38426
Li  12.35212   2.42294  25.84067    19         -5.57340
Li  12.27180   4.56339  28.10155    19         -5.53261
Li  14.42470   2.21833  28.27449    20         -6.77122
Li  12.46110   5.03657  25.51307    19         -3.05949
Li  12.08097   6.94265   2.51817    21         -3.67292
Li  12.04166   9.30834   4.90841    22         -6.31955
Li  14.17640   7.00701   4.90515    23         -6.67127
Li  13.98714   9.51531   2.30660    24         -7.20124
Li  11.96583   6.82930   6.80930    25         -5.72089
Li  11.85086   9.29227   9.19135    26         -6.14798
Li  14.15974   7.21989   9.29867    27         -7.18750
Li  14.13919   9.31438   7.14281    28         -7.11160
Li  11.67212   6.89989  11.33327    29         -5.86665
Li  11.89986   8.60507  13.68373    30         -5.83047
Li  14.50337   6.99046  13.77463    31         -7.07417
Li  13.84249   9.25495  11.57055    32         -6.76855
Li  11.77959   6.51892  15.99263    33         -5.68676
Li  11.15700   9.62884  18.94088    34         -4.70625
Li  13.59762   7.43257  18.41517    35         -7.68877
Li  13.64298   9.53208  16.19909    36         -7.56381
Li  11.74103   7.21757  20.90686    37         -6.81524
Li  11.73978   9.58966  23.31543    38         -6.83225
Li  13.58554   7.09451  23.39146    39         -7.88341
Li  14.05017   9.43321  21.07016    40         -7.49221
Li  11.41812   7.90962  25.82876    41         -5.38394
Li  11.59499   9.76216  27.98190    42         -5.77575
Li  13.71423   7.47325  27.99250    43         -7.57967
Li  14.00393   9.79501  25.73093    44         -7.44177
Li  12.03693  11.53289   2.49773    24         -6.16997
Li  12.22310  13.97346   4.43564    45         -6.55701
Li  14.19340  11.72263   4.75773    46         -7.17574
Li  14.33561  14.28532   2.20582    47         -6.12443
Li  11.68654  11.34180   6.92167    48         -5.98130
Li  11.86110  13.64648   8.74923    49         -6.27402
Li  13.99569  11.61435   9.20277    50         -6.71982
Li  14.45432  13.81824   6.95873    51         -7.21188
Li  11.86547  11.51563  11.20726    52         -6.09464
Li  11.52086  14.19370  14.12828    53         -5.70707
Li  13.22679  11.66498  14.15099    54         -7.38646
Li  13.33033  14.25912  11.63177    55         -7.42720
Li  11.42333  11.64240  16.66183    56         -5.21724
Li  11.38225  13.84453  18.84420    57         -4.75715
Li  13.72772  11.50673  19.01220    58         -7.56990
Li  13.62659  14.07587  16.31610    59         -7.48997
Li  11.20198  11.57256  20.81767    34         -4.98357
Li  11.80858  14.54073  23.88174    60         -5.92317
Li  13.62721  12.09873  23.06504    61         -7.24143
Li  13.68022  14.20774  20.95954    62         -7.64116
Li  11.72384  11.93353  25.43515    63         -5.80947
Li  12.11612  14.25563  28.46912    64         -4.94325
Li  14.00487  11.75742  27.90316    65         -7.60106
Li  14.20245  14.17776  25.49408    66         -7.64297
Li  12.13384  16.34348   2.05943    64         -5.05318
Li  11.69250  18.69766   4.96422    67         -5.70553
Li  14.12505  16.37136   4.93266    68         -7.44480
Li  13.98412  18.84791   2.54300    69         -7.28249
Li  11.81692  16.03579   6.61296    70         -5.97587
Li  11.24620  18.97192   9.57454    71         -5.29757
Li  13.68032  16.31510   9.49087    72         -7.51366
Li  13.66805  18.39356   7.35984    73         -7.21732
Li  11.39091  16.72446  11.57282    74         -4.44499
Li  11.41335  18.93806  13.78831    75         -4.74189
Li  13.58620  16.47159  14.10943    76         -7.70470
Li  13.75542  19.01239  11.44046    77         -7.66954
Li  11.52319  16.27984  16.38150    78         -5.73658
Li  11.85991  19.03206  19.20481    79         -6.10746
Li  13.35836  16.28137  18.80701    80         -7.41911
Li  13.23181  18.87676  16.27860    81         -7.46158
Li  11.86994  16.89743  21.71065    82         -6.18664
Li  11.67796  19.19464  23.51079    83         -5.92967
Li  14.45623  16.72638  23.48077    84         -7.22613
Li  13.98058  18.93920  21.22940    85         -6.70342
Li  12.22468  16.56247  26.02585    86         -6.49385
Li  12.03471  19.02846  27.94988    87         -6.13302
Li  14.33516  16.26359  28.26001    88         -6.13460
Li  14.18882  18.80726  25.67101    89         -7.14294
Li  11.62143  20.82672   2.38416    90         -6.01509
Li  11.49652  22.63877   4.58468    91         -5.39000
Li  14.05860  20.76114   4.70844    92         -7.23788
Li  13.77351  22.99837   2.37077    93         -7.13326
Li  11.71806  20.88992   7.07297    94         -6.70600
Li  11.70679  23.37306   9.58533    95         -6.74741
Li  13.98447  21.09587   9.34246    96         -7.67756
Li  13.64686  23.39701   7.10715    97         -7.80004
Li  11.18641  20.93324  11.50585    71         -4.76124
Li  11.81060  23.97454  14.40140    98         -5.85245
Li  13.64415  21.02401  14.24379    99         -7.40434
Li  13.67563  23.09039  12.05160   100         -7.65737
Li  11.90558  21.88251  16.72238   101         -5.95342
Li  11.66746  23.62182  19.07946   102         -5.91351
Li  13.85753  21.27825  18.84836   103         -6.80662
Li  14.49945  23.53997  16.65302   104         -7.05992
Li  11.84766  21.25091  21.21101   105         -6.17745
Li  11.95614  23.71829  23.63189   106         -5.63916
Li  14.15462  21.22338  23.28621   107         -7.12628
Li  14.13847  23.32731  21.13864   108         -7.16720
Li  12.05604  21.22096  25.51729   109         -6.26079
Li  12.05854  23.56507  27.92460   110         -3.48769
Li  14.00420  20.99674  28.11523    87         -6.91874
Li  14.17042  23.52509  25.53328   111         -6.67433
Li  12.34628  25.89191   2.42255   112         -5.84376
Li  12.35421  28.10672   4.60003   112         -5.64651
Li  12.49177  25.51603   5.07633   112         -3.30010
Li  14.47320  28.34540   2.15135    20         -6.84087
Li  11.46413  25.93583   7.89811   113         -5.54791
Li  11.60073  28.08508   9.79240   114         -6.00571
Li  13.99500  25.75026   9.68660   115         -7.35437
Li  13.69699  28.10828   7.52300   116         -7.07273
Li  11.67312  25.56441  11.85155   117         -5.70581
Li  12.14612  28.46784  14.00142    10         -5.64799
Li  14.14196  25.63148  14.15949   118         -7.44721
Li  14.03707  27.96665  11.62040   119         -7.11085
Li  12.23274  26.17333  16.47026   120         -6.42187
Li  12.04440  28.05524  18.91802   121         -6.29334
Li  14.17024  25.72564  18.75165   122         -7.29675
Li  14.34310  28.32279  16.18532    10         -5.80679
Li  11.98509  25.54257  21.18087   123         -6.37916
Li  12.06341  27.96499  23.57603   124         -3.45390
Li  14.18884  25.59545  23.46991   125         -6.77369
Li  14.01604  28.17883  20.93358   121         -7.28965
Li  11.87324  25.84534  25.80147   126         -5.91766
Li  11.99915  28.35831  28.32987     1         -4.51977
Li  14.46179  25.74349  27.86572   127         -8.20172
Li  14.47840  27.97690  25.69042   128         -8.28327
Li  16.84485   2.40681   2.34750   129         -8.30380
Li  17.11887   4.62237   4.70877   130         -8.21852
Li  19.14294   2.25889   4.79200   131         -6.96610
Li  19.12865   4.80726   2.18753   132         -7.28357
Li  16.70005   2.58066   7.19598   133         -8.02384
Li  16.26255   4.92186   9.40450   134         -7.87197
Li  18.98747   2.00157   9.44835   135         -8.05728
Li  19.01681   4.48341   7.17742   136         -7.96976
Li  16.56117   2.29971  11.94298   137         -7.32745
Li  16.76417   4.65578  14.01030   138         -7.80409
Li  19.12471   2.41369  14.30401   139         -7.81882
Li  19.17228   4.96471  11.80704   140         -8.13250
Li  16.62732   2.42134  16.36001   141         -8.28630
Li  16.51232   4.82171  18.69732   142         -7.96603
Li  19.07273   2.42080  18.63869   143         -8.22751
Li  18.98425   4.65660  16.32007   144         -7.72567
Li  16.27968   2.34475  20.86552   145         -8.54451
Li  16.32356   5.07521  23.08693   146         -8.03756
Li  18.45377   2.35806  23.62966   147         -7.96854
Li  18.72782   4.56243  20.90568   148         -8.51710
Li  15.76576   2.79315  25.26362   149         -7.92336
Li  15.80992   5.20160  27.74731   150         -7.86919
Li  17.87066   2.99077  27.46024   151         -6.40228
Li  18.29557   4.90036  25.56965   151         -6.68773
Li  16.73375   7.23907   2.52178   152         -7.89493
Li  16.27041   9.44781   4.85096   153         -7.92517
Li  18.98783   7.25672   4.44795   154         -8.02389
Li  19.00054   9.45631   1.91504   155         -7.97461
Li  16.65500   7.37769   7.29802   156         -8.32759
Li  16.34977   9.57235   9.57108   157         -8.57462
Li  19.04294   7.33411   9.54152   158         -8.31666
Li  19.05156   9.54374   7.29604   159         -8.26585
Li  16.63908   6.84422  11.71651   160         -7.28659
Li  16.21518   9.51745  14.05572   161         -8.16959
Li  18.56045   7.05804  14.16865   162         -7.81543
Li  19.01146   9.52501  11.70604   163         -7.89987
Li  16.61326   7.05162  16.54394   164         -7.62689
Li  16.21850   9.30609  18.70315   165         -8.24676
Li  18.81450   6.95057  18.52635   166         -8.14517
Li  18.69594   9.77311  16.23955   167         -7.96283
Li  16.36864   7.06810  20.87547   168         -7.91566
Li  16.38035   9.58290  23.38203   169         -7.86641
Li  18.71220   7.41348  23.00194   170         -8.31231
Li  19.08277   9.71395  20.75314   171         -7.37420
Li  16.29974   7.38904  25.36622   172         -8.05143
Li  16.28788   9.60236  28.12168   173         -8.47674
Li  18.45226   6.87662  28.06637   174         -7.94866
Li  18.69210   9.57082  25.85460   175         -8.49386
Li  16.58626  12.03037   2.32578   176         -6.90548
Li  16.75032  14.05915   4.61963   177         -7.67156
Li  19.16665  11.83894   4.89479   178         -8.16500
Li  19.14355  14.34475   2.39869   179         -7.78743
Li  16.61367  11.78455   6.78439   180         -7.31933
Li  16.19650  14.13007   9.48472   181         -8.20198
Li  19.03417  11.71913   9.46606   182         -7.84495
Li  18.57968  14.19071   7.01894   183         -7.92321
Li  15.61127  11.87045  11.87775   184         -8.17564
Li  15.79428  14.07581  14.00089   185         -8.42528
Li  18.27269  11.75074  14.02124   186         -8.04496
Li  18.28503  14.08246  11.67584   187         -8.07304
Li  16.18697  11.77304  16.57669   188         -8.05517
Li  16.20503  13.86671  18.69331   189         -8.09155
Li  19.07202  11.71272  18.76606   171         -7.29991
Li  18.44228  14.28236  16.18269   190         -7.61810
Li  16.20075  11.75154  21.16576   191         -8.29685
Li  16.59596  13.97108  23.41143   192         -7.75928
Li  18.82155  11.95607  23.50770   193         -8.19328
Li  18.70942  14.23962  20.72735   194         -8.11564
Li  16.56327  11.80925  25.60718   195         -7.86354
Li  16.64969  14.15747  28.05647   196         -8.40120
Li  19.07715  11.86296  28.04885   197         -8.43646
Li  18.99094  14.18226  25.82365   198         -7.69713
Li  16.63719  16.39731   2.39663   199         -8.40004
Li  16.53335  18.72538   4.84261   200         -7.82471
Li  18.97788  16.34968   4.63885   201         -7.68521
Li  19.10218  18.68487   2.37301   202         -8.44532
Li  16.57214  16.55322   7.02590   203         -7.85404
Li  16.19132  18.79014   9.26985   204         -8.31748
Li  18.71555  16.30140   9.70226   205         -8.13995
Li  18.80328  18.58008   6.94017   206         -8.25351
Li  16.18564  16.66896  11.74882   207         -8.11432
Li  16.16662  18.76265  13.85701   208         -8.07197
Li  18.41621  16.26914  14.24290   190         -7.63497
Li  19.07509  18.83225  11.66590   209         -7.27327
Li  15.79591  16.46005  16.42369   210         -8.44491
Li  15.61383  18.66966  18.55586   211         -8.17896
Li  18.27932  16.45554  18.74592   212         -8.03589
Li  18.27922  18.80224  16.40089   213         -8.06076
Li  16.20296  16.41706  20.93041   214         -8.15439
Li  16.62349  18.76323  23.65964   215         -7.26604
Li  18.58034  16.34268  23.41117   216         -7.93651
Li  19.03755  18.81318  20.94850   217         -7.81776
Li  16.78038  16.47804  25.82268   218         -7.67269
Li  16.59905  18.51043  28.11646   219         -6.71673
Li  19.17176  16.19315  28.05685   220         -7.74385
Li  19.17393  18.70895  25.52092   221         -8.15649
Li  16.31328  20.95758   2.29660   222         -8.58180
Li  16.33723  23.16092   5.04644   223         -8.08493
Li  18.71913  20.98878   4.53741   224         -8.52151
Li  18.44234  23.66233   2.35239   225         -8.12390
Li  16.37650  20.91367   6.99875   226         -7.81413
Li  16.38323  23.49975   9.59011   227         -7.91516
Li  19.09324  20.81069   9.66789   209         -7.33838
Li  18.72902  23.11475   7.41518   228         -8.29526
Li  16.20339  21.21792  11.71285   229         -8.23276
Li  16.59401  23.49450  13.90064   230         -7.70329
Li  18.71799  20.78078  14.19190   231         -8.00226
Li  18.81300  23.58517  11.91911   232         -8.16251
Li  16.20765  21.02861  16.36998   233         -8.20677
Li  16.64337  23.68809  18.71103   234         -7.30075
Li  19.00383  21.02665  18.72524   235         -7.93268
Li  18.56309  23.47420  16.26759   236         -7.86633
Li  16.34591  20.98075  20.84742   237         -8.56478
Li  16.65757  23.17849  23.10385   238         -8.29171
Li  19.04529  20.99009  23.11857   239         -8.23656
Li  19.04996  23.22300  20.89265   240         -8.31786
Li  16.26962  21.08937  25.56546   241         -7.87559
Li  16.72509  23.29801  27.88651   242         -7.97560
Li  18.99972  21.07420  28.48667   243         -7.93323
Li  19.00589  23.28314  25.98122   244         -8.00359
Li  15.73621  25.34205   2.73957   245         -7.97417
Li  15.70713  27.74827   5.21008   246         -8.01561
Li  18.31247  25.69359   4.80957   247         -6.61562
Li  17.85438  27.58254   2.95078   247         -6.43810
Li  16.36623  25.47352   7.31486   248         -8.08986
Li  16.29037  28.19607   9.52994   249         -8.53572
Li  18.75585  26.00875   9.53631   250         -8.49845
Li  18.46182  28.20041   6.85072   251         -8.18578
Li  16.47462  25.68633  11.74130   252         -7.89505
Li  16.60789  28.09499  14.05609   253         -8.24358
Li  18.95999  25.85473  14.11636   254         -7.66804
Li  19.10394  28.13296  11.79209   255         -8.25079
Li  16.72808  25.87479  16.41658   256         -7.83318
Li  16.56225  28.22639  18.47957   257         -7.32682
Li  19.17823  25.58741  18.62498   258         -8.13584
Li  19.10644  28.09140  16.11619   259         -7.79057
Li  16.26233  25.60042  21.02542   260         -7.83941
Li  16.71472  27.95639  23.22700   261         -8.00648
Li  19.01780  26.07269  23.25275   262         -7.96739
Li  19.01640  28.57432  20.98468   263         -8.05199
Li  17.10820  25.88186  25.76621   264         -8.26564
Li  16.81009  28.15369  28.07263   265         -8.32522
Li  19.11013  25.74301  28.24673   266         -7.34687
Li  19.08014  28.31026  25.64924   267         -6.91496
Li  20.99784   2.43040   2.42581   268         -7.17689
Li  21.18213   4.68771   4.68319   269         -8.08100
Li  23.69295   2.37106   4.29119   270         -7.27589
Li  23.69876   4.32720   2.36117   270         -7.28448
Li  21.41443   2.23623   7.24619   271         -8.22054
Li  21.35330   4.88807   9.34363   272         -8.48530
Li  23.82955   2.57139   9.11118   273         -7.97808
Li  23.61557   4.64155   6.85200   274         -8.23268
Li  21.32373   2.16609  11.70330   275         -8.28226
Li  21.19183   4.68133  14.12571   276         -7.92193
Li  23.67445   2.79647  13.99817   277         -7.70684
Li  23.64618   4.78386  11.72091   278         -8.31411
Li  21.70651   2.28082  16.43492   279         -7.87208
Li  21.42162   4.85285  18.55814   280         -8.54316
Li  23.74055   2.37550  18.69113   281         -8.32026
Li  23.71007   4.78413  16.51719   282         -8.02077
Li  21.47878   2.49342  20.99170   283         -7.97157
Li  20.92324   4.70147  23.35628   284         -8.40604
Li  23.60349   2.41489  23.59096   285         -8.45425
Li  23.39124   4.76529  21.52960   286         -7.61336
Li  21.01087   2.42337  25.55081   287         -7.86334
Li  20.98122   5.03780  28.04580   288         -7.60098
Li  23.23327   2.69486  27.78526   289         -7.03546
Li  23.58911   5.03744  25.40481   290         -8.17003
Li  21.44231   7.32115   2.26530   291         -8.32806
Li  21.28556   9.37969   4.85876   292         -8.35479
Li  23.67702   6.93005   4.64994   293         -8.29181
Li  23.90578   9.16245   2.58898   294         -7.87553
Li  21.25474   6.82074   6.80522   295         -8.05156
Li  21.56780   9.57804   9.56325   296         -7.72021
Li  23.74926   7.07481   9.46768   297         -8.53143
Li  23.76258   9.50532   7.05695   298         -8.45718
Li  21.44466   7.16511  11.84702   299         -7.70255
Li  21.06186   9.32144  14.23881   300         -7.45938
Li  23.43736   7.33468  14.01284   301         -7.84439
Li  23.67068   9.42605  11.66720   302         -7.64497
Li  21.14811   7.18243  16.23285   303         -7.90863
Li  21.19457   9.42447  18.50904   304         -8.36758
Li  23.65814   7.16909  18.63172   305         -8.39569
Li  23.90548   9.45767  16.61055   306         -7.86984
Li  21.09345   6.96687  21.04582   307         -8.51878
Li  21.09803   9.40122  23.48632   308         -8.48367
Li  23.63452   7.23139  23.28100   309         -6.87937
Li  23.68369   9.23566  21.21114   310         -7.84795
Li  20.93567   7.11421  25.72362   311         -8.40722
Li  21.44806   9.49830  27.89421   312         -8.04697
Li  23.62091   6.83844  28.06905   313         -8.42954
Li  23.41761   9.02999  25.74837   314         -7.65563
Li  21.35130  11.72184   2.10470   315         -8.27601
Li  21.18010  14.17807   4.65663   316         -7.87321
Li  23.66529  11.74441   4.67282   317         -8.28522
Li  23.64273  14.07294   2.75240   318         -7.68155
Li  21.44953  11.93400   7.14465   319         -7.85847
Li  21.09266  14.26314   9.26764   320         -7.43135
Li  23.65777  11.72839   9.38899   321         -7.80518
Li  23.47881  14.09376   7.31125   322         -7.85748
Li  20.82433  11.88502  11.82463   323         -7.16801
Li  21.03037  14.19634  14.14842   324         -7.81300
Li  23.85301  11.82003  14.26773   325         -7.39708
Li  23.83814  14.34483  11.77671   326         -7.29901
Li  21.12126  11.81884  16.08018   327         -8.03127
Li  21.14634  14.42040  18.66296   328         -8.08959
Li  23.50236  11.85526  18.65874   329         -7.50422
Li  23.60343  14.12513  16.37093   330         -8.19704
Li  21.19331  11.96590  21.06531   331         -8.37569
Li  21.14935  14.25273  23.27273   332         -7.85679
Li  23.62196  11.85782  23.32143   333         -8.35511
Li  23.87751  13.90478  21.00485   334         -7.92454
Li  21.42104  11.96140  25.61433   335         -8.48873
Li  21.68409  14.01068  28.21730   336         -7.86881
Li  23.77838  11.81353  28.04849   337         -8.32300
Li  23.72684  13.98479  25.67127   338         -8.06902
Li  21.70284  16.52424   2.20048   339         -7.80069
Li  21.40651  18.57768   4.83663   340         -8.48952
Li  23.72316  16.55847   4.74240   341         -7.97516
Li  23.78755  18.71087   2.38610   342         -8.26168
Li  21.15268  16.29038   7.16050   343         -7.86409
Li  21.20544  18.57103   9.37516   344         -8.35401
Li  23.88912  16.62482   9.42810   345         -7.91806
Li  23.61210  18.67324   7.10781   346         -8.37749
Li  21.13584  16.12442  11.78371   347         -8.14486
Li  21.11835  18.70527  14.34735   348         -8.11267
Li  23.58273  16.42104  14.06098   349         -8.20842
Li  23.45749  18.68249  11.78628   350         -7.46777
Li  21.03217  16.34382  16.27475   351         -7.80258
Li  20.81025  18.65058  18.59476   352         -7.19208
Li  23.84242  16.19170  18.65367   353         -7.13948
Li  23.85121  18.71346  16.17633   354         -7.52079
Li  21.10989  16.26413  21.16223   355         -7.37388
Li  21.47123  18.61555  23.28067   356         -7.79979
Li  23.47379  16.44779  23.12158   357         -7.84060
Li  23.66880  18.82219  21.03962   358         -7.81695
Li  21.19173  16.37481  25.78930   359         -7.87624
Li  21.34972  18.80114  28.30997   360         -8.29664
Li  23.64537  16.46477  27.68165   361         -7.68962
Li  23.67094  18.78777  25.74655   362         -8.30669
Li  21.48666  21.05138   2.54309   363         -8.09648
Li  20.94274  23.44064   4.70130   364         -8.44428
Li  23.41865  21.49082   4.71715   365         -7.62979
Li  23.60932  23.69959   2.35703   366         -8.41570
Li  21.09815  21.13520   6.92721   367         -8.48158
Li  21.09041  23.58551   9.38586   368         -8.46804
Li  23.68273  21.30134   9.22321   369         -7.79238
Li  23.63956  23.30022   7.16129   370         -6.78311
Li  21.20439  21.11358  11.92964   371         -8.37843
Li  21.15840  23.35583  14.19781   372         -7.92631
Li  23.92710  21.09000  13.83075   373         -7.82004
Li  23.65857  23.37019  11.81162   374         -8.40359
Li  21.06254  21.21413  16.20754   375         -7.53489
Li  21.44042  23.38136  18.56523   376         -7.73631
Li  23.66229  21.12409  18.75883   377         -7.57916
Li  23.45636  23.20948  16.41364   378         -7.83440
Li  21.56539  20.95607  20.86159   379         -7.72577
Li  21.25500  23.73047  23.62984   380         -8.01204
Li  23.74786  21.03517  23.36714   381         -8.47314
Li  23.77219  23.47843  20.96623   382         -8.53368
Li  21.30073  21.15891  25.55895   383         -8.39356
Li  21.40725  23.24697  28.18833   384         -8.31055
Li  23.86285  21.39844  27.82640   385         -7.75383
Li  23.65491  23.62019  25.79305   386         -8.24576
Li  21.00502  25.53608   2.37023   387         -7.68799
Li  21.04260  28.10877   4.84977   388         -7.92104
Li  23.54701  25.48448   5.04585   389         -8.18663
Li  23.31751  27.82703   2.67628   390         -7.21275
Li  20.92536  25.83263   7.05361   391         -8.42950
Li  21.50182  28.04792   9.42477   392         -8.05079
Li  23.38002  25.76032   8.93176   393         -7.67569
Li  23.62110  28.14051   6.81275   394         -8.51750
Li  21.41186  25.68361  11.88243   395         -8.56149
Li  21.71880  28.27096  14.00293   396         -7.85405
Li  23.70961  25.76762  13.92099   397         -7.96674
Li  23.75337  28.15531  11.74240   398         -8.33070
Li  21.18370  25.84266  16.29709   399         -7.91118
Li  21.31633  28.39331  18.73598   400         -8.22770
Li  23.65577  25.75622  18.71495   401         -8.31965
Li  23.67150  27.74060  16.42871   402         -7.75331
Li  21.35154  25.68637  21.08442   403         -8.50632
Li  21.43985  28.27909  23.16318   404         -8.20957
Li  23.62319  25.90128  23.56457   405         -8.22304
Li  23.86952  27.95487  21.30367   406         -8.11046
Li  21.18461  25.87057  25.72364   407         -8.15126
Li  20.97064  28.14114  27.96977   408         -6.99786
Li  23.70933  26.25029  28.08025   409         -7.24058
Li  23.71660  28.20991  26.14330   409         -7.26927
Li  26.50869   2.71026   2.65639   410         -7.11400
Li  26.21341   5.04034   5.04789   411         -8.16734
Li  28.75678   2.40469   4.86744   412         -7.89350
Li  28.78513   5.00898   2.40031   413         -7.65452
Li  26.17792   2.41488   6.85268   414         -8.41970
Li  26.40176   4.77398   8.90159   415         -7.63546
Li  28.29062   2.49072   9.43689   416         -7.96106
Li  28.86509   4.69137   7.05320   417         -8.42206
Li  26.05367   2.36884  11.74788   418         -8.25697
Li  26.07685   4.77550  13.91076   419         -7.93271
Li  28.06889   2.27564  14.00033   420         -7.80170
Li  28.36396   4.85168  11.88238   421         -8.52198
Li  26.11430   2.79387  16.42733   422         -7.73413
Li  26.13073   4.77572  18.71395   423         -8.31979
Li  28.46718   2.16074  18.73230   424         -8.30284
Li  28.59065   4.69169  16.29466   425         -7.95506
Li  25.93818   2.55863  21.30109   426         -8.07851
Li  26.16190   4.62541  23.57995   427         -8.24007
Li  28.35263   2.26965  23.17164   428         -8.22297
Li  28.44228   4.86924  21.07469   429         -8.48917
Li  26.11353   2.38077  26.13019   430         -7.25435
Li  26.04562   4.29599  28.08752   430         -7.16209
Li  28.76916   2.41196  28.00786   431         -7.08156
Li  28.63638   4.67536  25.71009   432         -8.00533
Li  26.15917   6.82498   2.36208   433         -8.41466
Li  26.37157   9.04965   4.69087   434         -7.62263
Li  28.83860   7.11955   4.70416   435         -8.41214
Li  28.33370   9.49788   2.53122   436         -8.08841
Li  26.15571   7.25211   7.14156   437         -6.83832
Li  26.09770   9.23733   9.22509   438         -7.82628
Li  28.68829   6.95569   9.38488   439         -8.48101
Li  28.68942   9.40866   6.95134   440         -8.51319
Li  26.12127   7.16209  11.80871   441         -8.40225
Li  25.88273   9.45949  13.83056   442         -7.90962
Li  28.61806   7.18639  14.19500   443         -7.91319
Li  28.58446   9.41733  11.92244   444         -8.37923
Li  26.33985   7.33837  16.43015   445         -7.82878
Li  26.10818   9.43108  18.76398   446         -7.62717
Li  28.35364   7.15336  18.57810   447         -7.75182
Li  28.72301   9.31597  16.20240   448         -7.48544
Li  26.03483   7.07324  20.95479   449         -8.52539
Li  26.03245   9.50120  23.36854   450         -8.48237
Li  28.51955   6.81941  23.62609   451         -8.04310
Li  28.20948   9.57428  20.87567   452         -7.71444
Li  26.11044   6.93392  25.78718   453         -8.29611
Li  25.93085   9.15853  27.84569   454         -7.82385
Li  28.36905   7.32481  28.16570   455         -8.28644
Li  28.49502   9.38447  25.56921   456         -8.38625
Li  25.99022  11.81708   2.39506   457         -8.32919
Li  26.06345  13.98638   4.75405   458         -8.05767
Li  28.37433  11.95644   4.83188   459         -8.51294
Li  28.09791  14.01143   2.21364   460         -7.88712
Li  26.17176  11.86114   7.11710   461         -8.36263
Li  25.88740  13.91265   9.42042   462         -7.88611
Li  28.57343  11.97405   9.38207   463         -8.36823
Li  28.64082  14.25339   7.15749   464         -7.91272
Li  26.30704  11.85094  11.78772   465         -7.48153
Li  26.19637  14.11761  14.06695   466         -8.21344
Li  28.65102  11.82313  14.34780   467         -8.07973
Li  28.65814  14.42434  11.77957   468         -8.12733
Li  25.92809  11.82662  16.16305   325         -7.36623
Li  25.94266  14.35633  18.65810   353         -7.09971
Li  28.93963  11.88163  18.61281   469         -7.16280
Li  28.73880  14.17084  16.30734   470         -7.83994
Li  26.11763  11.71906  21.03484   471         -7.78873
Li  26.31304  14.08628  23.11727   472         -7.83566
Li  28.32445  11.92274  23.27934   473         -7.82625
Li  28.69126  14.27532  21.16946   474         -7.40888
Li  26.11773  11.75388  25.75143   475         -8.28810
Li  26.15846  14.07421  27.67944   476         -7.66717
Li  28.44992  11.73391  28.31493   477         -8.30088
Li  28.59876  14.17250  25.77575   478         -7.87334
Li  26.13415  16.46796   2.75153   479         -7.66333
Li  26.11614  18.79774   4.67833   480         -8.30589
Li  28.60021  16.36862   4.64200   481         -7.82895
Li  28.43007  18.81310   2.11172   482         -8.26302
Li  26.30287  16.43966   7.30870   483         -7.83857
Li  26.12462  18.81605   9.38106   484         -7.79892
Li  28.67752  16.27475   9.27646   485         -7.41779
Li  28.31880  18.59814   7.14644   486         -7.80378
Li  25.95074  16.20252  11.76993   326         -7.33661
Li  25.93758  18.72165  14.25521   354         -7.52566
Li  28.76243  16.32182  14.17685   487         -7.79291
Li  28.99887  18.64231  11.83543   488         -7.17276
Li  26.19678  16.41209  16.37581   489         -8.18806
Li  26.30517  18.68105  18.64931   490         -7.45347
Li  28.63330  16.12642  18.65631   491         -8.11185
Li  28.67879  18.71465  16.07860   492         -8.08944
Li  25.91110  16.62533  20.99319   493         -7.95461
Li  26.16771  18.67445  23.32060   494         -8.37245
Li  28.62889  16.28517  23.28065   495         -7.85661
Li  28.58787  18.57972  21.06222   496         -8.37083
Li  26.06321  16.55738  25.67775   497         -8.00625
Li  26.02011  18.71711  28.05970   498         -8.24954
Li  28.08427  16.52445  28.22692   499         -7.77298
Li  28.36564  18.57747  25.61077   500         -8.47047
Li  25.89175  21.40215   2.59748   501         -7.78749
Li  26.13645  23.62365   4.64223   502         -8.26490
Li  28.48891  21.15635   4.87316   503         -8.37346
Li  28.36145  23.23441   2.24268   504         -8.30742
Li  26.02520  21.03996   7.06137   505         -8.46455
Li  26.02020  23.47534   9.46436   506         -8.53389
Li  28.22605  20.95280   9.57096   507         -7.75856
Li  28.54270  23.72480   6.79765   508         -7.98159
Li  26.12280  21.12570  11.66670   509         -7.61613
Li  26.33032  23.20579  14.02516   510         -7.85714
Li  28.71670  21.21186  14.22810   511         -7.51910
Li  28.34282  23.38714  11.86842   512         -7.74568
Li  25.85438  21.09692  16.60600   513         -7.78164
Li  26.12990  23.36438  18.62555   514         -8.38732
Li  28.58644  21.11164  18.49598   515         -8.37291
Li  28.64097  23.36043  16.23511   516         -7.94193
Li  26.10664  21.30497  21.21849   517         -7.80348
Li  26.14581  23.32321  23.26600   518         -6.81197
Li  28.69256  21.12485  23.50188   519         -8.50453
Li  28.70072  23.55880  21.05526   520         -8.48637
Li  26.36140  21.51246  25.71844   521         -7.65199
Li  26.16517  23.68394  28.06635   522         -8.44812
Li  28.29538  21.04055  27.90306   523         -8.05774
Li  28.83672  23.43720  25.74756   524         -8.41335
Li  26.07669  26.23717   2.33443   525         -7.29675
Li  26.08631  28.18672   4.30336   525         -7.37475
Li  28.57396  25.85795   4.68762   526         -8.15509
Li  28.81401  28.10689   2.44970   527         -7.05676
Li  26.17224  25.89763   6.85923   528         -8.19726
Li  25.90477  27.93479   9.11762   529         -8.05918
Li  28.43001  25.66521   9.33965   530         -8.49089
Li  28.35156  28.30978   7.24981   531         -8.25027
Li  26.13244  25.75908  11.71334   532         -8.32905
Li  26.10674  27.74605  13.99357   533         -7.72073
Li  28.60246  25.85263  14.13136   534         -7.88940
Li  28.45538  28.38932  11.69305   535         -8.21534
Li  26.07692  25.75283  16.50504   536         -8.06047
Li  26.04504  28.15297  18.71407   537         -8.38567
Li  28.36676  25.68582  18.54944   538         -8.56623
Li  28.08141  28.25776  16.42594   539         -7.95134
Li  26.40879  25.77171  21.49411   540         -7.66683
Li  26.16185  28.13780  23.63849   541         -8.53172
Li  28.84997  25.82929  23.36042   542         -8.39950
Li  28.30099  28.04637  20.99160   543         -8.00044
Li  26.21555  25.49040  25.39789   544         -8.15752
Li  26.49923  27.84437  27.77502   545         -7.15813
Li  28.79469  25.53060  28.05697   546         -7.67503
Li  28.75525  28.10637  25.54991   547         -7.85278
Li  31.91434   2.96379   2.96491   548         -6.36843
Li  31.48224   4.87183   4.83084   548         -6.61803
Li  34.02494   2.79274   5.14047   549         -7.94313
Li  34.00298   5.22033   2.70183   550         -7.97274
Li  31.33384   2.34523   6.81614   551         -8.05326
Li  31.04234   4.54302   9.52488   552         -8.52412
Li  33.49389   2.35703   9.56119   553         -8.55897
Li  33.44311   5.05248   7.34150   554         -8.05664
Li  30.69438   2.42208  11.79177   555         -8.25815
Li  30.81654   4.67074  14.12055   556         -7.71567
Li  33.17141   2.42885  14.06664   557         -8.28318
Li  33.29694   4.85326  11.72914   558         -7.82942
Li  30.67683   2.42764  16.13451   559         -7.85467
Li  30.61538   4.94233  18.62386   560         -8.16860
Li  33.24304   2.31397  18.47952   561         -7.24273
Li  33.03972   4.67335  16.43120   562         -7.75549
Li  30.78465   1.97373  20.99404   563         -8.05472
Li  30.79542   4.46636  23.25382   564         -7.96054
Li  33.09858   2.56927  23.25261   565         -8.04816
Li  33.51955   4.90663  21.02249   566         -7.90007
Li  30.62825   2.25666  25.63346   567         -6.88212
Li  30.63429   4.81068  28.24335   568         -7.30915
Li  32.95379   2.39459  28.04321   569         -8.30449
Li  32.65449   4.64848  25.75449   570         -8.24011
Li  31.31905   6.88521   2.34500   571         -8.04912
Li  31.07631   9.57296   4.57273   572         -8.49142
Li  33.45251   7.35447   5.06237   573         -8.08053
Li  33.47896   9.57062   2.29082   574         -8.52997
Li  31.06637   7.40788   7.43617   575         -8.29365
Li  30.69989   9.72472   9.66697   576         -7.39115
Li  33.42398   7.04851   9.55129   577         -7.87761
Li  33.38746   9.59310   7.05163   578         -7.95881
Li  30.97144   6.94047  11.90383   579         -8.12970
Li  31.07983   9.76586  14.19078   580         -8.04427
Li  33.17816   7.03266  13.88061   581         -7.56486
Li  33.57265   9.29158  11.71975   582         -8.22764
Li  31.21869   7.06071  16.26334   583         -7.84871
Li  30.76559   9.51899  18.74048   584         -7.91417
Li  33.15030   6.82914  18.69761   585         -7.25915
Li  33.57857   9.51837  16.36782   586         -8.17152
Li  30.74026   7.31901  20.89672   587         -8.30071
Li  30.74183   9.54323  23.13256   588         -8.24643
Li  33.13322   7.35559  23.12363   589         -8.36181
Li  33.43450   9.56535  20.87073   590         -8.57896
Li  30.80556   7.24940  25.98469   591         -8.01242
Li  30.79350   9.45042  28.50920   592         -8.03157
Li  33.07166   7.21123  27.89381   593         -7.98805
Li  33.51951   9.44820  25.58082   594         -7.91428
Li  30.70472  11.86195   2.37426   595         -8.43849
Li  30.79589  14.18272   4.62015   596         -7.68410
Li  33.22365  11.82941   4.80643   597         -8.00172
Li  33.13639  14.15728   2.38047   598         -8.33407
Li  30.98440  11.95467   6.93832   599         -8.23633
Li  31.06622  14.24345   9.69642   600         -8.06909
Li  33.57540  11.75084   9.27805   601         -8.31362
Li  33.19786  13.98961   7.03486   602         -7.86442
Li  30.70387  11.71852  11.65605   576         -7.29424
Li  31.35005  14.28288  14.24590   603         -7.61026
Li  33.58582  11.76950  13.83732   604         -8.06437
Li  33.60102  13.88539  11.74226   605         -8.11928
Li  31.51160  11.74954  16.41461   606         -8.08693
Li  31.51032  14.07289  18.74975   607         -8.08025
Li  34.14015  11.86468  18.57756   608         -8.21740
Li  33.97985  14.05767  16.44134   609         -8.41373
Li  30.75371  11.72034  20.95902   610         -7.86099
Li  31.21302  14.19793  23.41859   611         -7.91872
Li  33.17213  11.78522  23.66364   612         -7.20633
Li  33.58994  14.12830  20.94447   613         -8.14995
Li  30.62321  11.83930  25.51861   614         -8.15869
Li  30.63223  14.33556  28.03586   615         -7.81258
Li  33.20103  12.02448  28.11652   616         -6.76663
Li  33.03599  14.05574  25.81328   617         -7.65714
Li  30.61985  16.18180   2.38538   618         -7.72280
Li  30.60866  18.69786   4.90333   619         -8.14738
Li  33.02074  16.47592   4.60977   620         -7.68875
Li  33.18603  18.51043   2.32476   621         -6.85607
Li  31.20489  16.34877   7.02344   622         -7.93572
Li  30.75160  18.80653   9.47556   623         -7.81563
Li  33.58554  16.41754   9.48917   624         -8.18398
Li  33.16640  18.76469   6.78063   625         -7.29480
Li  31.49847  16.44192  11.67393   626         -8.02189
Li  31.50011  18.80867  14.04282   627         -8.02536
Li  33.99793  16.45515  14.02715   628         -8.41071
Li  34.21089  18.66643  11.89579   629         -8.12064
Li  31.36259  16.26657  16.18523   603         -7.61405
Li  30.71389  18.84122  18.75220   630         -7.30017
Li  33.58985  16.66795  18.68177   631         -8.09012
Li  33.60682  18.77009  16.57703   632         -8.02881
Li  31.08389  16.30992  20.72531   633         -8.21194
Li  30.96259  18.59318  23.50567   634         -8.24315
Li  33.20722  16.57523  23.41975   635         -7.75807
Li  33.58672  18.78801  21.17354   636         -8.30491
Li  30.81483  16.35766  25.80776   637         -7.72401
Li  30.68009  18.67648  28.05769   638         -8.42573
Li  33.15810  16.38469  28.04336   639         -8.44200
Li  33.23939  18.73138  25.58102   640         -7.79702
Li  30.78244  21.07723   1.93082   641         -7.95295
Li  30.76646  23.27636   4.45870   642         -8.01094
Li  33.51537  21.09619   4.87369   643         -7.88779
Li  33.04037  23.29627   2.53651   644         -7.94341
Li  30.73531  20.98892   7.30537   645         -8.26243
Li  30.74314  23.21275   9.54061   646         -8.32887
Li  33.44338  20.97229   9.58313   647         -8.56736
Li  33.12419  23.16532   7.31430   648         -8.27967
Li  30.78477  21.02622  11.71294   649         -7.93400
Li  31.22238  23.47211  14.16276   650         -7.84742
Li  33.57550  21.02906  14.04869   651         -8.22073
Li  33.14395  23.67322  11.70856   652         -7.36595
Li  31.07140  20.78624  16.23681   653         -7.89464
Li  30.99086  23.58584  18.51426   654         -8.10399
Li  33.57285  21.23393  18.72041   655         -8.23576
Li  33.17521  23.47252  16.52376   656         -7.67611
Li  30.69597  20.81043  20.76830   630         -7.36575
Li  31.07061  23.10635  23.02015   657         -8.27273
Li  33.42511  20.93922  23.40472   658         -7.73911
Li  33.39367  23.46400  20.89587   659         -8.01182
Li  31.06799  20.99037  25.90351   660         -8.49986
Li  31.34423  23.67734  28.06991   661         -8.06158
Li  33.46859  20.93120  28.13454   662         -8.57126
Li  33.47249  23.12750  25.37796   663         -8.03499
Li  30.70592  25.74774   2.16960   664         -7.33880
Li  30.70721  28.30714   4.78196   665         -6.97476
Li  32.67999  25.88506   4.67613   666         -8.26002
Li  32.97987  28.16200   2.37569   667         -8.31966
Li  30.74710  26.05606   7.18365   668         -8.00704
Li  30.77352  28.54892   9.45680   669         -8.01176
Li  33.51776  25.58318   9.40340   670         -7.81236
Li  33.07083  27.94546   7.21730   671         -8.02847
Li  30.60302  25.58801  11.80558   672         -8.13092
Li  30.65761  28.11490  14.31608   673         -7.76654
Li  33.02477  25.88766  14.01500   674         -7.84531
Li  33.22073  28.23923  11.96010   675         -7.36005
Li  30.80730  25.87210  16.32564   676         -7.68611
Li  30.70627  28.12290  18.63966   677         -8.25494
Li  33.26928  25.72843  18.68791   678         -8.05309
Li  33.15452  28.10190  16.36940   679         -8.22519
Li  31.04743  25.97466  20.89214   680         -8.48585
Li  31.29864  28.20278  23.59205   681         -8.05211
Li  33.42794  25.47190  23.13145   682         -8.04047
Li  33.51260  28.19470  20.89754   683         -8.52804
Li  31.48974  25.66887  25.58555   684         -6.58817
Li  31.92703  27.56462  27.46445   684         -6.27485
Li  34.04195  25.38723  27.65090   685         -7.90486
Li  33.98830  27.80557  25.25411   686         -7.98673
Li  35.33197   2.22148   2.13938   687         -6.76812
Li  37.38018   5.17163   4.88847   688         -3.32826
Li  37.38964   2.48394   4.62151   688         -5.93507
Li  37.47943   4.56565   2.32551   688         -5.51543
Li  36.06886   2.39456   7.46997   689         -7.20969
Li  35.82296   4.75741   9.74553   690         -7.25283
Li  38.14703   2.54309   9.78554   691         -6.12783
Li  38.24660   4.65968   7.77829   692         -5.70807
Li  35.76115   2.57068  11.67245   693         -7.10190
Li  35.60769   4.93324  14.14434   694         -7.55750
Li  37.64084   2.00929  14.10461   695         -5.49072
Li  38.08690   4.95592  11.94189   696         -5.94732
Li  35.45582   2.18669  16.18674   697         -5.73672
Li  35.62028   4.80937  18.76986   698         -7.31026
Li  37.77611   2.52333  18.92448   699         -6.21376
Li  37.55432   4.39299  16.45836   700         -6.48371
Li  35.80673   2.35029  20.92528   699         -7.17649
Li  35.54025   4.94699  23.50023   701         -6.76244
Li  37.71957   2.61034  23.54445   702         -3.78418
Li  37.80029   4.99612  21.22371   703         -6.36317
Li  35.35935   2.54676  25.69927   704         -8.28453
Li  35.32028   4.75950  27.91901   705         -8.33550
Li  37.75761   2.21477  28.27204   706         -5.87940
Li  37.92962   4.68352  25.82512   707         -5.68209
Li  36.05787   7.53834   2.41655   708         -7.48138
Li  35.72031   9.75802   4.73110   709         -7.48419
Li  38.40363   8.00734   4.56175   710         -5.22636
Li  38.21211   9.74848   2.35524   710         -5.86680
Li  36.17065   7.11451   7.09576   711         -7.82655
Li  35.75614   9.44727   9.31818   712         -7.63714
Li  38.05047   7.19141   9.53574   713         -6.76913
Li  38.07210   9.64256   7.10284   714         -6.73288
Li  36.16326   7.42359  12.01999   715         -7.57604
Li  36.12816   9.51698  14.20040   716         -7.58180
Li  37.98474   6.57258  14.43270   717         -5.82775
Li  38.60816   9.60417  11.50221   718         -4.63384
Li  35.29515   7.00954  16.64542   719         -7.09765
Li  35.89448   9.22494  18.85673   720         -6.69126
Li  38.09527   6.89441  19.08554   721         -5.97635
Li  37.88709   8.67554  16.77041   722         -5.97879
Li  35.63816   7.20815  21.13357   723         -7.19888
Li  35.64166   9.32300  23.29247   724         -7.17915
Li  37.79411   6.81639  23.63627   725         -5.60697
Li  37.93336   9.31107  21.21792   726         -6.24387
Li  35.57800   6.99320  25.53726   727         -6.65880
Li  35.80612   9.54431  28.12071   728         -6.96110
Li  37.71502   6.98332  27.91295   729         -3.72402
Li  37.73694   9.29435  25.52471   730         -6.26828
Li  35.79678  11.70339   2.54098   731         -7.52725
Li  35.62782  14.16510   4.92596   732         -7.50699
Li  38.08084  11.82276   4.97967   733         -5.70841
Li  37.66262  14.19083   2.04701   734         -5.00935
Li  36.12171  12.14237   7.37368   735         -7.28942
Li  36.11045  14.22939   9.49086   736         -7.57135
Li  38.56088  11.57871   9.58468   718         -5.11767
Li  37.96548  14.52532   6.56176   737         -5.91989
Li  36.03753  11.51864  11.43703   738         -7.75294
Li  36.17045  14.08171  14.09928   739         -7.60274
Li  38.37700  11.62417  13.77281   740         -4.87436
Li  38.39419  13.82776  11.60109   741         -4.77963
Li  36.51732  11.66805  16.23502   742         -7.39832
Li  36.47204  14.25814  18.83373   743         -7.38191
Li  37.89822  11.43577  19.12025   744         -6.10736
Li  38.24405  14.21846  16.35243   745         -5.74974
Li  35.83604  11.61075  21.20922   746         -6.70665
Li  35.32358  13.81552  23.47056   747         -7.17342
Li  38.10669  11.35459  23.54939   748         -6.02154
Li  37.91925  13.65866  21.72019   749         -6.11401
Li  35.59637  11.72686  25.67815   750         -7.11843
Li  35.47071  14.27472  28.25464   751         -6.09536
Li  37.76815  11.52340  27.92139   728         -6.13167
Li  37.55464  13.96392  25.96757   752         -6.55915
Li  35.43310  16.26153   2.20199   753         -6.20578
Li  35.59355  18.80236   4.76674   754         -7.17253
Li  37.56382  16.54834   4.39645   755         -6.48380
Li  37.72698  19.01253   2.46734   756         -6.21451
Li  35.32349  16.72236   6.94105   757         -7.17787
Li  35.79914  18.93159   9.19703   758         -6.72215
Li  37.91866  16.89165   8.71081   759         -6.21055
Li  38.11497  19.22134   6.94523   760         -5.87797
Li  36.45402  16.29958  11.63409   761         -7.39816
Li  36.56503  18.86880  14.13219   762         -7.43876
Li  38.27672  16.30054  14.10161   763         -5.70554
Li  37.92252  19.03071  11.20363   764         -6.08732
Li  36.18321  16.47066  16.32777   765         -7.62646
Li  36.03571  19.02325  19.01419   766         -7.66852
Li  38.39970  16.71230  18.86033   767         -4.58844
Li  38.36661  18.91813  16.63987   768         -4.68873
Li  36.10564  16.33066  20.93922   769         -7.49404
Li  36.15503  18.40032  23.08447   770         -7.08252
Li  37.99329  16.03249  23.83134   771         -5.94834
Li  38.53586  18.97914  20.85180   772         -5.23725
Li  35.63978  16.38734  25.48559   773         -7.53252
Li  35.80648  18.82472  27.91125   774         -7.38652
Li  37.66517  16.26075  28.44813   734         -4.92342
Li  38.08646  18.64098  25.45230   775         -5.84629
Li  35.75268  21.01282   2.32347   756         -7.12284
Li  35.64269  23.51794   4.89582   776         -6.59083
Li  37.73880  21.21384   4.90758   777         -6.30634
Li  37.72312  23.59255   2.49980   778         -3.57968
Li  35.64213  21.23259   7.14861   779         -7.09779
Li  35.64262  23.32165   9.29260   780         -7.12647
Li  37.93367  21.28355   9.22036   781         -6.06114
Li  37.81551  23.70664   6.82042   782         -5.51097
Li  35.93098  21.27330  11.57696   783         -6.80981
Li  35.29098  23.55393  13.78091   784         -7.09217
Li  37.88189  21.91939  13.71012   785         -5.89895
Li  38.11717  23.62448  11.34415   786         -5.89560
Li  36.14941  21.01921  16.18345   787         -7.52550
Li  36.14157  23.08099  18.42226   788         -7.82077
Li  38.62647  20.92423  18.94329   772         -4.57380
Li  37.97748  24.01283  16.00582   789         -5.79287
Li  35.74730  21.09869  21.10840   790         -7.54946
Li  36.15547  23.43611  23.34446   791         -7.81720
Li  38.03355  20.91845  23.37023   792         -6.82256
Li  38.07859  23.29664  20.90595   793         -6.73924
Li  35.75434  20.73398  25.74743   794         -7.22703
Li  35.98449  23.03864  28.07170   795         -7.21787
Li  38.16387  20.83941  27.99851   796         -5.88995
Li  38.23921  22.71480  25.84328   797         -5.51058
Li  35.30521  25.75392   2.55257   798         -8.18607
Li  35.33197  27.95170   4.76453   799         -8.24569
Li  37.90859  25.84268   4.61908   800         -6.04120
Li  37.78223  28.37758   2.10633   706         -4.03472
Li  35.62162  25.59138   6.95724   801         -6.65591
Li  35.74737  28.18365   9.49219   802         -7.24044
Li  37.79909  25.54691   9.25407   803         -6.35029
Li  37.73011  27.96410   6.86071   804         -3.41682
Li  35.59917  25.73329  11.67738   805         -7.31318
Li  35.42790  28.33483  14.24278   697         -5.83065
Li  37.55193  26.16184  13.95878   806         -6.46637
Li  37.73057  28.05900  11.49494   802         -6.29844
Li  35.58892  25.62649  16.26459   807         -7.59804
Li  35.73645  27.96873  18.77374   808         -7.20863
Li  38.08081  25.59210  18.53381   809         -5.71681
Li  37.64625  28.48827  16.40101   695         -5.61873
Li  35.81270  25.75954  20.72945   810         -7.53262
Li  36.14698  28.09278  22.93599   811         -7.58737
Li  38.42109  25.91674  22.47582   812         -5.35921
Li  38.21232  28.05864  20.59234   813         -6.01537
Li  37.41065  25.64579  25.28063   814         -3.27946
Li  35.33451  28.33717  28.27655   687         -6.74307
Li  37.42693  25.87444  27.99500   814         -6.02257
Li  37.42714  28.17807  25.91546   814         -5.23337
O    4.75149  10.45829   9.47955   815        -60.37125
O    5.99866  10.40901   9.44216   815        -60.37125
O    6.36021  21.07451   6.02097   816        -56.37146
O    7.50976  21.74022   5.99438   816        -56.37146
O    4.01229  16.43177  18.52233   817        -59.58488
O    3.84837  16.46009  17.32017   817        -59.58480
O    6.13545   6.88261  23.53925   818        -60.25570
O    7.37220   6.88258  23.53920   818        -60.25570
O    6.52191  23.49562  24.25415   819        -53.01524
O    6.49243  23.81793  23.17880   819        -53.01531
O   41.72707   7.55023  17.38461   820        -60.25555
O   42.96378   7.54924  17.37724   820        -60.25558
O   43.41433   6.07821   8.36451   821        -59.10821
O   44.21560   6.85219   7.91043   821        -59.10814
O   43.55096  17.04726  25.43566   822        -60.24086
O   43.13408  18.24313  25.44698   822        -60.24647
O   42.56616  19.54394  18.28506   823        -52.32706
O   43.50607  20.07865  18.01370   823        -52.32101
O   44.30597  20.31039   7.03994   824        -60.25570
O   45.54272  20.31042   7.03968   824        -60.25570
 884
li-reaction.xyz                           2500   -41085.04  49.38  28.12  28.09  90.00  90.00  90.00
Li  11.54592   2.63387   2.74099     1         -6.02126
Li  11.52416   4.90395   4.77187     2         -6.17451
Li  13.68045   2.05854   4.83367     3         -7.70676
Li  13.68016   4.95722   1.92154     4         -8.00279
Li  11.14480   2.41355   6.81291     5         -5.78266
Li  11.47707   4.79391   8.82938     6         -5.76928
Li  13.58078   1.78082   8.79382     7         -7.86603
Li  13.71808   4.42809   6.81871     8         -7.44841
Li  11.16199   1.81401  12.16153     9         -5.64221
Li  10.81513   4.80201  13.70761    10         -6.00653
Li  13.33881   2.29055  14.05885    11         -7.11820
Li  13.06439   4.28653  11.30217    12         -7.24854
Li  10.97992   2.84338  16.19157    13         -5.66146
Li  11.31072   4.83396  18.41192    14         -6.64305
Li  13.63435   2.16959  18.71512    15         -7.91881
Li  13.28146   4.49717  16.13823    13         -6.25724
Li  11.21242   2.50750  20.56202    16         -6.00756
Li  11.00308   5.19561  22.76105    17         -3.92751
Li  12.59686   3.08396  23.25506    17         -5.68558
Li  13.44396   4.91742  20.86330    18         -7.51268
Li  10.90400   1.81653  25.82461    19         -4.92047
Li  10.66319   4.65434  28.76212    20         -4.31062
Li  13.17042   3.02263  27.63715    21         -2.97376
Li  11.34639   4.56773  25.73247    19         -5.63374
Li  11.20104   6.97761   2.35143    22         -6.07284
Li  11.38894   8.88844   4.65607    23         -5.83034
Li  13.75425   6.92045   4.32941    24         -7.24189
Li  13.64346   8.72872   1.77527    25         -7.70548
Li  11.50294   6.92431   6.89312    26         -5.78799
Li  11.50340   9.39698   9.20685    27         -5.80519
Li  13.78907   6.88875   9.19501    28         -8.06861
Li  13.77883   9.24843   6.81036    29         -8.29469
Li  11.36529   6.92800  11.60336    30         -6.10515
Li  11.19968   9.11870  13.70900    31         -4.63940
Li  13.23412   6.46925  13.71104    32         -5.82299
Li  13.60411   9.22966  11.64778    33         -8.28081
Li  11.44518   6.89865  15.92969    34         -5.91918
Li  11.36637   9.84974  18.68892    35         -5.14094
Li  13.64683   6.98566  18.58797    36         -7.89890
Li  13.19674   9.34510  16.07713    37         -7.79802
Li  11.11871   7.26602  20.75370    38         -6.28587
Li  11.00841   9.64518  23.14238    39         -5.22624
Li  12.91565   7.37176  23.16382    40         -5.81068
Li  13.18342   9.48872  20.88891    41         -6.26279
Li  10.87673   7.93855  25.16637    39         -4.09337
Li  11.15466   9.94007  27.85637    42         -5.35583
Li  12.60070   7.16597  27.48930    43         -7.17221
Li  13.39874   9.51963  25.40593    44         -7.32808
Li  11.07038  12.19904   1.90263    45         -5.49316
Li  10.82743  13.83165   4.80716    46         -5.71636
Li  13.13398  11.31154   4.20951    47         -6.75499
Li  13.27313  14.05034   2.19729    48         -6.87233
Li  11.42733  11.62066   6.79320    49         -5.89505
Li  11.16353  13.71810   9.15343    50         -4.84832
Li  13.71378  11.71355   9.12661    51         -8.16873
Li  13.27488  13.69358   6.57556    49         -6.21973
Li  11.36991  11.48683  11.12296    27         -5.78879
Li  11.44259  14.11889  14.01606    52         -6.03279
Li  13.31075  11.63191  13.86925    53         -8.07644
Li  13.51191  14.01562  11.70149    54         -8.03852
Li  11.36843  12.17232  16.28741    55         -5.55685
Li  11.43831  14.02349  18.35070    55         -5.62620
Li  13.89446  11.64991  18.89345    56         -6.91642
Li  13.63595  14.16200  16.21718    57         -6.68497
Li  11.28649  11.82873  20.52939    35         -5.30795
Li  11.41966  14.42322  23.51238    58         -6.32044
Li  13.82367  11.93098  23.32187    59         -7.79313
Li  13.13777  14.45050  21.02957    60         -7.76256
Li  11.42204  12.05515  25.73707    61         -6.51124
Li  11.01983  14.32416  27.74593    62         -6.11180
Li  13.60138  11.78955  28.29023    63         -7.65118
Li  13.24378  14.39945  25.90892    64         -6.29097
Li  10.96535  16.16177   2.66956    65         -6.00072
Li  11.41219  18.47550   4.58865    66         -6.40593
Li  13.33523  16.08743   4.47989    67         -6.90980
Li  13.55774  18.81401   2.09827    68         -7.33094
Li  11.45773  16.05399   6.92322    69         -6.20099
Li  11.33237  18.74782   9.83618    70         -5.22975
Li  13.11372  16.16765   9.30147    71         -7.29107
Li  13.79865  18.54412   7.04610    72         -7.67385
Li  11.50056  16.32387  12.04327    73         -6.19046
Li  11.46511  18.48500  14.05208    74         -6.23551
Li  13.65610  16.33579  14.30703    75         -6.77660
Li  13.81617  18.83006  11.53435    76         -6.75467
Li  11.48312  16.43564  16.53334    77         -6.20981
Li  11.35808  18.98762  19.24667    78         -5.88333
Li  13.62510  16.61501  18.70608    79         -8.20023
Li  13.15544  18.87520  16.45611    80         -7.17083
Li  11.14177  16.84628  21.24341    81         -4.75237
Li  11.42163  18.85720  23.57080    82         -5.75571
Li  13.30134  16.78817  23.83114    82         -6.35256
Li  13.71842  18.77810  21.26832    83         -8.25844
Li  10.83650  16.65812  25.55286    84         -5.85241
Li  11.11307  18.22004  28.59204    85         -5.35677
Li  13.43726  16.47760  28.17536    86         -7.12731
Li  13.07674  19.11910  26.13647    87         -7.04126
Li  11.28314  20.75215   2.45145    88         -6.16588
Li  10.93984  22.87306   5.21466    89         -4.55143
Li  13.26795  20.88794   4.93902    90         -7.23129
Li  12.85954  23.47241   3.00885    91         -7.48382
Li  11.09650  20.96900   7.17658    89         -5.12975
Li  11.06550  23.21975   9.52866    92         -5.57567
Li  13.24266  20.94638   9.55986    93         -6.34956
Li  12.95782  23.10026   7.28949    89         -5.31530
Li  11.32860  20.66616  11.79317    70         -5.40510
Li  11.48888  23.54067  14.43514    94         -5.89422
Li  13.27295  21.24026  14.26569    95         -7.38607
Li  13.58754  23.55447  11.90528    96         -7.96894
Li  11.15327  21.41800  16.61451    97         -3.75380
Li  11.31589  23.61272  18.82783    98         -6.09046
Li  13.56928  21.29662  18.73281    99         -8.27808
Li  13.17583  24.09813  16.73545    98         -5.52241
Li  11.51782  21.11783  21.14136   100         -5.81020
Li  11.49125  23.56502  23.51831   101         -5.87686
Li  13.78283  21.28652  23.57975   102         -8.24587
Li  13.78711  23.60961  21.18686   103         -7.96050
Li  11.45757  21.65444  25.73291   104         -5.83784
Li  11.18017  23.47536  28.18783   105         -5.41302
Li  13.66799  21.74751  28.61364   106         -7.82145
Li  13.75458  23.62167  26.03959   107         -7.36135
Li  10.84270  25.97516   1.71851   108         -5.17708
Li  10.67920  28.70124   4.65612   109         -5.03789
Li  11.66501  25.91360   4.58785   110         -5.89907
Li  13.16177  27.81445   2.77244   111         -4.75425
Li  10.95683  25.16960   7.62571    92         -4.25625
Li  11.21351  27.95517   9.80437   112         -6.19477
Li  13.38501  25.55580   9.57818   113         -7.57225
Li  12.62876  27.46296   7.16936   114         -6.61940
Li  11.25698  25.81313  11.95376   115         -6.31784
Li  10.96797  27.71891  14.30153   116         -5.75331
Li  13.33192  26.03280  14.21509   117         -6.68273
Li  13.63709  28.35535  11.68804   118         -7.76691
Li  10.81521  25.69246  16.72189   119         -6.01783
Li  11.10947  28.67269  18.20459   120         -5.66085
Li  13.07231  26.21279  19.01799   121         -7.52126
Li  13.29926  28.16716  16.32415   122         -6.99532
Li  11.40536  25.73216  21.60370   123         -5.67526
Li  11.17864  28.05390  23.56342   124         -5.86854
Li  13.76005  26.07382  23.53926   125         -7.42647
Li  13.52673  28.72205  21.65003   126         -7.76363
Li  11.58177  25.64801  25.65641   127         -6.06221
Li  11.38481  27.72938  27.70275   108         -5.16889
Li  13.77256  25.67500  28.47551   128         -7.76422
Li  13.75163  28.47064  25.65335   129         -7.89918
Li  16.38046   2.56494   2.23870   130         -6.80076
Li  16.00782   4.63993   4.47331   131         -8.33334
Li  18.46662   2.13279   4.49166   132         -7.59074
Li  18.68079   4.58027   1.91164   133         -6.98009
Li  16.22738   1.99076   6.76107   134         -7.73982
Li  16.16816   4.32640   8.98514   135         -7.70700
Li  18.89333   2.41947   9.16997   136         -8.20545
Li  18.56861   4.57279   6.49395   137         -7.42517
Li  16.29868   1.85693  11.07503   138         -6.74140
Li  15.78805   4.45664  13.79281   139         -7.73853
Li  18.05529   2.04708  13.85319   140         -8.23097
Li  18.29533   4.70806  11.41060   141         -7.94275
Li  15.85900   2.53751  16.11243   142         -7.94218
Li  15.94562   4.87490  18.87533   143         -8.30372
Li  18.19685   2.40407  19.05954   144         -6.82531
Li  18.06503   4.79400  16.39322   145         -8.32485
Li  15.77710   2.76279  21.62844   146         -7.68926
Li  15.55698   4.88726  23.64494   147         -6.34941
Li  18.78211   2.59271  23.23224   148         -8.18057
Li  18.26622   4.79614  21.15685   149         -8.21826
Li  16.34935   2.30926  25.89492   150         -7.10107
Li  16.48001   4.57510  28.06758   151         -6.32342
Li  19.20766   2.39521  28.12023   152         -6.26198
Li  18.35482   4.66717  25.73916   153         -7.31428
Li  16.25633   6.82235   1.89020   154         -7.56750
Li  16.15512   8.99090   4.25463   155         -8.22302
Li  18.66556   6.64445   4.54015   156         -7.70316
Li  18.77438   9.11744   2.35873   157         -8.33529
Li  16.49023   6.91949   6.88936   158         -7.88010
Li  16.47874   9.32180   9.20283   159         -7.16909
Li  18.33127   6.75132   9.25837   160         -7.58752
Li  18.37307   9.32222   6.67592   161         -7.85343
Li  15.61996   6.57413  11.74822   162         -7.74786
Li  15.82591   9.28797  14.00090   163         -8.39101
Li  18.13712   6.72527  13.70953   164         -7.80869
Li  18.15686   9.48382  11.98793   165         -6.84776
Li  15.55383   6.87536  16.15123   166         -8.22553
Li  16.02753   9.31981  18.64006   167         -8.12308
Li  18.28744   7.01437  18.78720   168         -8.38096
Li  18.34273   8.82486  16.23993   169         -8.05061
Li  15.76393   7.13495  21.07828   170         -8.44381
Li  15.74118   9.31687  23.40365   171         -8.06146
Li  18.03459   7.15225  23.29621   172         -7.26723
Li  18.69124   9.49626  20.98087   173         -7.87519
Li  15.69384   6.84129  25.49083   147         -6.43562
Li  15.92441   8.82787  27.67094   174         -7.69957
Li  18.76870   7.09782  27.88634   175         -8.26690
Li  18.33425   9.31498  25.57826   176         -8.39541
Li  16.20499  11.16688   1.72994   177         -6.75810
Li  15.89395  13.83667   4.43597   178         -8.22034
Li  18.29710  11.47773   4.65228   179         -7.83498
Li  18.12496  13.94893   2.02435   180         -8.39908
Li  15.70047  11.61956   6.53352   181         -8.02461
Li  15.81848  14.20716   9.15137   182         -8.38214
Li  18.09177  12.01481   9.45199   183         -6.78036
Li  18.17891  13.69005   6.71286   184         -7.70686
Li  16.07988  11.61219  11.57627   185         -7.80404
Li  15.97867  13.94711  14.02595   186         -8.58631
Li  18.25772  11.62631  14.00675   187         -8.12326
Li  18.22333  14.06861  11.57751   188         -8.20162
Li  15.67905  11.43554  16.28074   189         -8.27718
Li  15.64114  14.13562  19.01812   190         -8.06286
Li  17.78893  11.72349  18.65848   191         -7.88409
Li  18.10499  14.09237  16.35128   192         -8.29575
Li  16.05755  11.75446  21.13908   193         -8.02872
Li  15.56692  14.28230  23.66266   194         -7.96543
Li  18.36978  11.68655  23.40762   195         -8.49924
Li  18.41800  14.27318  21.53403   196         -8.15949
Li  15.97723  11.57260  25.58809   197         -8.39342
Li  15.79721  14.25504  27.88961   198         -8.21101
Li  18.18437  11.39308  28.00101   177         -6.96638
Li  18.08940  14.05879  25.73549   199         -8.35090
Li  15.83531  16.22721   2.43904   200         -8.31791
Li  15.99598  18.96730   4.81561   201         -8.21241
Li  18.10970  16.41770   4.68232   202         -8.45579
Li  18.18200  19.02900   2.38785   203         -7.03510
Li  15.62073  16.28234   6.82532   204         -8.00539
Li  16.11996  18.75073   9.23405   205         -8.31992
Li  18.35793  16.26118   8.87565   206         -8.31092
Li  18.37067  18.80367   6.93389   207         -8.41553
Li  15.62224  16.39348  11.43412   208         -8.09363
Li  15.65082  19.07774  14.07885   209         -8.21310
Li  18.10474  16.37404  14.02902   210         -8.34185
Li  17.83820  18.76067  11.75936   211         -7.96513
Li  15.97769  16.53786  16.36927   212         -8.45666
Li  16.10913  18.93217  18.80888   213         -7.62373
Li  18.27813  16.47429  18.82639   214         -8.03780
Li  18.28222  18.94105  16.35802   215         -8.23944
Li  15.93491  16.29610  21.33439   216         -8.30128
Li  15.68844  18.86647  23.88760   217         -8.00217
Li  18.18544  16.82475  23.68666   218         -7.66848
Li  18.11540  18.50784  20.90641   219         -6.55842
Li  15.85247  16.67962  26.00404   220         -8.17906
Li  16.22640  19.37073  28.66346   203         -6.75632
Li  18.09089  16.53615  28.36500   221         -8.30697
Li  18.27616  19.01650  25.75747   222         -7.93673
Li  15.94653  21.63589   2.73565   223         -7.55342
Li  15.70577  23.62314   4.89592   224         -6.62292
Li  18.34209  21.18775   4.80727   225         -8.39474
Li  18.79219  23.37867   2.44344   226         -8.15454
Li  15.71254  21.11931   6.97262   227         -8.22883
Li  15.75280  23.41310   9.41002   228         -8.43205
Li  18.59082  21.05794   9.38168   229         -8.24848
Li  17.99473  23.34103   7.08537   230         -7.01545
Li  16.08232  21.17218  11.74405   231         -8.20754
Li  15.58396  23.64206  14.23218   232         -8.27089
Li  18.30668  21.67111  14.17405   233         -8.13145
Li  18.29570  23.53982  11.63195   234         -8.29321
Li  15.77482  21.14093  16.41549   235         -8.30220
Li  15.61673  23.92630  18.65284   236         -7.70178
Li  18.13090  21.08791  18.40604   237         -6.77445
Li  18.13490  23.78408  16.72181   238         -7.62088
Li  16.48255  21.20816  21.18636   239         -7.13790
Li  16.48691  23.60950  23.52088   240         -7.79641
Li  18.38776  21.22312  23.72145   241         -7.91653
Li  18.30939  23.75380  21.08040   242         -7.66442
Li  16.17241  21.53061  26.13665   243         -8.03064
Li  16.26366  23.69406  28.56291   244         -7.77739
Li  18.79422  21.39711  27.98922   245         -8.29349
Li  18.68114  23.90152  25.77480   246         -7.53829
Li  16.54723  26.02398   2.32084   247         -6.18227
Li  16.41185  28.12859   4.57431   248         -7.10267
Li  18.50194  25.86386   4.60349   249         -6.95931
Li  19.07520  28.17536   2.22879   250         -6.17117
Li  15.49133  25.56021   6.84720   224         -6.33558
Li  15.88116  27.77210   8.78248   251         -7.73374
Li  18.30593  25.71093   9.23992   252         -8.30869
Li  18.79285  28.00918   7.18936   253         -8.20503
Li  15.96923  25.64060  11.51254   254         -8.22450
Li  15.89142  27.97953  14.29467   255         -7.89065
Li  18.08813  25.71640  14.02637   256         -8.48913
Li  18.20413  28.10876  11.38931   138         -6.91621
Li  15.80731  25.99642  16.59763   257         -7.69891
Li  16.29272  28.64814  19.26111   144         -6.73067
Li  18.31322  25.82225  18.97999   258         -7.90818
Li  18.10310  28.43488  16.54655   259         -8.36123
Li  16.11300  26.21403  21.44542   260         -7.69794
Li  16.18932  28.54651  23.62753   261         -7.62227
Li  18.53025  25.94768  23.84627   246         -7.26086
Li  18.85839  28.12660  21.21777   262         -8.27684
Li  15.98362  25.96809  25.76399   263         -8.29954
Li  16.34832  28.04308  28.08700   264         -7.04596
Li  18.67829  26.01726  28.49042   265         -6.48435
Li  18.57216  28.44961  25.80092   266         -8.01756
Li  20.94024   2.26800   2.31505   267         -6.89007
Li  21.07019   4.57169   4.60254   268         -7.97335
Li  23.41464   2.47669   4.50724   269         -7.21851
Li  23.46313   4.65224   2.52053   270         -7.18126
Li  21.07524   2.29591   7.04159   271         -8.43801
Li  21.22274   4.62468   9.46084   272         -7.94575
Li  23.13490   2.18509   9.43645   273         -8.00390
Li  23.26595   5.00522   7.34801   274         -7.93819
Li  20.86971   2.21062  11.74407   275         -8.27968
Li  20.61055   4.85209  13.86103   276         -8.18736
Li  22.80536   2.44569  14.32779   277         -7.54293
Li  23.13052   4.89153  11.97360   278         -7.79719
Li  20.44764   2.56031  16.33611   279         -8.32274
Li  20.50322   4.64082  18.69828   280         -8.27663
Li  22.90020   2.33877  18.31342   281         -7.21120
Li  23.24707   4.46834  16.40619   282         -7.36760
Li  20.92092   2.57964  20.98100   283         -7.69251
Li  21.41847   4.96745  22.72158   284         -7.40518
Li  23.48351   2.64244  23.21854   285         -8.22921
Li  23.57032   4.65888  20.46815   286         -7.88071
Li  21.07025   2.55660  25.41689   287         -8.35452
Li  21.08089   4.98447  27.88894   288         -8.20014
Li  23.30017   2.55890  27.96916   289         -7.53290
Li  23.16411   4.79603  25.65275   290         -7.63170
Li  21.04862   7.12707   2.24643   291         -8.37318
Li  21.19761   9.55258   4.54517   292         -7.86897
Li  23.31335   7.51182   4.94155   293         -7.72877
Li  23.14188   9.54179   2.19748   294         -8.31862
Li  21.22024   7.40857   7.37914   295         -7.20494
Li  20.13636   9.77723   9.69243   296         -7.11519
Li  23.12628   7.43373   9.65553   297         -8.09232
Li  23.09560   9.77721   7.44665   298         -8.19594
Li  20.53276   7.16392  11.75817   299         -8.15308
Li  20.68948   9.19890  14.00509   300         -8.08555
Li  23.21383   7.34720  14.26761   301         -8.05148
Li  23.33073   9.75665  11.87440   302         -8.17322
Li  20.67173   7.00720  16.29753   303         -7.40879
Li  20.53925   9.55224  18.47723   304         -7.52017
Li  23.02594   7.48827  17.97732   305         -7.42664
Li  23.01575   9.77141  16.16032   306         -7.17112
Li  20.97150   7.43139  20.98642   307         -7.21512
Li  20.97830   9.52567  23.05715   308         -7.42657
Li  23.24442   7.40140  23.06265   309         -7.47856
Li  23.10014   9.80040  20.68700   310         -8.59588
Li  21.42112   7.61227  25.50168   311         -7.29675
Li  20.82406   9.48374  27.83991   312         -8.13396
Li  23.40883   7.28264  27.67772   313         -7.81581
Li  23.54130   9.95297  25.62769   314         -7.86660
Li  20.85914  11.87610   2.21212   315         -8.38305
Li  20.65264  13.98097   4.77612   316         -8.34977
Li  23.18816  11.97254   4.82397   317         -7.74745
Li  22.97484  14.35952   2.47139   318         -7.78781
Li  20.51220  11.77568   7.11043   319         -8.04334
Li  20.69677  13.97985   9.21027   320         -8.28976
Li  23.36791  12.00638   9.69499   321         -7.83132
Li  23.16592  14.39311   7.31549   322         -7.47299
Li  20.77725  11.68538  11.63880   296         -7.70561
Li  20.44178  14.01361  13.92882   323         -7.61698
Li  23.17042  11.98171  14.08278   324         -7.37376
Li  23.23583  14.10647  11.92604   325         -7.05319
Li  20.36808  11.50339  16.42567   304         -7.60813
Li  20.30989  14.06016  18.93266   326         -7.75286
Li  23.32111  12.11747  18.30508   327         -7.01240
Li  23.12439  14.31893  16.20570   328         -5.82416
Li  20.57244  12.00417  20.96792   329         -7.60354
Li  20.74248  14.12980  23.48394   330         -7.44864
Li  23.07123  12.43736  22.99640   331         -7.81131
Li  23.00746  14.30206  20.63497   332         -7.28870
Li  20.57126  11.81823  25.80262   333         -8.42769
Li  20.42561  14.17709  27.90874   334         -8.33851
Li  22.90821  12.17770  28.09753   335         -7.44809
Li  23.24921  14.02868  25.96837   335         -7.07861
Li  20.37135  16.31797   2.49752   336         -8.35700
Li  20.60372  18.69827   4.53500   337         -8.39713
Li  23.25714  16.51351   4.43261   338         -7.07034
Li  22.92137  18.36677   2.27842   339         -7.55110
Li  20.75799  16.38194   6.93034   340         -7.68261
Li  20.49342  18.49064   9.42850   341         -7.71269
Li  23.00356  16.20560   9.71658   342         -7.36201
Li  23.07084  18.11779   7.42043   343         -7.77683
Li  20.34244  16.45141  11.47424   344         -7.74933
Li  20.39278  18.98448  13.97293   345         -7.56979
Li  23.13917  16.14248  14.26690   328         -6.05846
Li  23.35927  18.41358  12.04602   346         -7.45732
Li  20.43052  16.50380  16.44699   347         -7.53451
Li  20.76787  18.80536  18.79395   348         -7.71940
Li  23.21523  16.37771  18.45714   349         -6.98085
Li  23.16376  18.53852  16.32880   350         -7.58742
Li  20.74569  16.55034  21.20867   351         -8.23993
Li  20.48584  18.76399  23.27921   352         -8.02084
Li  23.21525  16.06598  23.07830   353         -7.53003
Li  23.36919  18.52659  20.69683   354         -7.82518
Li  20.66523  16.51427  25.58932   355         -8.23559
Li  20.88978  18.64849  28.14867   356         -8.18502
Li  22.95192  16.15112  27.96450   357         -7.84059
Li  23.17904  18.55612  25.53894   358         -7.76847
Li  20.86449  21.08771   2.53848   359         -8.09882
Li  21.43227  22.89281   4.90156   360         -7.16534
Li  23.57859  20.57511   4.75248   361         -7.75439
Li  23.41156  23.28318   2.68739   362         -7.95691
Li  20.95990  21.01251   7.31005   363         -7.61935
Li  20.94819  23.10321   9.41336   364         -7.49870
Li  23.07660  20.77127   9.64860   365         -8.52739
Li  23.28832  23.12859   7.29456   366         -7.58033
Li  20.44148  20.97503  11.93425   367         -7.63031
Li  20.66820  23.48001  14.08882   368         -7.60499
Li  22.99146  20.79683  14.22189   369         -7.24364
Li  23.02024  23.03223  12.39346   370         -7.30725
Li  20.65932  21.28995  16.45248   371         -8.15775
Li  20.53348  23.36961  18.62965   372         -8.04478
Li  23.36272  20.76475  18.53171   373         -8.10840
Li  23.20746  23.17235  16.15042   374         -8.01334
Li  20.12039  20.76577  20.68990   348         -7.09851
Li  21.21732  23.13962  23.00841   375         -7.27839
Li  23.11129  20.76009  22.94777   376         -8.25743
Li  23.12501  23.10087  20.72184   377         -8.05086
Li  21.21792  20.98959  25.83758   378         -7.76483
Li  21.02789  23.43655  28.12572   379         -8.37459
Li  23.17727  20.96805  28.19863   380         -8.35988
Li  23.29729  23.01536  25.44357   381         -7.54662
Li  21.03209  25.60487   2.48470   382         -8.27996
Li  21.00373  27.99494   4.85118   383         -8.52142
Li  23.12192  25.70123   4.78605   384         -7.87644
Li  23.29946  28.01716   2.36491   385         -7.78510
Li  21.47138  25.55202   7.67256   386         -7.19402
Li  21.01268  27.94561   9.35898   387         -7.61498
Li  23.64946  25.84130   9.88998   388         -7.73857
Li  23.47628  27.88465   7.09826   389         -8.22299
Li  20.52046  25.90883  11.68024   390         -8.20938
Li  20.44114  27.94522  14.05718   391         -8.30681
Li  23.24492  26.04909  14.00036   392         -7.44696
Li  22.90532  28.19172  12.05760   393         -7.39034
Li  20.59208  25.70901  16.52408   394         -8.30377
Li  20.86230  28.32392  18.66004   395         -8.24610
Li  23.13665  25.65203  18.41517   396         -7.88301
Li  22.80491  28.06470  16.07845   397         -7.48733
Li  21.18904  25.87670  20.94542   398         -8.14329
Li  21.07456  28.23345  23.33063   399         -8.45751
Li  23.29099  25.51637  23.05021   400         -8.05096
Li  23.12274  28.32458  20.94627   401         -8.14857
Li  21.10141  25.94833  25.79110   402         -8.03097
Li  20.96303  28.20262  28.12412   403         -6.95141
Li  23.42921  25.91565  27.88711   404         -7.21694
Li  23.43334  27.98863  25.83327   405         -7.03739
Li  25.49376   2.52625   2.41415   406         -7.56400
Li  25.63521   4.81464   4.73820   407         -7.80755
Li  27.77133   2.50774   4.90567   408         -8.50527
Li  27.74049   4.93101   2.49777   409         -8.27187
Li  25.33004   2.64862   7.11784   410         -8.36422
Li  25.15076   4.67826   9.88808   411         -7.78587
Li  27.85142   2.59551   9.37934   412         -7.71518
Li  27.34094   4.97231   7.68100   413         -7.22171
Li  25.87745   2.32948  12.06757   414         -7.34569
Li  25.54390   4.46508  13.97795   415         -7.44939
Li  28.36776   2.57427  14.06745   416         -8.29741
Li  28.26374   4.65561  11.72147   417         -8.26755
Li  26.01123   2.43885  16.05669   418         -7.45301
Li  25.63524   4.87174  18.40524   419         -7.85973
Li  27.94084   2.20538  18.66581   420         -8.25618
Li  28.18009   4.80483  16.54287   421         -8.28762
Li  25.65646   2.18590  20.94610   422         -7.94618
Li  25.49380   5.02336  23.04060   423         -8.02568
Li  27.67474   2.26424  23.35508   424         -8.44938
Li  27.57416   4.59782  20.93300   425         -8.01950
Li  25.33335   2.45636  25.83010   426         -7.19624
Li  25.35347   4.62541  27.88529   427         -7.14383
Li  27.84853   2.30310  28.13331   428         -6.73864
Li  27.63191   4.54588  25.77084   429         -7.93459
Li  25.36313   7.28541   2.69324   430         -7.79257
Li  25.24172   9.95813   4.74678   431         -7.80371
Li  27.33768   7.63624   4.89643   432         -7.15422
Li  27.89698   9.46376   2.55295   433         -8.05947
Li  25.50576   7.38636   7.33880   434         -7.56171
Li  25.68646   9.79227   9.67585   435         -8.58720
Li  27.82161   7.43985   9.40395   436         -7.30459
Li  27.80265   9.52176   7.31439   437         -7.57843
Li  25.77479   7.50192  12.39255   438         -7.33260
Li  25.77143   9.73748  14.22826   439         -7.20688
Li  28.10635   7.00506  14.08705   440         -7.47894
Li  28.26324   9.56435  11.90461   441         -7.65130
Li  25.60071   7.33752  16.13063   442         -7.99170
Li  25.46381   9.74424  18.51877   443         -8.29215
Li  28.22440   7.16391  18.62454   444         -8.17391
Li  28.11765   9.20209  16.39767   445         -8.07550
Li  25.63646   7.40599  20.70020   446         -8.05809
Li  25.65921   9.75216  22.96190   447         -8.21076
Li  27.55069   7.39449  23.02549   448         -7.27487
Li  28.63114   9.76129  20.69675   449         -7.05737
Li  25.47654   7.50940  25.42475   450         -7.62990
Li  25.63000   9.54130  28.18722   451         -8.38187
Li  27.72323   7.05496  28.15087   452         -8.41614
Li  27.59241   9.52453  25.84857   453         -7.80149
Li  25.89385  12.17517   2.28368   454         -7.45964
Li  25.49809  14.02796   4.43141   455         -7.06626
Li  28.20697  11.80777   4.55389   456         -8.38774
Li  28.36028  14.18962   2.48595   457         -8.37129
Li  25.71020  12.44180   7.41319   458         -7.74313
Li  25.78554  14.30424   9.75038   459         -7.19360
Li  28.24891  12.03317   9.43551   460         -7.72557
Li  28.02449  14.15919   6.93753   461         -7.60034
Li  25.44998  12.11106  12.08074   462         -7.25011
Li  25.63609  14.30403  14.27109   463         -6.01159
Li  28.39998  11.54395  13.95710   464         -7.62819
Li  28.47492  14.07669  11.45528   465         -7.74243
Li  25.56014  11.97851  16.32271   466         -7.16934
Li  25.52179  14.10091  18.44248   467         -6.85232
Li  28.07979  11.68781  18.76349   449         -7.71545
Li  28.38271  14.03069  16.42474   468         -7.32863
Li  25.42304  12.01731  20.71496   469         -8.08411
Li  25.62107  14.42225  23.09894   470         -7.49891
Li  28.27478  11.77099  23.26664   471         -8.06485
Li  28.07516  14.00029  21.20698   472         -8.17177
Li  25.60506  11.96550  25.56330   473         -7.84180
Li  25.81300  14.37353  27.94200   474         -7.78680
Li  27.91932  11.88448  28.15349   475         -8.32256
Li  28.12409  13.98304  25.58467   476         -8.32629
Li  25.79014  16.17075   2.45451   477         -7.85270
Li  25.59107  18.54366   4.85316   478         -7.69774
Li  28.13173  16.53024   4.79058   479         -8.19260
Li  27.88145  18.66332   2.22059   480         -8.21699
Li  25.55215  16.08676   7.34033   481         -7.49853
Li  25.40799  18.54691   9.71202   482         -7.70900
Li  28.03877  16.55731   9.20509   483         -8.27397
Li  28.28356  18.77533   7.12143   484         -7.98166
Li  25.59636  16.37084  11.92173   485         -7.23294
Li  25.64992  18.54178  14.07195   486         -7.65715
Li  28.33555  16.53873  13.91343   487         -7.73603
Li  27.95787  18.79708  11.64375   488         -7.80331
Li  25.64814  16.15412  16.20769   463         -5.98674
Li  25.43286  18.39073  18.33957   489         -7.17908
Li  28.42691  16.46265  18.90215   490         -7.77471
Li  28.43678  19.01270  16.40939   491         -7.62733
Li  25.76426  16.22770  20.66270   492         -7.45348
Li  25.71714  18.11716  22.99744   493         -7.84006
Li  28.03589  16.39732  23.48443   494         -7.52757
Li  28.24749  18.51531  20.96524   495         -7.68904
Li  25.55279  16.50648  25.98150   496         -7.04756
Li  25.83708  18.37483  28.10539   496         -7.52452
Li  28.37883  16.32630  27.88127   497         -8.40048
Li  28.18365  18.68684  25.81814   498         -8.43699
Li  25.60895  20.97372   2.20270   499         -8.35145
Li  25.48183  23.02473   4.93368   500         -7.70293
Li  27.56564  20.96509   4.56507   501         -7.87016
Li  27.76048  23.40732   2.26047   502         -8.42766
Li  25.70353  20.76276   7.46824   503         -8.19616
Li  25.68762  23.07956   9.66760   504         -8.06078
Li  28.69916  20.74875   9.70503   505         -7.25508
Li  27.58371  23.11055   7.39777   506         -7.27066
Li  25.41188  20.77660  11.86563   507         -7.98869
Li  25.55607  23.16378  14.23507   508         -8.05106
Li  28.11536  21.30445  13.95833   509         -8.17997
Li  28.25673  23.35757  11.74053   510         -8.10346
Li  25.80876  20.76654  16.16369   511         -7.25071
Li  25.74562  23.04289  17.97303   512         -7.31583
Li  28.29935  20.97886  18.46942   513         -7.55280
Li  28.10178  23.49480  16.31358   514         -7.52187
Li  25.69949  20.74378  20.71806   515         -8.55501
Li  25.50750  23.12788  23.11631   516         -7.52709
Li  27.83173  20.99208  23.06736   517         -7.54093
Li  27.79446  23.11184  21.00418   518         -7.34859
Li  25.19802  20.58315  25.64811   519         -7.77236
Li  25.36981  23.26729  27.71137   520         -8.05006
Li  27.97288  21.07783  27.83817   521         -8.13787
Li  27.38803  22.92913  25.49662   522         -7.44970
Li  25.36433  25.90055   2.54814   523         -7.02990
Li  25.36419  27.97929   4.53811   524         -6.98351
Li  27.70187  25.92961   4.60228   525         -8.06640
Li  27.79706  28.23944   2.30357   526         -6.77335
Li  25.48923  25.52167   7.33204   527         -8.01713
Li  25.65882  28.34385   9.44117   528         -8.11762
Li  27.55452  25.86777   9.46836   529         -8.10921
Li  27.73276  28.19646   7.06502   530         -8.40937
Li  25.63452  25.63887  11.98946   531         -7.76636
Li  25.94843  28.06864  14.31630   532         -7.50055
Li  28.17079  25.69274  13.88553   533         -8.24753
Li  27.91631  28.32036  11.73333   534         -8.29671
Li  25.53204  26.03777  16.38537   535         -7.43498
Li  25.88639  28.18477  18.30633   536         -7.33333
Li  28.26829  25.90859  18.73109   537         -8.17141
Li  28.31873  27.95928  16.33714   538         -8.31062
Li  25.18738  25.82662  20.48534   539         -7.83962
Li  25.30501  27.89882  23.26928   540         -8.18404
Li  27.30508  25.55680  22.73061   541         -7.16916
Li  27.78346  27.93598  20.99458   542         -7.61344
Li  25.65173  25.73267  25.61237   543         -7.77079
Li  25.52421  28.01168  27.97919   544         -7.77039
Li  27.70787  25.53637  27.91720   545         -8.11619
Li  27.74427  27.99908  25.52018   546         -8.43397
Li  29.61137   2.32469   2.25832   428         -6.05529
Li  30.37130   4.65580   4.61147   547         -7.31535
Li  32.36004   2.31413   4.50372   548         -6.75271
Li  32.34338   4.51783   2.31350   549         -6.58065
Li  30.01151   2.55327   7.16578   550         -8.19921
Li  30.49566   4.79733   9.23381   551         -8.32065
Li  32.92968   2.70376   8.78103   552         -7.83243
Li  33.15573   4.85976   6.77845   553         -6.46523
Li  30.56894   2.39620  11.39149   554         -7.00971
Li  30.69385   4.80389  14.01682   555         -8.46024
Li  32.89638   2.50700  14.29430   556         -8.05456
Li  32.81748   4.84978  11.51596   557         -8.25103
Li  30.67351   2.04945  16.55073   558         -8.29132
Li  30.48767   4.74094  18.98870   559         -7.88159
Li  32.51953   1.86533  19.27578   560         -6.80948
Li  32.98228   4.48764  16.60156   561         -7.71054
Li  29.87946   2.37977  21.22526   562         -8.24968
Li  30.21812   4.52217  23.89315   563         -7.44767
Li  32.45043   2.03185  23.56591   564         -7.77656
Li  32.62200   4.33976  21.47416   565         -7.74231
Li  30.32494   2.09950  25.88847   566         -7.27221
Li  30.16707   4.53755  28.45049   567         -6.98222
Li  32.42801   2.50545  28.09337   568         -7.10424
Li  32.70976   4.57001  25.83556   569         -8.20674
Li  29.97979   7.11128   2.48968   570         -8.24505
Li  30.41611   9.34104   4.81384   571         -8.36907
Li  33.05460   6.86791   4.92508   553         -6.59957
Li  32.86271   8.89093   2.76559   572         -7.75753
Li  30.73563   7.16615   7.07016   573         -7.19087
Li  30.15189   9.47254   9.39479   574         -8.16214
Li  32.98555   7.07981   9.30088   575         -8.47614
Li  33.07226   9.40795   7.00032   576         -8.24851
Li  30.49765   6.99558  11.61470   577         -8.37179
Li  30.42981   8.86655  14.15201   578         -8.12205
Li  33.23709   6.84694  14.24219   579         -8.32614
Li  32.71316   9.33594  11.74033   580         -8.14712
Li  30.63673   6.74813  16.68588   581         -7.88692
Li  30.65336   9.51433  18.42706   582         -6.62812
Li  33.15494   6.53677  18.65653   583         -7.58633
Li  32.93559   9.28098  16.34005   584         -8.38237
Li  30.43386   6.75113  21.13329   585         -7.53575
Li  30.37313   9.28766  23.75354   586         -7.79516
Li  32.24203   6.92089  23.53591   587         -7.74399
Li  32.30156   9.31267  21.22217   588         -7.03947
Li  30.08190   6.60238  25.89105   589         -7.82997
Li  29.93990   9.13450  28.00734   590         -8.32162
Li  32.39293   6.84569  28.51696   591         -7.65521
Li  32.58014   8.98289  26.15123   592         -8.15468
Li  30.61537  11.43078   2.39329   593         -6.97215
Li  30.69769  14.06362   4.65396   594         -8.36699
Li  32.80645  11.54447   4.82777   595         -8.24283
Li  33.00059  14.23732   2.47417   596         -8.29327
Li  30.41351  11.70882   6.95770   597         -8.44114
Li  30.43274  14.28980   8.83098   598         -8.31290
Li  32.69901  11.76641   9.22861   599         -8.25123
Li  33.15240  14.24832   6.82099   600         -8.07338
Li  30.96203  11.73537  11.74419   601         -7.93418
Li  30.66821  14.11894  14.02594   602         -8.29750
Li  33.11185  11.43228  14.10799   603         -8.25454
Li  33.15681  14.09978  11.38465   604         -8.05649
Li  30.51199  11.59699  16.39298   605         -8.08354
Li  30.53211  14.04758  18.83139   606         -8.02205
Li  32.70353  11.56612  18.84903   607         -7.40232
Li  32.80348  14.00185  16.34542   608         -8.55287
Li  30.67951  12.01143  20.88060   609         -6.48608
Li  30.59700  13.69499  23.66401   610         -7.69464
Li  33.10172  11.71875  23.90920   611         -7.81669
Li  32.90070  14.22657  21.32564   612         -8.33819
Li  30.51997  11.49590  25.74417   613         -7.86520
Li  30.67096  13.96858  28.38475   614         -8.34954
Li  32.57820  11.16488  28.66765   593         -6.78548
Li  32.92748  13.85846  25.97768   615         -8.11582
Li  30.67864  16.54764   2.04157   616         -8.36919
Li  30.45853  19.02039   4.60900   617         -7.99521
Li  32.90527  16.64249   4.39865   618         -8.28928
Li  32.56345  19.32460   1.71624   619         -6.67560
Li  30.60018  16.84121   6.68544   620         -7.61381
Li  30.65815  18.47668   9.42318   621         -6.62781
Li  32.92863  16.34234   9.09819   622         -8.35949
Li  33.07572  18.92450   6.55244   623         -8.13764
Li  30.53088  16.46725  11.58564   624         -8.12525
Li  30.56078  18.92140  14.04659   625         -8.21953
Li  32.83274  16.56698  14.01286   626         -8.54050
Li  32.65253  18.90539  11.55397   627         -7.79634
Li  30.67318  16.41052  16.36056   628         -8.30039
Li  30.96526  18.78928  18.64118   629         -7.94343
Li  33.10501  16.40140  19.03863   630         -8.09629
Li  33.14762  19.09841  16.33744   631         -8.19923
Li  30.36243  16.21479  21.47766   632         -8.24074
Li  30.40346  18.80044  23.44311   633         -8.53973
Li  33.21771  16.25097  23.63776   634         -7.87529
Li  32.70779  18.78276  21.15440   635         -8.09157
Li  30.68376  16.44025  25.72116   636         -8.43633
Li  30.60430  19.04136  28.00134   619         -6.91402
Li  32.96618  16.24733  27.95321   637         -8.36862
Li  32.81098  18.93905  25.61971   638         -8.43554
Li  30.02097  21.39390   2.37938   639         -8.32210
Li  30.11514  23.86838   4.61368   640         -7.59740
Li  32.62137  21.52735   4.22036   641         -7.95428
Li  32.54925  23.68031   1.76999   642         -7.57540
Li  30.39449  21.18282   6.68840   643         -7.99365
Li  30.45089  23.75116   9.29156   644         -7.73888
Li  32.28113  21.20162   9.21345   645         -7.32533
Li  32.30979  23.60251   6.86741   646         -7.89879
Li  30.64456  21.10770  12.02395   647         -6.78567
Li  30.65313  23.80428  13.68877   648         -7.63838
Li  32.99331  21.18726  13.98061   649         -8.33630
Li  33.15261  23.92719  11.73188   650         -7.79286
Li  30.47492  21.71207  16.25995   651         -8.06493
Li  30.47957  23.52421  18.78417   652         -8.27832
Li  32.71693  21.20779  18.67124   653         -8.18561
Li  33.20371  23.66325  16.15090   654         -8.34357
Li  30.10603  21.04437  20.99197   655         -7.92710
Li  30.74727  23.36306  23.30370   656         -7.28078
Li  33.05068  21.20170  23.39851   657         -8.32078
Li  33.04994  23.41771  21.03422   658         -8.36979
Li  30.41239  21.17676  25.58059   659         -8.46306
Li  29.99953  23.41034  27.89974   660         -8.08460
Li  32.83207  21.63008  27.68521   661         -7.65384
Li  32.95105  23.66222  25.51112   662         -6.66927
Li  30.05878  25.93416   1.90110   663         -7.21003
Li  30.22533  28.43175   4.55565   664         -7.66928
Li  32.80301  25.95947   4.60690   665         -8.32346
Li  32.47082  28.07449   2.29586   666         -6.82772
Li  30.27109  25.93351   6.54887   640         -7.32069
Li  29.91816  28.10889   9.15382   667         -8.24705
Li  32.64913  26.21871   8.92863   668         -7.71060
Li  32.56835  28.54787   6.73845   669         -7.59846
Li  30.44643  25.82822  11.42532   670         -8.01986
Li  30.72718  28.42027  13.87382   671         -8.31193
Li  32.96770  26.03657  13.78876   672         -7.76215
Li  32.48577  28.64106  11.14070   554         -6.80058
Li  30.72945  25.71753  16.38257   673         -8.37945
Li  30.60153  28.10284  19.08158   560         -6.88674
Li  32.83371  25.59851  18.89752   674         -8.15587
Li  32.92585  27.95350  16.13713   675         -7.91665
Li  30.53324  25.75536  21.17971   676         -8.14700
Li  29.96975  27.98568  23.24542   677         -8.21726
Li  33.19182  25.62967  23.60559   662         -6.19788
Li  32.93578  27.75584  21.60278   678         -7.55256
Li  30.37004  25.87472  25.79359   679         -7.40582
Li  29.58657  28.12208  28.14337   680         -6.12482
Li  32.32364  26.00442  28.07448   681         -6.45459
Li  32.41255  28.21793  25.91661   682         -7.07881
Li  35.65573   3.10832   2.62333   683         -5.48561
Li  37.81704   4.89638   4.65658   684         -4.84705
Li  37.65059   2.04978   4.42461   685         -5.05410
Li  38.14729   4.70326   1.79698   686         -5.03518
Li  36.07987   3.03683   7.18525   684         -6.42138
Li  35.35512   4.92967   9.56229   687         -7.51917
Li  37.57460   2.56976   9.83302   688         -5.99270
Li  37.78783   5.20550   7.45395   684         -3.89698
Li  35.15172   2.18594  11.65965   689         -7.82467
Li  35.47787   4.50499  14.25682   690         -6.66313
Li  37.79659   2.79010  14.21062   691         -5.66013
Li  37.48593   4.83170  12.02691   692         -6.50257
Li  35.45555   2.28707  16.36518   693         -6.78281
Li  35.65132   4.23201  19.06541   694         -7.15881
Li  37.61086   1.93441  18.18307   693         -5.61241
Li  37.96309   4.85974  16.64746   695         -5.77779
Li  35.18646   1.77969  21.67232   696         -7.88029
Li  35.10653   4.41046  23.57618   697         -7.15941
Li  37.66578   2.52796  23.53076   698         -5.80496
Li  37.36055   4.80477  21.52776   699         -5.84958
Li  35.11529   2.04683  25.45505   700         -7.57052
Li  35.10885   5.05588  28.52355   701         -7.91298
Li  37.12324   2.62057  27.84545   702         -6.36387
Li  37.19381   4.88170  25.71838   703         -6.42721
Li  36.00182   7.07630   2.96900   704         -7.56133
Li  35.46255   9.60194   4.93448   705         -7.23892
Li  37.96495   8.03963   5.17108   706         -4.79715
Li  37.53782   9.77795   2.30634   707         -6.34823
Li  35.86537   7.36076   7.14990   708         -5.81152
Li  35.54447   9.46457   9.55193   709         -6.20182
Li  37.57935   7.21957   9.60068   710         -6.20706
Li  37.77353   9.54081   7.45180   706         -5.27172
Li  35.09423   6.95746  11.81963   711         -7.73682
Li  35.59343   9.25573  14.35020   712         -7.43241
Li  37.34258   7.02487  14.49263   712         -5.83622
Li  37.44690   9.80917  11.66058   713         -5.08076
Li  35.53272   6.51911  16.71646   714         -5.95930
Li  35.12611   9.24293  18.80042   715         -8.35076
Li  37.40318   6.93494  18.83139   716         -6.30409
Li  37.60446   9.26077  16.83082   717         -4.30864
Li  35.01904   6.88924  21.21053   718         -8.15974
Li  35.02324   9.23673  23.56400   719         -8.29978
Li  37.25000   6.94733  23.50314   720         -5.92341
Li  37.27669   9.34213  21.15781   721         -6.27674
Li  35.08460   6.92717  25.98456   722         -7.12467
Li  35.00651   8.68633  28.57294   723         -7.80327
Li  37.64691   7.15830  28.11556   724         -5.97489
Li  37.34548   8.93598  25.68424   725         -5.89204
Li  35.25841  11.69744   2.07445   726         -7.14273
Li  35.51438  14.43192   4.48269   727         -6.46876
Li  37.34662  11.99951   4.49961   728         -6.40863
Li  37.81557  14.34106   2.69436   729         -5.91028
Li  35.05018  11.97044   7.05417   730         -7.95801
Li  35.64180  14.39933   9.34031   731         -7.51492
Li  37.47368  11.82077   9.86542   713         -5.32835
Li  37.35210  14.37675   6.88922   732         -6.32981
Li  34.93728  11.64036  11.53305   733         -6.92200
Li  35.14393  14.21871  14.20143   734         -6.60691
Li  37.27947  12.16645  14.03901   735         -5.70942
Li  37.31365  14.13950  12.03851   735         -5.82902
Li  35.39293  11.68878  16.41345   736         -7.90096
Li  35.18923  14.00436  18.70085   737         -8.18594
Li  37.49628  11.35439  19.21257   721         -5.61621
Li  37.29626  14.09658  16.40944   738         -6.13493
Li  35.03530  11.66900  21.26251   739         -8.42100
Li  35.49388  13.72240  23.80334   740         -6.08128
Li  37.34279  11.64403  23.55544   740         -6.01085
Li  37.59072  13.59980  21.15874   741         -4.94085
Li  35.65008  11.35653  26.19935   742         -6.97108
Li  35.40684  13.97967  28.19491   743         -7.05235
Li  37.70543  12.23550  28.48021   744         -5.62374
Li  37.94806  13.86796  25.58371   745         -5.35772
Li  35.41629  16.44405   2.20929   746         -7.27312
Li  35.75754  19.07107   4.34379   747         -7.05545
Li  37.91240  16.65260   4.85150   748         -6.19585
Li  37.72005  18.27661   1.78536   749         -5.24194
Li  35.52886  16.80645   6.55550   750         -6.10750
Li  35.07098  18.80505   9.12744   751         -8.22605
Li  37.60684  16.78927   9.17760   752         -4.84589
Li  37.39385  18.86947   6.84612   750         -5.64126
Li  35.21412  16.54092  11.70626   753         -8.27663
Li  35.56913  18.88898  13.90018   754         -7.77214
Li  37.38601  16.46513  13.98070   755         -6.22781
Li  37.43358  19.00481  11.13839   756         -5.74450
Li  35.10437  16.36251  16.17015   757         -6.84569
Li  34.93960  18.84262  18.89536   758         -6.94021
Li  37.25270  16.33192  18.35818   759         -6.03479
Li  37.42416  18.37878  16.26446   760         -5.92295
Li  35.72043  16.13970  21.02653   761         -7.10378
Li  34.90358  18.61404  23.30580   762         -7.47978
Li  37.31968  16.00057  23.40783   763         -5.96785
Li  37.47132  18.81643  20.65144   764         -5.36072
Li  35.46504  16.05435  25.87108   765         -6.82198
Li  35.22058  18.79541  28.27798   766         -7.41915
Li  37.78148  16.22962  27.80135   767         -5.92023
Li  37.32012  18.44639  25.73442   768         -6.49371
Li  35.22030  21.66929   1.84021   769         -7.82486
Li  34.95864  23.61269   4.33175   770         -7.42819
Li  37.33624  21.77620   4.63049   771         -5.68114
Li  37.48858  23.60660   2.21705   772         -6.11130
Li  34.95291  21.28810   6.81796   773         -8.00459
Li  35.01268  23.61374   9.22583   774         -7.80733
Li  37.26789  21.13653   9.26105   775         -5.68341
Li  37.35340  23.63847   6.85850   776         -5.60724
Li  35.22898  21.31240  11.66910   777         -8.20772
Li  35.57720  24.06164  13.69085   778         -5.85461
Li  37.62653  21.47109  13.75201   779         -4.01711
Li  37.46568  23.61706  11.58349   780         -5.98061
Li  35.52844  21.24898  16.12215   781         -7.73438
Li  35.22089  23.54100  18.54101   782         -8.10073
Li  37.42738  20.61776  18.58098   764         -5.49747
Li  37.32038  23.62488  15.96513   783         -5.89662
Li  35.57082  21.00461  20.89072   784         -6.28793
Li  35.84775  23.21406  23.16622   785         -5.68755
Li  37.60184  20.93408  23.25077   786         -5.65760
Li  37.73988  23.11416  20.74188   787         -5.85219
Li  35.49534  20.91058  25.43789   788         -7.11090
Li  35.91501  23.45155  27.44185   789         -7.10769
Li  37.52573  20.68649  27.87654   790         -6.01803
Li  37.77977  22.96669  25.26704   791         -4.27854
Li  34.98595  25.76792   1.96549   792         -7.91550
Li  35.01557  28.43346   4.63368   793         -7.97402
Li  37.27248  25.65050   4.73881   794         -5.35103
Li  37.45519  27.66835   2.83945   794         -5.06477
Li  35.00092  26.09008   6.84954   795         -7.31181
Li  35.31259  28.64115   8.80552   796         -7.80917
Li  37.31858  25.79199   8.72744   797         -5.79617
Li  37.49161  28.08274   6.71126   798         -6.33955
Li  35.68495  26.16817  11.39867   799         -7.35559
Li  35.45727  28.20767  14.11368   800         -7.33472
Li  38.00233  25.68705  13.68896   801         -5.91981
Li  37.64949  28.75160  12.15445   802         -5.46063
Li  35.48397  26.03201  16.21657   803         -6.27144
Li  35.19703  28.35040  18.73703   804         -7.60745
Li  37.53820  25.73166  18.49766   805         -6.61404
Li  37.82714  27.56135  16.13697   803         -5.39140
Li  35.37643  25.61584  20.87038   806         -7.52951
Li  36.30210  27.47452  23.22905   807         -6.70002
Li  37.91054  25.19777  22.52378   787         -4.38869
Li  37.54825  28.04574  20.53621   808         -6.22924
Li  37.75323  25.88856  25.65237   809         -4.69732
Li  35.66669  27.91438  27.34234   810         -5.85215
Li  37.65653  26.13330  28.41411   809         -4.65121
Li  38.19823  28.69069  25.76964   809         -5.04380
O    4.64007  10.44757   9.47105   811        -60.36944
O    5.89288  10.40259   9.43315   811        -60.36944
O    6.21222  21.12634   5.98973   812        -59.95841
O    7.37258  21.65981   6.01671   812        -59.95841
O    3.92886  16.42244  18.51870   813        -60.31572
O    3.77585  16.44855  17.28721   813        -60.31563
O    6.00061   6.87520  23.51153   814        -60.30050
O    7.24047   6.87538  23.51127   814        -60.30050
O    6.39483  23.42640  24.27882   815        -60.35738
O    6.35491  23.84949  23.09607   815        -60.35745
O   40.87381   7.54867  17.35560   816        -60.30037
O   42.11362   7.54759  17.34573   816        -60.30040
O   42.45032   6.03582   8.34062   817        -51.88889
O   43.41167   6.89654   7.91453   817        -51.88881
O   42.66446  17.08817  25.34158   818        -59.34501
O   42.26505  18.22792  25.32125   818        -59.35225
O   41.58941  19.50543  18.29388   819        -58.34510
O   42.75592  20.06384  18.09915   819        -58.33907
O   43.39600  20.30346   7.02770   820        -60.30050
O   44.63585  20.30372   7.02718   820        -60.30050
 884
li-reaction.xyz                           3000   -40890.60  48.92  28.21  28.19  90.00  90.00  90.00
Li  11.77491   2.53034   2.18584     1         -6.42589
Li  10.73406   4.03470   4.41988     2         -6.26864
Li  13.28036   1.82797   4.69477     3         -7.21008
Li  13.12490   5.05992   1.52197     4         -7.08193
Li  10.37255   2.36813   7.07735     5         -5.98299
Li  11.05843   4.57347   9.25416     6         -6.21370
Li  12.97009   2.05874   9.08206     7         -8.14760
Li  12.98044   4.12721   6.48795     8         -6.42120
Li  10.36480   1.04758  12.15917     9         -4.90502
Li  10.49327   5.25329  14.44042    10         -4.66149
Li  12.26757   1.98645  14.21464    11         -5.77685
Li  12.42748   3.93692  11.77633    12         -6.82860
Li  10.20253   2.93630  16.12348    13         -5.72908
Li  10.61517   4.48636  18.68991    14         -6.11525
Li  13.00983   2.91899  19.32169    15         -6.84535
Li  13.02096   4.76036  16.41592    16         -8.05271
Li  10.27578   2.58586  21.25636    17         -4.71096
Li  10.37537   5.81818  22.85218    18         -5.64384
Li  11.62263   3.29136  23.92146    19         -6.81778
Li  12.92992   5.22758  21.30016    20         -7.26744
Li   9.72623   1.82279  25.77573    21         -4.83996
Li  10.27293   4.91172  28.76879    22         -3.68563
Li  12.30804   3.52492  27.03732    23         -7.30142
Li   9.74114   4.73230  25.99759    22         -5.29062
Li  10.30920   7.12745   2.56358    24         -4.11634
Li  10.95036   9.22333   4.46639    25         -5.94567
Li  13.04816   6.75243   4.08701    26         -7.34679
Li  12.81871   8.85551   1.91227    27         -7.24239
Li  11.17391   6.46646   6.53107    28         -5.62055
Li  10.94351   9.03241   9.27174    29         -5.65399
Li  13.12804   6.91460   9.03521    30         -6.81384
Li  12.94526   9.17225   6.99782    31         -6.57057
Li  11.05386   6.76086  11.41949    32         -6.63308
Li  11.06037   9.29339  13.63556    33         -6.28758
Li  13.17316   7.00521  14.09125    34         -7.62459
Li  13.09488   9.03442  11.51770    35         -6.68009
Li  10.64786   7.12851  16.43047    10         -5.36184
Li  11.18326   9.29995  18.23806    36         -5.55478
Li  13.09330   6.93347  18.62547    37         -7.24391
Li  13.33028   9.28419  16.24131    38         -6.57606
Li  10.66073   7.87532  20.90603    39         -5.10105
Li  10.76342   9.75857  22.89063    39         -5.21317
Li  13.08537   7.49250  23.44070    40         -6.22714
Li  13.50588   9.31591  21.04839    41         -7.76773
Li  10.08747   7.96584  24.95500    39         -5.73383
Li  10.37589   9.74693  27.70970    42         -5.56455
Li  11.58266   7.00784  27.52616    22         -6.29476
Li  12.85970   9.42560  25.38836    40         -6.42312
Li  10.53304  11.82352   1.37602    42         -5.19405
Li  10.41102  14.50717   5.07689    43         -4.06153
Li  12.52004  11.80114   4.09264    44         -7.15786
Li  12.39691  14.11609   1.93036    45         -7.15600
Li  11.18758  11.46546   6.80442    46         -6.08756
Li  10.93357  13.86056   8.95624    43         -5.37717
Li  12.93709  11.43942   9.15010    47         -6.90829
Li  13.32182  14.15019   6.54761    48         -6.47301
Li  11.62034  11.53635  11.86956    49         -5.58411
Li  11.86454  13.95898  14.12710    50         -6.36115
Li  13.60288  11.29462  14.10571    51         -6.18900
Li  13.19038  14.13994  11.13342    52         -6.29538
Li  11.29817  11.50129  15.90833    53         -6.19494
Li  11.28016  14.62771  19.29088    54         -5.94485
Li  12.99953  11.84767  18.61570    55         -7.39716
Li  13.26846  14.24615  16.69018    56         -6.56541
Li  11.41258  12.40276  21.24800    57         -5.85736
Li  10.46847  14.52694  23.20520    58         -3.71220
Li  13.09160  12.13502  23.78376    59         -6.39618
Li  13.43679  14.54683  21.42320    60         -6.86548
Li  10.67261  12.15846  25.95910    61         -5.84296
Li  10.16660  14.28958  27.62702    61         -5.19587
Li  12.97767  11.58864  27.93287    62         -7.31704
Li  13.06680  14.25618  26.07006    63         -7.50147
Li  10.16334  16.17593   2.75963    64         -4.94461
Li  10.51620  18.28623   4.54136    64         -4.94127
Li  13.12741  16.37508   4.61164    65         -6.94867
Li  13.02620  18.90597   2.81671    66         -7.58178
Li  10.62367  15.98469   7.12588    43         -4.13934
Li  11.35409  18.45113   9.44426    67         -5.76624
Li  13.33534  16.16587   9.07439    68         -6.75128
Li  12.74369  18.56113   6.94878    69         -6.38956
Li  11.29086  16.32328  11.43068    70         -5.68987
Li  11.28250  19.11505  14.60675    71         -5.95757
Li  13.28855  16.48644  13.78362    72         -6.40940
Li  13.18094  18.86575  11.99930    73         -7.62341
Li  11.91842  16.77924  16.49669    74         -6.49331
Li  11.57237  19.25563  18.75349    75         -5.64060
Li  13.34269  16.73726  19.46619    76         -6.23695
Li  13.57985  19.44970  16.39897    77         -6.16470
Li  10.97600  16.84138  21.47796    78         -5.91167
Li  11.14315  19.30605  23.93895    79         -5.56171
Li  13.27366  16.66623  24.01496    80         -7.89148
Li  12.75123  19.35175  21.57063    81         -5.87778
Li  10.26570  15.89003  25.25582    58         -3.20229
Li  10.45364  18.77233  29.51676    82         -5.56974
Li  12.27730  16.53419  28.50455    83         -5.91967
Li  12.33235  18.63590  26.68558    83         -6.24612
Li  10.65342  21.42884   2.75807    84         -5.74232
Li  10.30518  22.72920   5.31455    85         -5.81997
Li  13.16683  21.00286   5.34159    86         -6.87221
Li  12.23096  23.79938   3.17605    87         -6.60370
Li  10.62733  21.08758   7.82974    88         -4.38185
Li  10.62579  22.85624   9.65857    88         -4.37558
Li  13.49869  21.44568   9.34512    89         -7.80541
Li  13.35603  23.54735   6.90260    90         -7.45653
Li  11.17724  21.39721  12.37218    91         -5.59214
Li  10.66694  23.59872  14.38318    92         -5.94355
Li  13.08280  21.59012  14.40046    91         -6.02546
Li  12.94651  23.83233  12.03059    93         -6.92103
Li  10.96455  21.49183  17.03285    94         -5.94511
Li  11.18780  23.87637  19.29972    95         -6.31180
Li  13.13210  21.61659  19.13193    96         -6.55351
Li  13.25814  23.80356  16.59522    97         -7.25225
Li  10.86456  21.58268  21.36355    98         -5.77545
Li  11.20629  24.06554  24.18560    99         -5.89209
Li  12.97003  21.41453  23.72194    79         -5.95657
Li  13.07906  23.73444  21.55034   100         -6.97474
Li  11.43059  21.45159  26.39456   101         -6.43909
Li  10.57413  23.58134  28.42235   102         -6.39864
Li  13.15580  21.59576  29.02784   103         -7.69358
Li  13.18142  24.18196  26.54982   104         -5.99062
Li  10.04314  25.94049   1.83631   105         -4.75187
Li  10.06638  29.20804   4.65763     5         -5.28582
Li  10.06201  25.94511   4.71386   106         -5.66067
Li  12.29150  27.51377   3.10956   107         -7.16556
Li  10.41687  24.99053   7.43905   108         -5.68443
Li  10.52311  28.18624   9.38828   109         -4.87631
Li  12.85082  25.44928   9.49987   110         -7.47405
Li  11.63257  27.61030   7.11379   109         -5.09302
Li  10.64529  26.36239  12.33897   111         -5.53840
Li   9.92628  28.07634  14.81520   112         -5.53403
Li  13.23429  25.91275  14.30991   113         -7.69665
Li  13.00315  27.95650  11.46789   114         -7.40549
Li  10.62284  25.60885  16.31102    92         -5.46964
Li  10.46340  29.62201  18.81689    17         -4.96534
Li  12.27784  26.67402  18.80835   115         -7.00264
Li  12.30294  28.71026  16.56039    11         -5.96919
Li  10.92407  26.25440  21.69416   116         -5.76704
Li  10.31500  28.31456  23.57145   117         -5.13353
Li  12.86962  26.46698  24.04354   118         -6.89389
Li  12.90551  28.73474  21.67335   119         -7.13106
Li  10.76513  26.15099  26.60776   120         -5.84581
Li  11.37092  28.55327  27.78187   120         -4.67633
Li  13.18986  25.66719  28.87821   104         -6.00533
Li  13.33287  29.04482  25.60868   121         -6.96021
Li  15.99514   2.26716   2.00510   122         -6.20684
Li  15.62872   4.39640   4.37036   123         -7.10811
Li  18.46089   2.39375   4.72176   124         -6.00963
Li  18.41296   4.86485   2.40555   125         -7.86389
Li  15.46526   2.52216   6.99705   126         -7.79619
Li  15.33483   4.78340   9.04916   127         -7.80710
Li  17.79242   2.03465   9.44687   128         -7.41277
Li  17.92324   4.85520   7.22277   129         -7.09779
Li  14.86848   2.27931  11.64211   130         -7.12908
Li  14.93289   4.40092  14.01511   131         -7.81769
Li  17.59413   2.24152  13.94602   132         -8.11169
Li  17.66581   4.61459  11.77458   133         -8.13595
Li  15.13060   2.04989  16.75706   134         -7.61139
Li  15.31222   5.05583  18.65173   135         -7.24250
Li  17.85338   2.77310  18.81974   136         -7.14093
Li  17.80176   4.56557  16.33705   137         -8.04423
Li  15.72862   2.28805  21.15314   138         -7.13671
Li  16.00844   4.75927  23.78750   139         -6.55247
Li  17.93879   2.15969  23.61513   140         -7.69257
Li  18.16922   4.69761  21.03348   141         -7.73472
Li  15.92548   2.37145  26.13977   142         -6.58198
Li  15.91261   4.38214  27.99728   142         -6.35277
Li  18.31570   2.50453  28.12874   143         -7.89005
Li  18.14627   4.75595  25.79500   144         -7.47899
Li  15.72377   7.06992   2.40966   145         -8.12445
Li  15.30349   9.24015   4.66290   146         -7.72207
Li  17.84001   7.35151   4.89001   147         -7.58093
Li  17.82249   9.82142   1.92834   148         -7.24890
Li  15.45975   6.47442   6.45753   149         -7.16248
Li  15.35133   9.09432   9.24283   150         -7.98717
Li  17.55876   7.04536   9.26267   151         -7.69598
Li  17.60148   9.33915   7.09467   152         -7.90397
Li  15.41835   6.62706  11.86439   153         -7.50024
Li  15.58205   9.11251  13.61027   154         -7.49792
Li  17.72406   6.88286  13.87770   155         -7.99733
Li  18.02559   9.36026  11.40902   156         -7.80495
Li  15.61569   7.03982  16.25894   157         -8.34747
Li  15.40212   9.45253  18.60944   158         -8.07213
Li  17.76875   6.98581  18.74682   159         -8.64690
Li  17.80470   9.43500  16.40486   160         -8.32759
Li  15.69038   6.47138  21.37277   161         -7.42065
Li  15.56989   9.32035  23.99559   162         -7.14576
Li  18.25336   7.03914  23.56764   163         -8.05719
Li  17.22574   9.55963  21.00686   164         -6.72579
Li  15.86657   6.88048  25.76561   165         -7.14975
Li  15.59565   9.30437  28.31829   166         -7.31287
Li  18.05620   7.15511  28.41479   167         -8.24303
Li  17.95119   9.45335  25.87781   168         -8.17462
Li  15.01781  11.57233   2.30631   169         -7.63414
Li  14.98829  14.11457   4.35345    48         -7.03299
Li  17.48758  11.81709   4.36206   170         -8.03085
Li  17.60191  13.86322   2.09925   171         -7.72766
Li  15.58826  11.80198   6.80705   172         -7.70721
Li  15.58647  13.60268   9.29711   173         -7.35982
Li  18.13302  11.57405   9.31349   174         -7.09950
Li  17.67369  13.89568   6.76673   175         -7.77507
Li  15.75855  11.48734  11.39645   176         -6.63404
Li  15.43202  13.94856  13.82305   177         -7.76630
Li  17.65630  11.73054  13.70376   178         -7.02506
Li  17.67780  13.63331  11.50645   179         -5.97931
Li  15.86603  12.13226  16.24303   180         -6.56606
Li  15.83363  14.43459  18.51448   181         -7.47393
Li  17.96321  11.87211  18.89239   182         -8.57968
Li  17.91271  13.91819  16.50228   180         -6.33225
Li  15.28298  11.85876  21.16014   183         -7.70739
Li  15.72966  14.32527  23.67424   184         -8.14660
Li  17.83119  11.67145  23.48243   185         -8.54680
Li  17.64390  14.16402  21.26477   186         -8.13195
Li  15.11285  11.88866  25.60325    59         -6.57462
Li  15.24466  13.81913  28.59099   187         -7.46971
Li  17.79034  11.87971  27.80695   188         -7.73302
Li  17.80592  14.40992  26.06133   189         -7.60312
Li  15.23282  16.79038   1.85489   190         -7.20214
Li  15.23861  18.63621   5.27272   191         -7.27582
Li  17.88756  16.38625   4.64237   192         -7.54115
Li  17.67338  18.81666   2.74941   193         -7.90844
Li  15.65094  16.33007   7.06712   194         -7.63858
Li  15.29753  18.86126   9.36841   195         -7.45460
Li  17.69454  16.60582   9.43305   196         -8.08069
Li  17.82889  19.00837   7.18095   197         -8.48009
Li  15.78333  16.20099  11.94430   198         -7.75358
Li  15.86195  18.61340  14.41528   199         -7.11745
Li  18.03373  16.78906  14.03983   200         -6.88951
Li  17.84133  18.88524  11.76939   201         -8.49571
Li  15.30090  16.89538  16.88917   202         -7.50279
Li  15.84738  19.29677  19.22373   203         -6.01881
Li  17.60787  17.08986  19.19653   203         -5.72329
Li  17.66349  18.95998  16.97527   204         -6.66312
Li  15.49653  17.25242  21.39391   205         -6.88833
Li  15.48045  18.87348  23.99081   206         -7.32543
Li  17.65110  16.76322  23.80385   207         -7.85561
Li  18.11673  19.06819  21.35821   208         -6.81610
Li  14.86542  16.63958  26.46978   209         -7.54402
Li  15.12318  19.11399  28.30613   210         -7.67861
Li  17.66620  16.73962  28.52920   211         -7.84391
Li  17.57119  18.87713  26.08737   212         -8.13502
Li  15.66232  21.37594   2.54296   213         -6.60194
Li  15.53585  24.11308   4.91535   214         -6.97063
Li  18.00355  21.38272   4.80015   215         -7.66827
Li  18.10745  23.78152   2.28101   216         -7.80057
Li  15.74563  21.45406   6.72144   217         -7.29404
Li  15.53342  23.83281   9.71409   218         -7.19487
Li  17.39338  21.17646   9.65870   219         -7.97074
Li  18.20979  23.89901   6.89787   220         -7.72687
Li  15.28843  21.30677  11.92348   221         -8.42065
Li  15.56511  23.49149  14.32023   222         -8.14786
Li  17.79406  21.12556  14.22184   223         -8.47985
Li  17.83958  23.64692  11.82076   224         -7.98589
Li  15.59339  21.58008  16.92791   225         -7.60954
Li  15.51750  23.97648  18.77902   226         -7.37419
Li  18.05679  21.32108  19.27089   227         -7.38739
Li  17.78625  23.87963  16.69424   228         -8.09912
Li  15.23939  21.56171  21.48729   229         -7.84829
Li  15.44018  24.28952  24.25404   230         -7.76016
Li  17.52281  21.26628  23.52995   231         -7.91350
Li  17.54157  23.66264  21.38205   232         -8.00556
Li  15.26028  21.58617  26.05643   233         -7.42086
Li  15.62535  24.03037  28.16657   234         -7.46494
Li  17.79282  20.99806  28.81033   235         -7.11212
Li  17.80854  23.26281  25.76718   236         -7.28910
Li  15.72499  26.06420   2.49814   237         -6.64245
Li  15.90816  27.86806   4.52126   237         -6.31512
Li  18.34344  26.07294   4.76956   238         -7.73064
Li  18.27427  28.40439   2.46694   239         -7.98618
Li  15.54687  26.00550   7.02105   214         -7.07192
Li  15.68206  28.47917   9.48423   128         -6.70748
Li  18.05626  26.13332   9.43307   240         -8.20964
Li  17.83209  28.07644   7.06317   241         -7.79048
Li  15.40157  25.49670  11.99189   218         -6.47239
Li  15.20163  28.72216  14.07446   242         -7.67884
Li  17.74228  26.16198  14.30154   243         -8.15643
Li  17.78473  28.06137  11.78589   244         -7.19348
Li  14.96517  26.24081  16.72514   245         -7.71551
Li  14.72944  28.45370  19.09165   246         -7.38419
Li  17.68811  26.09617  18.79970   247         -8.13462
Li  17.49160  28.45778  16.60861   248         -8.07240
Li  15.44780  25.94044  21.55371   249         -7.79236
Li  15.54591  28.16118  23.64750   250         -7.78705
Li  17.93893  25.89304  23.46323   251         -7.52175
Li  17.74368  28.58423  21.09436   138         -7.45010
Li  15.68876  26.62774  26.36531   252         -6.35352
Li  14.06223  28.55777  28.71586   253         -6.77960
Li  18.45971  25.80262  28.15050   254         -7.79424
Li  18.54708  28.19916  25.82496   255         -7.12517
Li  20.56043   2.36642   2.33020   256         -8.13860
Li  20.46355   4.83317   4.67009   257         -7.66873
Li  23.05287   2.45595   5.26715   258         -7.49720
Li  23.03876   4.88969   2.50381   259         -7.62628
Li  20.22233   2.59231   7.21616   260         -7.92252
Li  19.97131   4.62183   9.64645   261         -7.93063
Li  22.55025   2.31192   9.79764   262         -7.87025
Li  22.89645   4.79369   7.60151   263         -7.04706
Li  20.25567   2.42779  11.77489   264         -6.45071
Li  19.93085   4.43951  14.30253   265         -8.15116
Li  22.68645   2.74114  14.36837   266         -7.29059
Li  22.44446   4.64194  12.08084   267         -7.62930
Li  20.29325   2.30078  16.74391   268         -7.35721
Li  20.32500   4.94143  18.36311   269         -7.70620
Li  22.84475   2.55649  17.99864   270         -6.68095
Li  22.74140   5.06845  16.52907   271         -7.72377
Li  20.35920   2.46716  20.42494   272         -7.26669
Li  20.68745   4.85904  23.43688   273         -8.20342
Li  22.77964   2.50555  22.89084   274         -8.33347
Li  22.63203   5.01002  20.81188   275         -8.12807
Li  20.33350   2.23371  25.53760   276         -7.46002
Li  20.58595   5.02559  28.53651   277         -7.83249
Li  22.68459   2.72338  27.68651   278         -6.14178
Li  22.95886   4.82537  25.73476   279         -7.17121
Li  20.20803   7.49266   2.47157   280         -8.41944
Li  20.17865   9.83671   4.68256   281         -7.84511
Li  22.74132   7.46565   4.66745   282         -7.91145
Li  22.78078   9.60251   2.50823   283         -8.06868
Li  20.10358   6.84759   7.03778   284         -7.68659
Li  20.79099   9.25945   9.12778   285         -6.68618
Li  22.53137   6.58584   9.67112   263         -6.76994
Li  22.64646   9.55368   6.75969   286         -7.54532
Li  20.18735   7.00624  11.75487   287         -8.29286
Li  20.22265   9.62416  14.06769   288         -8.26429
Li  22.43416   7.22418  13.91569   289         -6.74669
Li  22.62539   9.68336  11.84017   290         -8.13107
Li  20.04341   7.30807  16.34403   291         -8.13979
Li  20.09981   9.33893  18.63506   292         -7.24628
Li  22.36698   7.41528  18.70865   293         -7.55801
Li  22.96011   9.54405  16.63284   294         -8.12737
Li  20.10709   7.18366  21.11044   295         -8.24667
Li  20.27373   9.56673  23.44399   296         -8.14853
Li  22.96602   7.20884  23.36781   297         -8.13399
Li  22.96868   9.34664  21.25114   298         -7.71418
Li  20.64933   7.19913  25.71535   299         -7.46550
Li  20.36260   9.91762  28.35714   300         -7.69515
Li  22.77069   7.55373  28.14342   301         -8.31151
Li  22.84823   9.65821  25.73680   302         -8.09762
Li  20.53723  11.76233   2.38017   303         -7.22180
Li  19.88375  14.33292   4.34672   304         -7.75415
Li  22.55369  12.20332   4.80107   305         -8.21990
Li  22.80251  14.24736   2.30856   306         -8.01788
Li  20.06212  11.76695   6.92466   307         -7.85161
Li  20.19697  14.26692   9.63276   308         -8.09983
Li  22.71957  11.89109   9.76032   309         -8.09555
Li  22.35126  14.09990   7.30716   310         -7.58576
Li  20.05485  11.65744  11.64785   311         -7.35021
Li  20.18889  14.23712  14.25662   312         -7.73865
Li  22.62616  11.83107  14.38007   313         -7.70302
Li  22.74062  14.45839  11.92524   314         -7.78194
Li  20.38676  11.82023  16.59562   315         -7.96195
Li  20.39314  14.05070  18.84784   316         -8.18418
Li  22.17277  11.47444  19.15830   317         -7.33090
Li  22.54462  14.09880  16.49296   318         -7.82194
Li  20.13940  12.01157  21.33588   319         -6.88186
Li  19.92562  14.37445  23.27765   320         -7.95718
Li  22.51764  11.73660  23.00006   321         -7.21334
Li  22.82417  14.10559  21.16225   322         -8.33757
Li  20.18251  12.29901  25.73422   323         -8.18059
Li  20.33335  14.14491  28.25728   324         -8.10611
Li  22.71230  12.41721  27.56584   325         -5.92517
Li  22.79977  14.20247  25.51618   325         -7.15672
Li  20.33886  16.66688   2.36064   326         -7.97850
Li  20.17765  18.46920   4.90932   327         -8.15227
Li  22.61812  16.46777   5.24221   328         -7.34606
Li  22.73977  18.25333   3.12230   328         -5.87483
Li  19.82746  16.23551   7.32692   329         -7.78455
Li  20.16577  18.67298   9.21976   330         -7.28287
Li  22.89079  16.64045   9.40361   331         -8.21226
Li  22.56115  18.95847   7.53459   332         -7.51839
Li  20.41935  16.65119  11.83647   333         -8.07232
Li  20.28444  18.77897  14.04670   334         -7.54859
Li  22.55397  16.52493  14.21824   335         -8.09060
Li  22.26943  19.17536  11.42395   336         -7.77019
Li  20.23830  16.43589  16.46726   337         -7.65513
Li  20.01299  19.06717  19.03523   338         -7.06886
Li  22.82016  16.23728  18.62342   339         -7.25295
Li  22.47509  18.96592  16.17275   340         -7.69018
Li  20.20064  16.46445  21.01448   341         -8.09220
Li  20.18866  18.80908  23.68673   342         -8.06776
Li  22.34581  16.55894  23.41284   343         -7.62958
Li  22.72395  18.90302  20.82265   344         -7.73789
Li  19.89729  16.40876  26.20306   345         -7.82390
Li  20.47544  18.97247  28.18810   346         -7.09774
Li  22.92134  16.50166  28.28717   347         -7.71123
Li  22.59460  18.49442  25.77340   348         -8.15059
Li  20.25242  20.68455   2.27817   349         -7.26750
Li  20.63683  23.70833   4.93188   350         -8.04879
Li  22.70034  21.10932   4.90271   351         -7.90707
Li  22.74480  23.19334   2.43191   352         -7.86619
Li  20.19796  21.26122   7.21012   353         -8.06146
Li  19.96916  23.47010   9.45239   354         -8.14979
Li  23.00275  21.35437   9.41682   355         -7.51461
Li  22.93719  23.41749   7.34816   356         -8.14818
Li  20.21227  21.41492  11.99546   357         -7.25560
Li  19.95975  23.36417  14.25696   358         -7.84982
Li  23.03179  21.30571  14.01506   359         -7.93495
Li  22.40852  23.31910  11.91728   360         -7.12668
Li  20.09918  21.07673  16.54482   361         -8.38314
Li  20.12035  23.70866  18.96352   362         -8.30802
Li  22.55217  21.08321  18.76465   363         -7.97528
Li  22.36556  23.46316  16.69088   364         -7.40679
Li  20.78373  21.42696  21.53195   365         -7.16933
Li  20.02442  23.68361  23.64595   366         -7.65860
Li  22.66812  21.20239  23.84400   367         -7.29054
Li  22.61856  24.12731  20.90077   368         -6.58105
Li  20.19121  20.91293  25.88278   369         -7.85002
Li  20.12602  23.18509  28.06601   370         -8.26318
Li  22.65873  21.10474  28.05604   371         -7.89677
Li  22.71810  23.29590  25.89504   372         -7.86134
Li  20.74773  25.67298   2.02201   373         -7.66619
Li  20.38936  28.81628   4.99788   124         -5.96747
Li  23.18808  25.94223   4.95079   374         -7.24706
Li  22.81160  28.15875   2.92710   375         -7.50801
Li  20.66719  25.78058   7.09950   376         -8.00690
Li  20.28961  28.23784  10.29114   264         -6.77869
Li  22.58323  25.78456   9.84786   377         -7.74938
Li  22.71259  28.17820   7.71684   378         -8.20226
Li  20.24555  25.69173  12.24376   379         -7.92147
Li  20.27974  28.43925  13.84202   380         -7.41625
Li  22.75051  25.54737  14.08958   381         -7.75430
Li  22.88954  28.10219  12.68055   382         -6.71699
Li  19.94655  26.34727  16.25620   383         -8.02235
Li  20.26126  28.30939  18.85038   384         -6.78520
Li  22.41555  25.98357  18.56853   385         -7.55232
Li  22.65735  27.91876  16.20660   386         -7.42243
Li  19.99220  26.10211  21.01380   387         -8.13769
Li  20.29214  28.24916  23.29001   388         -8.22280
Li  22.96165  25.91152  22.97365   368         -7.18186
Li  22.68391  28.40590  20.71725   389         -8.25489
Li  20.55092  25.87685  25.82814   390         -6.82575
Li  20.68349  28.16324  28.56961   391         -7.57136
Li  23.05003  25.73353  28.10392   392         -7.68658
Li  23.15279  28.33643  25.12869   393         -6.93850
Li  25.07565   2.54126   2.90346   394         -7.41110
Li  24.87908   4.82389   4.91957   395         -7.64537
Li  27.49239   2.15635   4.93367   396         -6.91705
Li  27.25211   5.04701   2.10420   397         -7.86349
Li  25.07723   2.55725   7.76088   398         -8.15233
Li  25.26968   5.00501   9.76643   399         -7.88091
Li  27.58738   2.45682  10.20532   400         -7.26300
Li  27.15702   4.90667   7.16237   401         -7.91939
Li  25.02903   2.58602  12.64592   402         -6.76853
Li  25.21292   5.13735  14.11263   403         -7.74373
Li  27.59804   2.30864  13.86451   404         -7.44106
Li  27.60549   4.94415  12.24159   405         -7.86232
Li  25.17969   2.79338  16.26345   406         -7.42479
Li  25.51189   4.72706  18.54989   407         -7.56710
Li  27.54787   2.39160  18.80804   408         -6.74254
Li  28.01554   4.43713  16.26606   409         -8.17431
Li  25.20221   2.20735  20.64604   410         -7.86686
Li  24.97564   4.86407  23.10166   411         -7.45589
Li  27.51065   2.53795  23.38122   412         -8.01226
Li  27.90682   4.68288  21.02743   413         -8.23204
Li  24.81537   2.46328  25.24931   414         -7.02636
Li  24.79522   5.02265  28.16695   415         -7.81383
Li  27.26946   2.54613  28.38963   416         -8.05759
Li  27.49482   4.76018  25.97607   417         -7.90069
Li  25.19846   7.55418   2.42533   418         -8.39304
Li  25.12890   9.65468   4.83940   419         -8.05786
Li  27.32818   7.16798   4.91528   420         -7.65738
Li  27.56889  10.00612   2.26130   421         -7.42342
Li  24.87994   7.26134   7.26458   422         -8.14389
Li  24.91242   9.35267   9.35573   423         -7.51330
Li  27.88837   7.22197   9.46919   424         -8.08572
Li  27.66057   9.51193   7.21652   425         -8.28270
Li  25.56228   7.41679  11.98577   426         -7.31853
Li  24.97871   9.41450  14.05265   427         -8.06742
Li  27.88016   7.34886  14.32296   428         -8.08689
Li  27.81301   9.36230  12.04752   429         -7.13186
Li  25.48386   7.25009  16.66635   430         -6.84919
Li  25.26124   9.71179  18.76097   431         -8.04161
Li  27.73916   6.98998  18.92606   432         -8.16380
Li  27.74297   9.65833  16.46129   433         -8.19917
Li  25.30668   6.64662  20.93370   411         -7.11942
Li  25.23448   9.52189  23.79362   434         -7.58350
Li  27.77267   6.92631  23.61378   435         -7.75041
Li  27.10156   9.38554  21.39077   436         -6.43898
Li  25.22713   7.42956  25.88783   437         -8.12921
Li  25.19360   9.57418  28.16515   438         -8.00241
Li  27.65212   7.40932  28.17093   439         -8.54033
Li  27.67178   9.86335  25.91982   440         -7.89296
Li  25.13229  12.50418   3.10474   441         -5.84327
Li  25.15643  14.25199   5.18863   441         -7.08545
Li  27.68940  12.25778   4.93006   442         -8.21900
Li  27.59001  14.08120   2.34244   443         -8.03136
Li  25.34789  11.75913   7.58043   444         -7.37894
Li  25.04350  14.06067   9.47790   445         -8.30826
Li  27.74663  12.00627   9.23096   446         -6.84781
Li  27.96620  14.37798   7.35027   447         -7.65036
Li  25.68804  11.46015  11.37982   448         -7.53112
Li  25.36731  14.34334  14.08973   449         -7.52229
Li  27.60610  11.87272  14.03096   450         -7.84920
Li  27.42062  14.06705  11.77724   451         -8.08378
Li  25.35120  11.84407  16.13189   452         -7.86149
Li  25.08787  14.52855  18.69207   339         -7.57551
Li  27.84645  11.70141  18.92643   453         -7.70447
Li  27.54698  14.26781  16.40877   454         -7.67855
Li  25.13129  11.97695  20.76834   455         -7.95771
Li  25.54508  14.11852  23.32045   456         -7.74521
Li  27.76296  11.89225  23.72082   457         -7.92301
Li  27.70922  14.29690  20.94455   458         -8.13785
Li  25.31414  12.20532  25.80329   459         -8.22041
Li  25.01165  14.26870  28.29015   460         -7.92625
Li  27.35603  11.74042  28.24364   421         -6.85959
Li  27.97861  14.37606  26.19460   461         -7.76342
Li  25.06165  16.54554   2.32770   462         -7.89424
Li  25.28974  18.52870   4.83835   463         -8.09164
Li  28.00194  16.42401   4.33463   464         -7.55885
Li  27.41048  18.95131   2.47426   465         -7.28527
Li  25.55582  16.58323   7.23698   466         -7.62664
Li  25.19709  18.94078   9.76919   467         -7.82792
Li  27.65930  16.44818   9.61204   468         -8.07164
Li  27.76477  18.85868   6.92220   469         -7.83285
Li  25.09592  16.31269  11.94587   470         -7.49248
Li  25.37467  19.01060  14.34937   471         -7.60981
Li  27.83398  16.49626  14.19658   472         -7.28961
Li  27.95299  19.11118  11.55344   473         -6.66647
Li  25.35009  16.66807  16.27958   474         -7.92341
Li  25.70624  19.19639  19.20163   475         -7.32966
Li  27.52388  16.65400  18.80431   476         -8.06989
Li  27.47482  18.88053  16.67745   477         -7.60591
Li  25.03217  16.61370  21.24401   478         -8.25951
Li  25.35035  18.96582  23.06148   479         -7.48005
Li  28.02080  16.27198  23.24347   480         -7.89100
Li  27.75120  18.66443  21.35283   481         -7.02915
Li  25.25909  16.48259  25.49960   482         -7.42346
Li  25.17971  18.33535  27.55385   482         -5.93886
Li  27.54698  16.63764  28.29111   483         -8.09820
Li  27.67790  18.45436  25.76271   484         -8.09800
Li  25.19119  21.08686   2.56112   485         -7.79622
Li  25.14720  23.25765   4.69781   486         -7.68604
Li  27.79260  20.92083   4.73991   487         -7.83152
Li  27.70999  23.13805   2.52587   488         -8.30728
Li  25.22190  21.17243   6.73133   489         -7.08447
Li  25.37290  24.17195   9.67098   490         -6.75493
Li  27.02659  21.53259   9.01584   491         -7.16830
Li  27.90786  23.68778   6.96229   492         -7.67351
Li  25.34959  21.14279  11.86713   493         -7.99003
Li  25.53225  23.49805  13.90753   494         -7.39883
Li  27.71470  21.15173  13.98834   495         -8.36067
Li  27.80245  23.72618  11.70702   496         -8.32196
Li  24.83444  21.24370  16.65545   497         -7.93731
Li  25.45953  23.29802  18.74138   498         -7.43902
Li  27.76866  21.40018  18.66801   499         -7.06165
Li  27.86755  23.35356  16.41800   500         -7.65975
Li  24.87640  21.34621  21.20578   501         -7.67678
Li  24.94627  23.47534  23.31298   502         -8.27905
Li  27.66208  21.23064  23.38496   503         -8.09703
Li  27.76064  23.41822  21.16620   504         -8.18963
Li  25.13516  21.12084  25.69013   505         -7.95876
Li  25.12893  23.22210  28.17291   506         -8.29676
Li  27.66229  20.74069  28.32120   507         -7.62812
Li  27.18033  23.68027  25.81942   508         -7.71712
Li  24.92738  25.69330   2.45632   509         -7.88850
Li  24.86626  28.31067   5.27156   510         -7.33092
Li  27.29599  25.78479   4.68679   511         -7.90805
Li  27.23819  28.12434   2.35246   512         -7.76039
Li  24.93054  25.97503   7.60502   490         -6.98206
Li  25.28173  28.34996   9.75222   513         -7.98918
Li  27.97300  26.03779   9.58609   514         -8.12476
Li  27.60645  28.18706   7.29463   515         -8.02860
Li  25.37876  26.05175  12.04663   516         -7.76441
Li  25.21632  27.93114  14.45019   517         -7.43497
Li  27.94066  26.26421  14.34265   518         -8.09413
Li  27.61867  28.28640  11.76786   519         -6.96617
Li  25.04780  25.58564  16.59082   520         -7.67640
Li  25.02214  28.12931  17.95032   521         -6.72640
Li  27.66387  25.72208  18.30543   522         -7.66221
Li  27.60868  28.36128  16.72305   523         -7.22205
Li  25.23929  25.80677  20.67106   524         -8.01279
Li  25.23689  28.23093  22.91895   525         -8.16703
Li  27.21072  25.83760  23.47175   526         -7.77158
Li  27.56498  28.22661  20.38327   527         -6.89556
Li  24.82514  25.91660  25.68928   528         -6.99398
Li  25.12927  28.00150  27.71920   529         -5.99335
Li  27.18988  25.69167  28.61311   530         -7.58428
Li  27.39829  28.70896  25.46941   531         -6.76411
Li  29.46018   2.32928   2.54074   532         -7.68550
Li  29.73232   4.69063   4.74458   533         -7.39835
Li  31.77529   2.72381   4.38923   534         -5.69448
Li  32.35056   4.69920   2.55878   534         -6.76939
Li  29.82383   2.07272   7.09549   535         -7.86828
Li  29.75217   4.62612   9.59897   536         -7.91606
Li  32.17330   2.33538   9.49728   537         -7.01360
Li  32.04199   4.75279   6.75811   538         -6.49645
Li  30.10700   2.69099  11.81713   539         -7.09878
Li  30.22949   4.53614  14.25164   540         -8.15998
Li  32.74536   1.91357  13.88834   541         -7.47260
Li  32.52875   5.12312  11.93583   542         -7.26805
Li  30.29452   2.21911  16.65103   543         -7.87290
Li  30.22621   4.49652  18.83031   544         -8.13326
Li  33.19890   2.26259  19.12906   545         -6.84329
Li  32.86729   4.41711  16.71232   546         -7.80318
Li  30.14618   2.08964  21.17442   547         -7.30066
Li  29.83193   4.85458  23.50656   548         -7.29387
Li  32.26654   2.44726  23.57831   549         -7.70652
Li  32.43322   4.67189  21.52715   550         -7.91202
Li  29.39198   2.37964  25.93769   531         -6.63572
Li  29.45304   4.69254  28.36502   551         -7.31172
Li  32.54573   2.36129  28.22990   552         -6.25677
Li  31.91658   4.45320  26.08963   553         -7.53580
Li  29.89362   7.01533   2.22612   554         -7.99104
Li  29.94673   9.45182   4.79890   555         -7.94937
Li  32.28123   6.76079   4.92223   538         -6.68938
Li  32.27427   9.38996   2.39559   556         -7.33470
Li  29.62046   6.99826   6.98212   557         -7.88440
Li  30.64463   9.50115   9.65559   558         -7.47318
Li  32.17223   6.61005   9.28860   559         -7.75509
Li  32.36402   9.33722   6.58163   560         -7.31100
Li  30.05171   7.03486  11.82199   561         -8.41629
Li  30.11973   9.57127  14.22563   562         -8.50636
Li  32.23181   7.13791  14.29523   563         -8.21450
Li  32.50779   9.45511  12.02055   564         -8.12418
Li  30.11802   6.76603  16.73206   565         -7.86224
Li  29.87291   9.36592  19.28522   566         -7.54320
Li  32.33862   6.68003  18.75816   567         -7.22210
Li  32.24485   9.15437  17.06247   568         -7.41721
Li  30.33231   6.99096  21.38023   569         -7.82635
Li  30.30896   9.33025  23.50559   570         -7.87366
Li  32.34682   6.63718  24.01181   571         -7.69213
Li  32.46440   9.26174  21.33803   572         -8.13647
Li  29.99597   7.40853  25.76064   573         -7.49563
Li  30.06763   9.69321  28.60805   574         -8.01674
Li  32.13596   6.93289  28.16666   575         -8.33851
Li  32.56394   9.14995  25.96779   576         -7.86967
Li  30.06124  11.89191   2.75598   577         -7.85944
Li  29.94749  14.36536   4.58678   578         -7.31742
Li  32.75250  11.92590   5.08227   579         -7.29075
Li  32.59054  13.93876   2.03834   580         -7.40222
Li  30.11334  11.64240   7.14625   581         -8.55211
Li  30.16801  14.14575   9.34745   582         -8.06375
Li  32.53077  11.91897   9.40750   583         -7.65684
Li  32.17597  14.37777   6.94849   584         -8.12391
Li  29.90526  11.82399  11.76900   585         -8.49234
Li  29.96762  13.90275  14.05715   586         -6.82373
Li  32.14889  12.17869  14.37010   586         -6.92930
Li  32.07581  14.55298  11.97457   587         -7.70170
Li  30.26769  11.78210  16.85920   588         -6.94894
Li  30.23580  13.69055  19.09258   589         -6.14400
Li  32.01472  11.50508  19.20202   589         -5.70247
Li  32.60372  13.84701  16.83008   590         -7.86597
Li  29.79494  11.59659  21.29597   591         -7.11882
Li  30.24269  13.90640  23.86326   592         -7.48852
Li  32.37114  11.82923  23.90127   593         -7.54624
Li  32.45439  13.39517  21.35576   594         -6.81035
Li  30.28417  11.83099  26.16351   595         -8.25903
Li  30.27909  13.91340  28.56552   596         -7.63292
Li  32.80836  11.61652  28.31870   597         -7.67206
Li  32.91444  14.00764  26.29244   598         -7.25396
Li  30.33333  16.80691   2.18400   599         -7.70691
Li  30.45260  18.98523   4.40665   600         -8.04481
Li  33.08216  16.77652   4.14238   601         -7.06734
Li  33.05503  19.15224   2.36037   602         -7.26065
Li  30.18605  16.82546   6.85985   603         -7.93772
Li  29.73450  19.22555   9.19343   604         -6.83984
Li  32.35735  17.17360   9.21414   605         -6.97723
Li  32.38990  18.81429   6.68937   606         -6.99591
Li  30.23916  17.16735  11.39397   607         -5.78122
Li  30.16079  19.00877  13.62753   608         -6.65938
Li  32.48355  16.85428  13.80124   609         -7.59597
Li  32.13407  19.31043  11.45964   610         -6.80301
Li  29.89093  16.83114  16.54505   611         -6.88121
Li  29.96301  18.86846  18.92002   612         -8.51081
Li  32.14624  16.29778  18.55720   613         -7.93980
Li  32.00484  18.65876  16.18256   611         -7.01787
Li  30.24747  16.54445  21.18275   614         -8.16069
Li  30.01534  19.00031  23.50925   615         -8.59123
Li  32.16474  16.32351  23.62291   616         -7.58986
Li  32.54674  18.82426  21.18264   617         -7.77386
Li  30.08345  16.27756  25.96935   618         -7.42079
Li  30.16058  18.78747  27.80778   619         -8.12863
Li  32.70651  16.92644  28.77150   620         -7.04659
Li  32.69228  18.68272  25.34081   621         -6.64404
Li  30.02071  20.94848   1.94951   622         -7.65538
Li  30.11369  23.30466   4.85364   623         -7.26053
Li  32.54455  21.51553   4.51773   624         -7.07619
Li  32.32756  24.01186   2.26266   625         -7.87693
Li  30.40420  21.24407   7.02724   626         -7.64588
Li  30.39920  23.64373   9.24292   627         -7.86629
Li  32.69461  21.60236   9.06759   628         -7.85425
Li  32.49025  24.24720   6.38165   629         -7.60719
Li  29.89508  21.42222  11.37745   630         -7.57142
Li  30.17099  23.81122  13.95822   631         -7.74892
Li  32.34438  21.60240  13.78804   632         -7.30058
Li  32.40239  24.02696  12.00743   633         -6.89418
Li  30.05912  21.24635  16.43856   634         -8.39604
Li  30.08013  23.64790  18.85563   635         -8.50452
Li  32.54366  21.27576  18.63083   636         -8.23558
Li  32.33574  23.55111  16.34716   637         -8.49584
Li  30.63859  21.15019  20.98291   638         -7.48035
Li  29.54050  23.71913  23.61089   639         -7.87801
Li  32.17633  21.48218  23.96717   640         -7.47627
Li  32.32075  24.13074  21.18465   641         -7.37824
Li  29.91433  21.30010  25.88114   642         -7.98601
Li  29.77534  23.67560  28.41933   643         -8.29369
Li  32.21686  21.40999  28.07367   644         -7.58944
Li  32.08123  24.10229  25.87711   645         -6.81626
Li  29.43978  25.82092   2.43204   646         -7.39648
Li  29.27876  28.25196   4.77716   396         -6.30463
Li  31.98074  26.51799   4.20386   647         -7.24657
Li  33.56744  28.69109   1.95439   552         -6.32480
Li  30.05166  25.86639   7.10868   648         -7.37988
Li  30.25564  28.51571   9.55076   537         -7.46507
Li  32.37003  25.97506   9.05750   649         -7.62667
Li  32.51605  28.17281   6.73353   650         -7.10292
Li  30.19248  26.03553  11.81725   651         -7.98319
Li  30.38649  28.42359  14.00653   652         -7.95419
Li  32.96362  26.42923  14.06557   653         -7.68436
Li  33.28053  28.43279  11.50486   654         -7.22890
Li  30.11761  26.15384  16.32453   655         -8.05265
Li  30.03695  28.02567  18.82549   656         -6.80664
Li  32.59768  25.66328  18.81276   641         -7.01851
Li  32.65385  28.73524  16.67909   657         -7.64163
Li  29.74058  26.06806  20.95363   658         -7.87804
Li  30.11543  28.51050  23.67146   659         -7.87313
Li  32.08294  25.86603  23.74185   645         -6.71313
Li  32.18329  28.41356  21.10367   547         -6.81554
Li  29.75764  26.00444  25.78255   660         -7.73473
Li  29.27505  28.30606  28.35531   661         -7.57349
Li  31.71667  26.31916  28.16384   662         -6.77758
Li  32.46830  27.98869  26.09446   662         -6.46866
Li  35.47026   3.68022   3.57235   663         -7.46844
Li  38.23878   4.77053   4.48797   664         -5.31532
Li  38.10057   1.78236   4.48122   665         -5.05595
Li  37.53213   4.65267   1.25509   666         -5.81503
Li  36.33995   3.14633   6.43774   667         -5.85329
Li  34.84339   5.17954   9.35676   668         -7.47282
Li  37.36943   2.91527   9.08706   669         -5.83716
Li  37.68937   5.68283   7.69978   670         -5.89800
Li  34.82726   2.93984  11.35889   671         -6.66008
Li  34.70007   4.72611  14.31564   672         -7.93522
Li  37.69853   2.82923  14.59584   673         -5.78625
Li  37.31135   4.43620  11.95676   674         -5.34228
Li  35.60361   1.86205  16.47440   675         -5.73781
Li  35.52319   4.03238  18.62867   676         -6.92106
Li  37.44287   1.05203  18.66560   677         -5.30165
Li  37.40866   5.20453  16.18423   678         -4.74140
Li  35.02765   1.86024  21.82508   679         -7.31366
Li  35.00857   4.23515  23.95513   680         -6.25880
Li  37.56593   2.81356  23.71934   681         -5.93912
Li  36.84817   4.51115  21.34191   682         -6.15099
Li  34.65462   1.66100  25.53013   683         -6.77996
Li  34.72411   5.04657  28.92493   684         -6.38625
Li  35.30809   2.07933  28.58617   552         -5.18306
Li  36.89768   4.21721  26.51204   685         -6.71793
Li  35.94551   6.66613   3.28268   686         -6.66014
Li  35.13761   9.48924   5.13368   687         -7.10910
Li  37.84957   7.71364   5.69733   688         -5.68581
Li  37.17889   9.12075   2.78170   686         -5.69995
Li  34.75603   7.26187   7.07532   689         -7.58559
Li  34.29295   9.21138   9.41955   690         -7.54042
Li  37.09521   7.78778   9.83128   691         -5.17075
Li  37.35672   9.58727   7.87875   691         -4.85064
Li  34.89039   6.86362  12.11048   692         -7.09430
Li  34.58530   9.15684  14.41688   693         -6.38789
Li  37.17812   7.18227  14.37749   678         -5.57814
Li  36.57475   9.36640  12.33427   694         -5.82876
Li  34.65078   6.81474  16.56751   695         -7.43473
Li  34.78270   9.12193  19.16984   696         -6.64580
Li  36.74562   6.90036  19.19405   697         -6.65656
Li  36.78769   9.19177  16.99265   698         -6.64109
Li  34.78208   6.89489  21.65593   699         -7.04821
Li  34.92188   9.09344  23.62940   700         -6.41262
Li  36.78205   6.46962  24.04636   701         -6.24251
Li  37.06619   8.93118  21.52918   702         -5.18797
Li  34.85640   6.77138  26.41147   703         -7.49831
Li  34.84950   8.87581  28.86404   704         -7.81486
Li  37.54110   7.43647  28.50816   705         -5.42361
Li  36.66630   9.22752  26.33849   706         -6.07106
Li  34.67647  11.66216   2.64953   707         -6.96945
Li  34.72694  14.20524   4.60708   708         -7.61460
Li  37.30890  12.26319   4.23099   709         -5.41201
Li  37.81393  14.78639   2.80666   710         -4.60255
Li  35.28885  11.96932   6.72578   711         -6.46093
Li  34.48123  14.32768   9.09878   712         -7.05299
Li  36.41759  12.09008   9.42088   713         -5.72965
Li  37.25495  14.47224   7.49754   710         -4.78368
Li  34.66368  11.89733  11.93976   714         -7.63207
Li  34.58628  14.19022  13.82666   715         -6.75915
Li  36.49300  11.61383  14.64651   716         -5.89408
Li  36.66127  14.55552  11.16480   710         -5.68256
Li  34.41033  11.06882  16.61893   717         -5.63611
Li  34.63232  14.26011  19.53711   718         -5.08597
Li  36.26620  11.68676  18.80112   719         -5.36452
Li  36.05773  14.05154  16.50392   720         -6.43686
Li  35.09494  11.33762  21.33577   719         -5.89395
Li  34.74328  14.10032  24.05016   721         -7.05933
Li  36.59828  11.44385  23.83431   722         -6.12146
Li  36.92080  13.80212  21.53780   723         -5.91372
Li  35.33331  11.96953  26.55174   724         -7.11873
Li  35.58803  14.27897  28.61609   725         -7.43889
Li  37.24712  11.83001  29.46067   726         -4.91653
Li  37.61077  14.55688  25.37113   727         -2.57553
Li  35.59178  16.78560   2.14152   728         -5.86942
Li  35.83240  18.74650   4.03946   728         -6.16392
Li  37.51091  15.99137   5.28929   710         -4.51280
Li  37.31361  19.08928   1.02385   729         -5.87137
Li  34.62357  16.67412   6.56217   730         -7.42822
Li  35.02260  19.19990   9.08582   731         -6.87816
Li  36.92031  16.62997   9.25376   710         -5.48744
Li  36.84853  19.04902   6.85058   732         -5.39333
Li  34.44300  16.71636  11.18820   733         -6.93024
Li  34.32550  19.42636  14.18420   734         -6.19369
Li  35.85808  16.86026  13.97942   735         -6.12644
Li  36.35417  19.27345  11.94651   736         -5.71655
Li  34.62909  16.52845  16.68660   737         -6.03288
Li  34.64428  18.82426  18.55955   738         -7.78971
Li  36.59221  16.21892  19.05994   718         -5.69095
Li  36.54711  19.09644  16.09750   739         -6.06830
Li  34.43317  16.20315  21.45329   718         -5.98919
Li  35.13260  18.59714  23.82082   740         -6.92025
Li  37.21199  15.99140  23.39597   727         -3.66723
Li  36.46956  18.21405  21.19187   741         -5.77968
Li  34.65929  16.38698  26.04524   742         -7.40235
Li  34.73265  19.19570  27.60165   743         -6.97069
Li  37.71332  16.49339  27.73517   744         -5.18446
Li  37.31582  18.68467  26.10282   744         -5.44596
Li  34.77462  21.74785   1.34745   745         -7.18185
Li  34.69407  24.29933   4.08164   746         -5.20151
Li  36.26169  21.79165   3.97957   747         -5.97776
Li  37.43221  23.94012   2.35322   748         -5.68241
Li  35.10358  21.28736   6.82421   732         -6.63372
Li  34.83629  23.82177   9.12006   749         -6.81373
Li  36.96512  21.57882   9.38293   750         -5.47586
Li  36.53524  24.05797   6.56571   751         -6.35384
Li  34.73279  21.67163  11.56331   752         -6.66821
Li  34.63568  23.76770  14.04813   753         -7.32069
Li  36.92951  21.48213  13.64878   754         -5.81769
Li  36.71904  23.85106  11.35452   755         -5.89589
Li  34.85519  21.56247  16.32056   756         -6.39426
Li  34.88590  23.81900  18.69828   757         -6.83426
Li  36.68968  21.42111  18.52372   758         -5.51140
Li  37.18827  23.54196  16.44781   759         -5.83796
Li  34.40280  21.35271  21.17666   760         -7.84096
Li  34.61691  23.35915  23.48021   761         -6.78711
Li  37.06324  21.13560  22.75196   762         -5.77750
Li  37.13888  23.17331  20.81184   762         -5.23450
Li  34.80533  21.37837  25.48973   761         -6.95437
Li  36.25558  24.30519  27.35198   763         -6.57231
Li  37.28176  21.61852  27.75560   764         -4.98950
Li  38.01641  22.48301  25.19765   764         -4.23898
Li  34.78004  25.80598   1.89722   746         -6.14104
Li  34.70662  29.02543   4.96539   765         -6.92165
Li  37.12540  26.24892   4.14148   766         -6.24921
Li  36.66340  28.55321   2.40093   767         -5.95215
Li  34.90351  26.53581   6.38567   768         -5.79098
Li  34.87507  29.01455   8.90697   769         -6.78678
Li  36.69029  26.42247   8.85899   770         -5.94378
Li  37.49017  28.21321   6.67766   771         -5.78450
Li  35.75143  26.66811  11.82347   772         -6.24038
Li  35.67673  28.72459  13.99889   675         -5.92310
Li  37.24217  25.46688  14.45697   759         -5.40533
Li  37.47774  29.82648  11.67846   674         -5.18396
Li  34.76206  25.91788  16.40937   773         -7.73954
Li  34.81857  27.99846  19.28172   774         -6.59314
Li  37.12000  26.21314  18.55746   775         -6.39291
Li  37.89031  28.03044  15.86829   776         -5.24132
Li  35.11501  25.60193  21.22058   777         -7.70440
Li  36.91168  27.70279  23.81852   778         -5.31766
Li  37.48916  24.66393  23.35580   779         -5.73634
Li  37.50666  28.12100  21.29331   778         -4.54161
Li  38.22822  26.33452  26.12628   780         -5.04695
Li  35.46039  27.15092  26.87389   781         -7.04042
Li  38.17079  26.19311  28.91264   780         -4.48142
Li  37.56551  29.61222  26.38965   782         -6.05023
O    4.53963  10.51039   9.55937   783        -60.37010
O    5.79240  10.47009   9.51991   783        -60.37010
O    6.08383  21.34779   6.02402   784        -59.39460
O    7.23310  21.71511   6.10240   784        -59.39460
O    3.85308  16.53147  18.66850   785        -60.20203
O    3.71690  16.55427  17.44244   785        -60.20196
O    5.88965   6.91681  23.70238   786        -60.26569
O    7.12712   6.91727  23.70105   786        -60.26570
O    6.28617  23.53566  24.48643   787        -57.22311
O    6.23843  24.04171  23.26756   787        -57.22316
O   40.11896   7.60260  17.46627   788        -60.26545
O   41.35635   7.60143  17.45281   788        -60.26547
O   41.71971   6.17057   8.32003   789        -52.99575
O   42.55926   6.85848   8.03294   789        -52.99571
O   41.88642  17.24688  25.43689   790        -58.23715
O   41.49101  18.36514  25.37635   790        -58.24667
O   40.82933  19.66278  18.45069   791        -60.38842
O   41.98545  20.12879  18.37392   791        -60.38445
O   42.58226  20.44355   7.06296   792        -60.26569
O   43.81974  20.44411   7.06132   792        -60.26569
 884
li-reaction.xyz                           3500   -41136.01  48.63  27.98  28.08  90.00  90.00  90.00
Li  11.43985   2.22227   1.79591     1         -6.53754
Li  10.72134   3.79245   4.39178     2         -6.94340
Li  13.60042   2.62019   4.26973     3         -7.38884
Li  12.81412   5.00761   1.74418     4         -7.77478
Li  10.36400   2.01144   7.01356     5         -6.10438
Li   9.97389   4.48857   8.54257     6         -4.58538
Li  12.26464   2.08139   9.44398     7         -7.56710
Li  12.64215   4.28493   6.97875     8         -7.69780
Li  10.06336   0.69320  11.81835     9         -4.63959
Li  10.62431   4.57959  13.97101    10         -5.02088
Li  11.97103   1.96145  13.86701    11         -7.32373
Li  12.33831   4.49776  11.20231    12         -7.17785
Li   9.71755   2.22590  16.15573    13         -5.36410
Li  10.31487   4.71348  18.83230    14         -4.27138
Li  12.90127   2.22874  18.90631    15         -5.41433
Li  12.03808   4.25886  16.23776    10         -5.80320
Li   9.79389   3.21754  21.57212    16         -5.15245
Li   9.59063   5.70704  22.74633    16        -14.52338
Li  12.05841   3.27683  23.79382    17         -7.62734
Li  12.58426   4.90841  21.29175    18         -8.06213
Li   9.68012   1.94262  25.48517    19         -5.16768
Li   9.80148   4.19749  28.51268    20         -4.47765
Li  12.24935   3.38201  27.01615    21         -7.69824
Li   9.60489   4.99301  25.91774    20         -4.99312
Li  10.15783   6.65072   2.14051    22         -5.45047
Li  10.14237   8.49714   4.40751    23         -5.88926
Li  12.56696   6.56400   4.74812    24         -7.56570
Li  12.05239   8.95943   1.83333    25         -7.20285
Li  10.04361   6.29496   6.32178    26         -5.56535
Li  10.52662   9.17994   9.57683    27         -6.10119
Li  12.11505   6.64234   9.02478    28         -7.37847
Li  12.10449   9.07944   6.89134    29         -6.46292
Li  10.43908   7.04562  11.76707    30         -6.09123
Li  10.65491   8.85183  14.14226    31         -5.48622
Li  12.80487   6.60975  13.96215    32         -7.39328
Li  12.87489   9.05421  11.80410    33         -7.90969
Li  10.77884   6.93198  16.61683    34         -6.72912
Li  10.57930   9.51615  18.41326    35         -6.38872
Li  13.00707   7.26546  18.72143    36         -7.78710
Li  13.12689   9.18566  16.12441    37         -6.76018
Li  10.30381   7.05689  20.58303    16         -4.94695
Li  10.40918   9.69830  22.96752    38         -5.70880
Li  11.59451   6.52778  24.08179    16         -4.67221
Li  12.51524   9.14280  21.21735    38         -6.95450
Li   9.12017   8.18535  25.23127    39         -1.68623
Li  10.29228   9.72353  27.38656    40         -5.52504
Li  11.63688   6.65093  27.28281    41         -7.52194
Li  12.60847   8.91163  25.45049    42         -6.29612
Li  10.12942  11.15070   1.82890    43         -5.78704
Li  10.61575  13.75403   4.64077    44         -5.55035
Li  12.18069  10.99611   4.24442    45         -7.62284
Li  12.28088  13.48188   2.07937    46         -6.39743
Li  10.53420  11.40277   6.90223    29         -5.48320
Li  10.78336  13.88251   9.32868    47         -6.78171
Li  12.59069  11.38649   8.84269    29         -5.70947
Li  12.78377  13.81615   6.96043    48         -7.54929
Li  10.80996  11.47987  11.40747    49         -6.40658
Li  10.53975  13.62606  13.50181    50         -5.42254
Li  12.83636  11.46233  13.94418    51         -7.58792
Li  13.09126  13.80268  11.40680    52         -7.85160
Li  10.83218  11.64971  16.20474    53         -5.37688
Li  10.70963  14.32082  18.65394    54         -5.74882
Li  13.11517  11.40489  18.98247    55         -7.92326
Li  12.49382  13.93438  15.97349    53         -6.60175
Li  10.43398  11.92261  20.17064    56         -5.31820
Li  10.74157  13.64376  22.96489    57         -5.75044
Li  12.94654  11.60133  23.14672    58         -7.68824
Li  12.80699  14.19689  20.80817    59         -6.21997
Li  10.55382  11.90574  25.29528    60         -6.51897
Li  10.14012  13.58352  28.08155    61         -6.53587
Li  12.66143  11.75945  27.93110    46         -6.69670
Li  12.76277  14.00289  25.88635    62         -7.43257
Li   9.82631  15.35653   2.52853    44         -4.98257
Li  10.56308  18.38941   4.62978    63         -5.45788
Li  12.46975  16.09010   4.33644    64         -7.53989
Li  12.72582  18.74507   2.55942    65         -7.15733
Li  10.69737  16.75250   7.54204    66         -5.35265
Li  10.21720  18.49911   9.64076    66         -5.27202
Li  12.93147  16.18977   9.13418    66         -6.69207
Li  13.22273  18.51797   6.66245    67         -7.05605
Li  10.86019  16.10309  11.65648    68         -6.24695
Li  10.74256  18.75002  14.29854    69         -6.18888
Li  12.36012  16.25981  14.22206    70         -5.96118
Li  12.78617  18.87241  11.38385    71         -7.88670
Li  10.61100  16.62871  16.51700    72         -6.17998
Li  10.64337  18.86353  18.86821    73         -6.02718
Li  12.86165  16.36199  18.88233    74         -6.91997
Li  12.82142  18.78620  16.53578    75         -7.57753
Li  10.80770  16.74806  21.27767    76         -6.00109
Li  10.54081  18.42830  23.86709    77         -6.14238
Li  12.75970  16.02724  23.57972    78         -7.53617
Li  12.71139  18.76263  21.40369    76         -6.88303
Li  10.46103  16.24796  25.96113    79         -4.76487
Li   9.94528  18.22257  29.93897    80         -4.54131
Li  11.64938  16.44925  28.36815    79         -5.68597
Li  12.60741  18.63766  26.01619    81         -7.38799
Li  10.23702  21.29076   2.82765    82         -6.07601
Li   9.78029  22.95017   5.45227    83         -5.98566
Li  12.59548  21.48172   4.79365    84         -7.73932
Li  11.96885  23.83128   2.98738    85         -7.76572
Li  10.48000  20.12109   6.99074    86         -5.62302
Li  10.71887  22.94716  10.14667    87         -5.34519
Li  12.67729  21.00489   9.02003    88         -7.76890
Li  12.47093  24.27094   6.20493    89         -7.65823
Li  10.44984  20.62950  11.94145    90         -6.03348
Li  10.79096  23.33937  14.03385    91         -6.30122
Li  12.99525  20.88371  13.97476    92         -7.85118
Li  12.94183  23.13269  11.75710    87         -6.40773
Li  10.83738  21.27273  16.49936    93         -6.78058
Li  10.40614  23.45222  18.64171    94         -5.87118
Li  12.93630  21.12951  18.78813    95         -6.85714
Li  12.96817  23.56291  16.74437    96         -7.69771
Li  10.76294  21.28454  20.80845    97         -5.77051
Li   9.97294  23.47977  23.84776    98         -5.85953
Li  12.18341  21.24666  23.27155    99         -6.65169
Li  12.44062  24.04996  21.36550   100         -7.49201
Li  10.51108  21.05873  25.66929   101         -5.51450
Li  10.12490  23.07168  28.09304   102         -5.03296
Li  12.53150  21.77920  28.77064   102         -6.80947
Li  12.58816  23.47280  25.89234   103         -7.46451
Li  10.15934  26.24219   1.80824   104         -5.44081
Li  10.28228  28.72141   4.11131   105         -5.91939
Li   9.71924  25.89206   4.69755   106         -5.77354
Li  12.68669  27.11263   3.33774   107         -7.14883
Li   9.42897  24.89159   7.60373   108         -4.46485
Li   9.98747  27.22396   9.18542   109         -5.42372
Li  12.71240  25.46113   9.32271   110         -8.38048
Li  11.56481  27.25829   6.83368   109         -6.49455
Li  10.30047  25.60822  11.93761   111         -6.71246
Li   9.74873  27.87976  14.66959    13         -5.25118
Li  12.40021  25.78604  14.25563   112         -7.64488
Li  12.56004  27.62314  11.69073     9         -5.82956
Li  10.39462  25.49910  16.67540    94         -5.77203
Li  10.35652  29.00927  18.92179    15         -5.54705
Li  11.73235  26.25974  19.19598   113         -6.42904
Li  12.34777  28.44328  16.80667    15         -6.80702
Li   9.95363  25.79001  21.97611   114         -5.08668
Li  10.13307  28.60372  22.96194   115         -5.54973
Li  11.84618  26.01522  24.14218   116         -6.97743
Li  12.59478  28.07005  21.30289   117         -7.29022
Li   9.90318  25.21844  26.43583   102         -5.16065
Li  10.20999  27.99519  27.38314    19         -4.90301
Li  12.84684  25.47504  28.03696   118         -7.56857
Li  12.74122  28.42980  25.93303   119         -7.44468
Li  15.40265   2.28904   1.95911   120         -4.98715
Li  15.22641   5.13032   4.72440   121         -6.46918
Li  17.74953   2.06684   4.60235   122         -6.44334
Li  17.43944   4.61950   2.07010   123         -7.76757
Li  14.98325   2.21741   7.16812   124         -7.32333
Li  14.86721   3.98349   9.54046   125         -7.23885
Li  17.68636   2.22621   9.68659   126         -8.10627
Li  17.18836   4.46421   6.79394   127         -7.74828
Li  14.76374   1.99992  11.83816   128         -7.23531
Li  15.19857   4.51322  14.13430   129         -7.77238
Li  17.73399   2.62676  14.16508   130         -7.64278
Li  17.40033   4.60211  11.72473   131         -8.15387
Li  15.04617   2.22042  16.16182   132         -7.05811
Li  14.98497   4.46169  18.80481   133         -8.04461
Li  17.15677   1.91284  18.26063   134         -7.32354
Li  17.54946   4.64919  16.45172   135         -8.23945
Li  14.81605   2.39022  21.21895   136         -7.65982
Li  15.02161   4.70487  23.18723   137         -7.58163
Li  17.51330   2.01589  23.24955   138         -7.65859
Li  17.43071   4.62182  20.71014   139         -7.83576
Li  15.27674   2.53406  25.46150   140         -7.41715
Li  15.09190   4.95232  27.87360   141         -7.95635
Li  17.58784   2.51284  28.01848   142         -7.19873
Li  17.62352   4.28055  25.69924   143         -7.12955
Li  15.04210   7.28796   2.19606   144         -7.73433
Li  14.78576   9.26934   4.58613   145         -7.38549
Li  17.55199   7.03575   4.35315   146         -8.08085
Li  17.47490   9.50768   2.20377   147         -8.15895
Li  15.14524   7.01643   7.09337   148         -7.36899
Li  15.30166   8.87859   9.28146   149         -7.41441
Li  17.38973   6.57152   9.17109   150         -8.20156
Li  17.65401   8.98505   6.65893   151         -8.06279
Li  14.70503   6.54405  11.30433   152         -7.89312
Li  15.08896   9.18764  14.10657    37         -7.30234
Li  17.71251   6.98995  14.00534   153         -8.14376
Li  17.31915   9.27531  11.85277   154         -7.64348
Li  14.99276   6.77477  16.26749   155         -8.00814
Li  15.57902   9.23750  18.85988   156         -7.77107
Li  17.68248   7.07607  18.60049   157         -8.15519
Li  17.68964   9.44281  16.28090   158         -8.56077
Li  15.25911   6.90546  20.85835   159         -7.98742
Li  15.19147   9.53225  23.49811   160         -7.95596
Li  17.61231   6.59459  23.70379   161         -7.97619
Li  17.70131   9.06434  21.35050   162         -8.12541
Li  14.60221   6.86762  25.32756   163         -7.13995
Li  14.69775   9.15635  27.74629   164         -7.78666
Li  17.30209   7.08431  28.39566   165         -7.19165
Li  17.50296   9.28477  25.54948   166         -8.02908
Li  14.79811  11.26522   2.17174   167         -7.90871
Li  15.40044  13.73795   4.28824   168         -6.93058
Li  17.52570  11.86423   4.98305   169         -7.69086
Li  17.91977  14.18092   2.78656   170         -6.64547
Li  14.75617  10.96197   6.85848   145         -6.97446
Li  15.12532  14.10317   9.04779   171         -7.82587
Li  17.34694  11.87473   9.16235   172         -7.36184
Li  17.91956  14.01150   7.04498   173         -6.93402
Li  15.33128  11.60118  11.44428   174         -7.84649
Li  15.55869  14.00023  14.19612   175         -6.49662
Li  17.59387  11.81433  14.01460   176         -7.61507
Li  17.54807  13.83801  11.81634   177         -7.95380
Li  15.22627  11.64322  16.25478   178         -8.38137
Li  15.07033  14.01528  18.63446   179         -8.24513
Li  17.28691  11.83534  18.58143   180         -7.54264
Li  17.51969  14.11959  16.35612   181         -7.23038
Li  15.52114  11.62131  21.04077   182         -7.86405
Li  15.10666  14.00053  23.88490   183         -8.14807
Li  17.60986  11.91651  23.35503   184         -8.32315
Li  17.63813  13.96580  20.84637   185         -8.47282
Li  15.26836  11.56757  26.06955   186         -8.10050
Li  15.27377  13.93219  28.16193   187         -7.63142
Li  17.60666  12.18058  28.46535   188         -7.50962
Li  17.71811  13.90365  25.74046   189         -7.13953
Li  14.87691  15.90316   2.29058   190         -6.79407
Li  15.27977  18.64620   4.48993   191         -8.02567
Li  17.68311  16.26008   4.78067   192         -7.35776
Li  17.45227  18.17689   1.77773   193         -7.28829
Li  14.94298  16.06303   6.56345   194         -7.98021
Li  15.19065  18.78395   9.20883   195         -8.36062
Li  17.74336  16.24318   9.40261   196         -8.22902
Li  17.54637  18.41521   7.03055   197         -8.43732
Li  15.18899  16.25426  11.55215   198         -8.37800
Li  15.20267  18.50337  13.95350   199         -8.28873
Li  17.53770  16.25184  13.88447   200         -7.76719
Li  17.40007  18.46112  11.63016   201         -8.14971
Li  15.23704  16.20230  16.33495   202         -7.53319
Li  15.35047  18.43975  18.85165   203         -8.04911
Li  17.65457  16.29885  18.47671   204         -7.84230
Li  17.19661  18.42837  16.28366   205         -7.61850
Li  15.08398  16.00938  21.26225   206         -8.02880
Li  14.75610  18.87125  23.73432   207         -7.79728
Li  17.80660  16.08656  23.49709   208         -7.66853
Li  17.17839  18.35983  21.24630   209         -7.57766
Li  14.98263  16.48524  25.96737   210         -8.16846
Li  14.91948  18.50255  28.31464   211         -7.56778
Li  17.73787  16.08897  27.66960   212         -7.51309
Li  17.59252  18.56732  25.62741   213         -8.57742
Li  15.00620  21.05682   2.48213   214         -7.65436
Li  15.23958  23.59177   4.61968   215         -7.84326
Li  17.75993  20.88334   5.02018   216         -7.74428
Li  17.52312  23.12740   2.21513   217         -8.13657
Li  15.06512  20.93919   6.84585   218         -8.23024
Li  15.06041  23.20555   9.37282   219         -7.50782
Li  17.66147  21.16906   9.03420   220         -8.20552
Li  17.59949  23.47811   7.14157   221         -7.46543
Li  15.42082  21.06111  11.27595   222         -6.87832
Li  14.87011  23.54992  14.13278   223         -8.22918
Li  17.43344  20.87888  13.70300   224         -6.77530
Li  17.36296  23.31885  11.73455   225         -8.14328
Li  14.99882  21.09672  16.38724   226         -8.32585
Li  15.05541  23.14169  19.32823   227         -7.02714
Li  17.25752  20.96379  18.66508   228         -7.75780
Li  17.69263  23.13121  16.54949   229         -7.97094
Li  15.42799  21.14425  21.49328   230         -6.92051
Li  15.06385  23.46213  23.31370   231         -7.50551
Li  17.48890  21.14919  23.77147   232         -8.00255
Li  17.40938  23.43884  21.48540   233         -7.37332
Li  15.04612  20.67826  26.07281   234         -7.22672
Li  15.36000  23.07827  28.05801   235         -8.07869
Li  17.67231  20.79853  28.19638   236         -8.12186
Li  17.67377  23.38397  25.84656   237         -7.76071
Li  15.00698  25.60263   2.25563   238         -7.70461
Li  15.39184  27.81061   5.01052   239         -7.41588
Li  17.56456  25.61971   4.88107   240         -8.09167
Li  17.84465  27.72883   2.31887   241         -7.86378
Li  15.16535  25.48547   7.25953   242         -8.02992
Li  15.07009  27.96230   9.73901   243         -7.69639
Li  17.56539  25.78566   9.80737   244         -8.43503
Li  17.21059  28.20502   7.34101   245         -7.70218
Li  14.86855  25.67133  11.77607   246         -8.00675
Li  14.97129  27.98179  14.42258   132         -7.40819
Li  17.49187  25.51471  14.15488   247         -7.80723
Li  17.17460  28.29479  12.22501   248         -7.64243
Li  15.17686  25.71312  16.43889   249         -7.81056
Li  15.15454  27.95527  18.73954   134         -7.19995
Li  17.36848  25.26433  18.78279   250         -8.18130
Li  17.89858  27.44014  16.23281   251         -6.90223
Li  15.03389  25.84536  20.85706   252         -7.89441
Li  15.03218  28.16242  23.40594   253         -8.00937
Li  17.28756  25.75749  23.71625   254         -8.18422
Li  17.59926  28.10551  20.99179   255         -8.00006
Li  14.77907  25.71142  25.75815   256         -7.97039
Li  14.13226  28.31211  28.93154   120         -5.52888
Li  17.36273  25.70093  28.00177   257         -8.28139
Li  17.15618  28.07710  25.84857   258         -8.04023
Li  19.98088   2.23144   2.48716   259         -7.50664
Li  19.48596   4.35596   4.67122   260         -7.57206
Li  22.30233   1.95154   4.50116   261         -7.54121
Li  22.30614   4.54763   2.29875   262         -8.25812
Li  20.03056   2.26714   7.11394   263         -8.34908
Li  20.02238   4.61232   9.27362   264         -7.80495
Li  22.08202   2.55939   9.41479   265         -7.35693
Li  22.37766   4.65311   6.72654   266         -7.96621
Li  20.03091   2.35087  11.96770   267         -8.41637
Li  20.35795   4.92930  13.86947   268         -7.89296
Li  22.73807   2.40626  13.73577   269         -7.75783
Li  22.32541   4.91372  11.61231   270         -7.67805
Li  19.88423   2.51185  16.43925   271         -7.80045
Li  19.90535   4.44091  18.74278   272         -7.99281
Li  22.22056   2.28829  18.46738   273         -7.26411
Li  22.47823   4.52877  16.44308   274         -8.32753
Li  19.96903   2.10402  20.98243   275         -8.16044
Li  20.00943   4.68051  23.27360   276         -7.65796
Li  22.52039   2.10261  23.60236   277         -6.32422
Li  22.37878   4.34076  21.47217   278         -7.58248
Li  20.27788   2.31079  25.43274   279         -7.63523
Li  20.02462   4.74943  28.00921   280         -8.00957
Li  22.04003   2.39034  28.07495   281         -8.02643
Li  22.69217   4.64369  25.61049   282         -8.30112
Li  20.06976   6.88197   2.00804   283         -8.04333
Li  19.88216   9.34725   4.31430   284         -8.39076
Li  22.45913   6.84979   4.50832   285         -8.20627
Li  22.52842   9.32806   2.34591   286         -8.35330
Li  19.97190   6.95743   6.80004   287         -8.38230
Li  19.55379   9.10853   9.24484   288         -8.38522
Li  22.42991   6.88236   9.05433   289         -8.12052
Li  22.35946   9.04439   6.91543   290         -7.95394
Li  20.03960   6.85748  11.44922   291         -7.51885
Li  19.84143   9.12375  13.73470   292         -8.31138
Li  22.64453   7.05317  14.06185   293         -8.04829
Li  22.25862   9.03539  11.33077   294         -7.97400
Li  19.95225   6.87711  16.41944   295         -8.59494
Li  20.13427   9.32196  18.55709   296         -8.26596
Li  22.56825   7.15032  18.53594   297         -7.74469
Li  22.17260   9.32966  16.19480   298         -7.38586
Li  19.92577   6.68726  21.03140   299         -8.16654
Li  19.81156   9.14259  23.52084   300         -7.96509
Li  22.32634   7.06638  23.03212   301         -7.11694
Li  22.24062   9.41441  21.06722   302         -8.24107
Li  19.94742   6.88586  25.68989   303         -7.64243
Li  19.70841   9.21379  27.99629   304         -8.07444
Li  22.44221   7.08224  28.03182   305         -8.16445
Li  22.26426   8.74309  25.60382   306         -7.26327
Li  19.83956  11.75655   2.42925   307         -7.91126
Li  20.29916  13.75968   5.01021   308         -7.51744
Li  22.31302  11.46176   4.47286   309         -8.02391
Li  22.50232  13.76641   2.31215   310         -8.32964
Li  20.12788  11.39485   6.97789   311         -7.60397
Li  19.96219  13.76824   9.24041   312         -8.38968
Li  22.22130  11.25281   8.96815   313         -7.35300
Li  22.59896  14.00830   6.93875   314         -7.90345
Li  20.21483  11.31701  11.33846   315         -7.44245
Li  20.30833  13.81851  13.79625   316         -7.88174
Li  22.69112  11.24914  14.01489   317         -7.22009
Li  22.70909  13.93091  11.31431   318         -7.21189
Li  19.99347  11.75374  16.09272   319         -8.39984
Li  20.04432  14.19862  18.50150   320         -8.18315
Li  22.30120  11.57935  18.53680   321         -7.58052
Li  22.21254  14.03764  16.30106   322         -7.97973
Li  19.98763  11.51201  21.09392   323         -7.95618
Li  19.95631  14.04523  23.46663   324         -7.83386
Li  22.36668  11.96343  23.25312   325         -7.47773
Li  22.23033  13.96436  20.89272   326         -7.79055
Li  19.75125  11.45324  25.99208   327         -8.10063
Li  20.26193  14.03116  27.76581   328         -7.93107
Li  22.35516  11.65634  28.12152   329         -8.26484
Li  22.32861  13.70576  25.69208   330         -7.58307
Li  20.22013  16.31720   2.71103   331         -7.18528
Li  19.83830  18.54811   4.44951   332         -7.60424
Li  22.47964  16.51684   4.68603   333         -7.82758
Li  22.48276  18.42464   2.10875   334         -7.28703
Li  20.05898  16.27093   6.95492   335         -8.27822
Li  20.09670  18.72398   9.32532   336         -8.46245
Li  22.22633  16.25924   9.40731   337         -7.92420
Li  22.42194  18.48027   7.03667   338         -8.33976
Li  20.06059  16.18854  11.84077   339         -8.28266
Li  19.85819  18.60609  14.24519   340         -8.40940
Li  22.31237  16.16594  13.98350   341         -7.94034
Li  22.12790  18.63795  11.86126   342         -8.10350
Li  20.27727  16.51726  16.52483   343         -8.00333
Li  20.12465  18.79251  18.97533   344         -7.88537
Li  22.59730  16.39916  19.13813   345         -7.65753
Li  22.46078  18.93576  16.42266   346         -7.95217
Li  19.72735  16.53476  21.15939   347         -8.21562
Li  19.99223  18.90159  23.40400   348         -7.07432
Li  22.71530  16.19312  23.51809   349         -7.57216
Li  22.14712  18.92171  21.54277   350         -7.35521
Li  20.30533  16.51628  25.46520   351         -7.84227
Li  19.76574  18.56382  28.05039   352         -7.88236
Li  22.62790  16.30655  28.15258   353         -8.10999
Li  22.38247  18.64492  25.70671   354         -7.87391
Li  19.86465  20.97399   2.47926   355         -8.16777
Li  19.91447  23.14609   4.72132   356         -8.07952
Li  22.52711  21.12897   4.80037   357         -8.27273
Li  22.51735  23.18946   2.42678   358         -8.24021
Li  20.02082  21.05839   6.88398   359         -7.07176
Li  20.05707  23.58668   9.48274   360         -8.15606
Li  22.18033  20.96465   9.09221   361         -7.87915
Li  22.23023  23.24272   7.14807   362         -8.00078
Li  20.16717  21.03556  11.67543   363         -8.21614
Li  19.89159  23.25158  13.86338   364         -8.49088
Li  22.10226  20.82151  14.22391   365         -7.37013
Li  22.59826  23.10212  11.91952   366         -7.83529
Li  20.00285  20.99530  16.69222   367         -8.14408
Li  20.22851  23.27042  18.77224   368         -8.02056
Li  22.34104  20.93776  19.13305   369         -8.02243
Li  22.46054  23.15215  16.41582   370         -8.25884
Li  19.51729  21.04469  21.27078   371         -8.19347
Li  20.18377  23.40419  23.42429   372         -8.36629
Li  22.46457  21.15367  23.55249   373         -8.06497
Li  22.41125  23.26512  21.19098   374         -8.26665
Li  20.15024  20.88878  25.85133   375         -8.46624
Li  20.19365  23.28309  28.34810   376         -7.61128
Li  22.48645  20.62892  28.00500   377         -8.18675
Li  22.50493  23.23475  25.96101   378         -8.03502
Li  19.76996  25.29563   2.21942   376         -7.45461
Li  19.73818  28.05418   4.92044   122         -7.43563
Li  22.70790  25.73966   4.83875   379         -7.60278
Li  22.04802  27.90386   2.36417   380         -7.57766
Li  19.66478  25.62967   7.37935   381         -7.67548
Li  19.87757  28.11182   9.58938   382         -8.23060
Li  22.48929  25.98505   8.95844   383         -7.51062
Li  22.68204  28.08070   6.95565   384         -7.23979
Li  19.97779  25.74146  11.74631   385         -7.39088
Li  19.79075  27.75751  13.93989   386         -7.43831
Li  22.39300  25.58946  13.96286   387         -8.45416
Li  22.17041  27.89035  11.89397   388         -7.59312
Li  20.10806  25.22548  16.42759   389         -8.06815
Li  20.04309  27.83074  18.48026   390         -8.45141
Li  22.52178  25.63496  18.80614   391         -8.42229
Li  22.59460  27.79331  16.64510   392         -7.64289
Li  19.91918  25.69186  21.08459   393         -8.29710
Li  19.88068  27.92256  23.21650   394         -7.74598
Li  22.33398  25.61281  23.65327   395         -8.12660
Li  22.14431  27.84807  20.99711   396         -8.06883
Li  19.67530  25.89851  25.70648   397         -7.52736
Li  19.99571  27.75120  27.85429   398         -7.72771
Li  22.40766  25.58657  28.17068   399         -8.47801
Li  22.44426  28.17336  25.95437   400         -7.09239
Li  25.29004   2.31471   2.60205   401         -7.56493
Li  24.55104   4.46553   4.81322   402         -7.65184
Li  27.41401   2.07420   4.89918   403         -7.29901
Li  27.40192   4.69119   2.18502   404         -7.29235
Li  24.90571   2.15229   6.80512   405         -6.81643
Li  24.98185   4.23958   8.80400   406         -6.98298
Li  27.53725   2.17942   9.56665   407         -7.88207
Li  27.54033   4.73845   7.30562   408         -7.43716
Li  25.11110   2.14685  11.83031   409         -7.62012
Li  24.96899   4.54729  13.88151   410         -8.20645
Li  27.48712   2.20700  13.69882   411         -7.34509
Li  27.43715   4.41867  11.68868   412         -7.82716
Li  24.62408   2.23836  16.66955   413         -7.59098
Li  24.86931   4.66350  18.92970   414         -8.30763
Li  27.34243   2.40672  18.48438   415         -8.60487
Li  27.03537   4.94328  16.47889   416         -8.10175
Li  25.20876   2.50072  21.07413   417         -7.82901
Li  25.14224   4.53286  23.78989   418         -7.99373
Li  27.38832   2.13775  23.28115   419         -7.80482
Li  27.42048   4.56779  21.11561   420         -8.43096
Li  24.81529   1.99886  25.91380   421         -7.15850
Li  24.84118   4.49222  28.19459   422         -7.75529
Li  27.29250   2.35026  27.82647   423         -7.81215
Li  27.58653   4.42719  25.72698   424         -7.50014
Li  24.91724   6.88926   2.47321   425         -8.24822
Li  24.88906   8.95874   4.76921   426         -7.94092
Li  27.24328   6.83610   4.62620   427         -8.09378
Li  27.37525   9.10565   2.50129   428         -8.06655
Li  25.12438   6.99608   7.21851   429         -8.02550
Li  25.14359   9.42115   9.18624   430         -7.78481
Li  27.34492   6.69603   9.43426   431         -7.72234
Li  27.33988   9.22747   6.56160   432         -7.44461
Li  24.84110   7.25742  11.87201   433         -7.89251
Li  25.24523   9.42750  14.08363   434         -7.00239
Li  27.26840   6.89684  13.86309   435         -8.45229
Li  27.23411   9.28407  11.73429   436         -8.14216
Li  24.75510   7.07370  16.26796   437         -8.31817
Li  25.07722   9.01368  19.08366   438         -7.51115
Li  27.18945   6.88541  18.79002   439         -7.94050
Li  27.33523   9.32833  16.67776   440         -8.40389
Li  24.66606   6.83644  21.15810   441         -7.82906
Li  24.80637   8.97833  23.46828   442         -8.05123
Li  27.22011   6.86657  23.54541   443         -8.44951
Li  27.65352   9.14253  21.12827   444         -8.23132
Li  24.84550   6.88278  25.77277   445         -8.00618
Li  24.82585   9.37736  27.97557   446         -8.09838
Li  27.18980   6.79866  28.36970   404         -7.64646
Li  27.35398   9.33386  25.99949   447         -8.43936
Li  24.85930  11.72719   2.23735   448         -7.85226
Li  24.96545  13.67120   4.70243   449         -7.43251
Li  27.57764  11.57899   4.36297   450         -7.55140
Li  27.02318  13.95811   2.64475   451         -7.52272
Li  24.84560  11.85089   7.03582   452         -7.84116
Li  25.18701  14.05498   9.31492   453         -8.09311
Li  27.21896  11.49483   9.34992   454         -7.95249
Li  27.41077  13.95742   6.93445   455         -7.41879
Li  25.12945  11.65856  11.82773   456         -7.97099
Li  25.04197  13.93733  14.12090   457         -7.93939
Li  27.42771  11.68336  14.38717   458         -8.35327
Li  27.37553  14.11623  11.95337   459         -8.15192
Li  24.76673  11.17570  16.42907   460         -7.80270
Li  24.57741  14.11998  19.00253   461         -7.13674
Li  27.10605  11.45153  19.01345   462         -7.21259
Li  27.06123  14.03538  16.37240   463         -7.43941
Li  25.10939  11.22353  21.36589   464         -7.32647
Li  24.69677  14.05150  23.44512   465         -7.87166
Li  27.15730  11.44363  23.36676   466         -7.60990
Li  27.46972  13.75295  21.22544   467         -8.28176
Li  24.89146  11.51464  25.93888   468         -7.89438
Li  24.72220  13.79017  28.13651   469         -8.18761
Li  27.50336  11.68208  28.00240   470         -8.22808
Li  27.02814  13.66726  25.46791   471         -7.66149
Li  24.80440  16.40514   2.35407   472         -8.14120
Li  25.02540  18.70209   4.66931   473         -7.69807
Li  26.96644  16.48776   5.04414   474         -7.43676
Li  27.62152  18.50952   2.41448   475         -8.09534
Li  24.66386  16.19838   6.94169   476         -7.74781
Li  25.12113  19.00101   8.88455   477         -7.50516
Li  27.64215  16.63814   9.36477   478         -7.31249
Li  27.26746  19.00186   6.87011   479         -7.45902
Li  24.61173  16.30834  11.27173   480         -7.17682
Li  24.73484  18.90680  14.07907   481         -7.55306
Li  26.92618  16.59761  13.62453   482         -7.83460
Li  27.02535  18.91599  11.30143   483         -7.29207
Li  24.91715  16.11235  16.39320   484         -7.90174
Li  25.03670  18.67515  18.50484   485         -7.79910
Li  27.32006  16.14720  18.67030   486         -8.50017
Li  27.40368  18.39967  16.18805   487         -8.35935
Li  25.04893  16.27116  20.83986   488         -7.33242
Li  24.99638  18.36803  23.37711   489         -7.97243
Li  27.31877  16.16300  23.49284   490         -8.31943
Li  27.34736  18.71764  21.09152   491         -8.38551
Li  24.83488  16.42659  25.76079   492         -7.72684
Li  25.03851  18.52789  28.29501   493         -7.82060
Li  27.13536  16.28410  27.69478   494         -7.51745
Li  27.31038  18.64957  25.97968   495         -7.98237
Li  24.81834  20.80930   2.40342   496         -8.24855
Li  24.80245  23.37397   4.48933   497         -7.81465
Li  27.37606  20.99481   4.21588   498         -8.41215
Li  27.16661  23.46503   1.98084   499         -8.05007
Li  24.97951  21.09487   6.72362   500         -7.26712
Li  24.94911  23.13419   9.10475   501         -8.14516
Li  27.81914  21.03147   9.27468   502         -8.27975
Li  27.29185  23.22563   6.80522   503         -8.41563
Li  24.89385  20.97321  11.41524   504         -7.91403
Li  24.70331  23.13991  13.95326   505         -7.89828
Li  27.48977  21.03917  13.84160   506         -8.02967
Li  27.10024  23.33693  11.53479   507         -8.09556
Li  25.21460  20.93275  16.10945   508         -7.40458
Li  24.65854  23.04823  18.49228   509         -8.07976
Li  27.08496  21.02234  18.63250   510         -7.85643
Li  27.39407  23.33244  16.60872   511         -8.01791
Li  25.20853  20.87934  21.08365   512         -8.06426
Li  25.02002  23.23361  23.12955   513         -8.29492
Li  27.30111  21.02320  23.60285   514         -6.82393
Li  27.29994  23.60245  20.92260   515         -7.70190
Li  25.06362  21.28771  25.77084   516         -7.55847
Li  24.90037  23.30197  27.89759   517         -7.83935
Li  27.61350  21.06986  27.91896   518         -7.98275
Li  27.42645  23.16354  25.60792   519         -7.34958
Li  24.86776  25.80293   2.41061   520         -8.35915
Li  24.86299  28.09978   4.55419   521         -7.04215
Li  27.52171  25.81498   4.66973   522         -8.19439
Li  27.18228  27.94710   2.52761   523         -7.42533
Li  24.91398  25.43979   6.76022   524         -7.93834
Li  25.01302  27.60994   9.30653   525         -7.34834
Li  27.36960  25.64318   9.27962   526         -8.43366
Li  27.61546  28.07703   7.05589   527         -7.91380
Li  24.91673  25.45880  11.51205   528         -7.99041
Li  24.67425  27.70531  13.71778   529         -7.89941
Li  27.09286  25.18955  14.02813   530         -8.14464
Li  27.40881  27.53443  11.87354   531         -8.21415
Li  24.88746  25.52149  16.35707   532         -8.67713
Li  24.99341  27.88689  18.57576   533         -7.86550
Li  27.32468  25.76492  18.67832   534         -7.89858
Li  27.32122  27.71001  16.43907   535         -7.89376
Li  24.88779  25.84858  21.30758   536         -7.55839
Li  24.64348  28.20192  23.46309   277         -7.42988
Li  27.38638  25.59890  22.96221   537         -7.43007
Li  27.50012  28.23453  20.83585   538         -8.00220
Li  24.54543  25.61391  25.61243   539         -7.64502
Li  25.20768  27.80497  28.05606   540         -7.85762
Li  27.24391  25.62020  28.00731   541         -7.46913
Li  27.30411  28.13591  25.56214   542         -7.93550
Li  29.51464   2.41871   2.43399   543         -8.02500
Li  29.54748   4.37741   4.81673   544         -8.04202
Li  32.35377   2.34033   4.60535   545         -7.31415
Li  32.12517   4.52719   2.49286   546         -7.20181
Li  29.98344   2.17138   6.98046   547         -7.64379
Li  29.88918   4.58224   9.51275   548         -8.37611
Li  32.57850   2.40686   9.17675   549         -7.80634
Li  32.27181   4.70667   7.05012   550         -8.09788
Li  30.07712   1.82629  12.18737   551         -7.22016
Li  29.77636   4.77270  14.06168   552         -7.70765
Li  32.32389   2.13487  14.14142   553         -7.25853
Li  32.34329   4.34214  11.56185   554         -7.91379
Li  29.45836   2.72703  16.13688   555         -7.68382
Li  29.98888   4.75921  18.54748   556         -8.25256
Li  32.23624   2.10463  18.52269   557         -7.53895
Li  32.33142   4.26852  16.16885   558         -7.75072
Li  29.79066   2.22503  20.75672   559         -8.24441
Li  29.91418   4.59573  23.34981   560         -7.63749
Li  31.82021   2.11941  23.24746   561         -7.31680
Li  32.34139   4.29312  20.77422   562         -8.21751
Li  29.62970   2.23751  25.67257   563         -8.01145
Li  29.75510   4.72473  28.00783   564         -8.49234
Li  32.01846   1.82048  28.59044   565         -6.18084
Li  32.30593   5.14765  25.81036   566         -6.60741
Li  29.76690   7.03731   2.25450   567         -7.82514
Li  29.82227   9.58293   5.05237   568         -7.14737
Li  32.44393   6.97738   4.84637   569         -7.45273
Li  32.31105   9.30286   2.49315   570         -8.04076
Li  29.94207   6.84941   6.70325   571         -8.06212
Li  29.70663   9.05181   8.91784   572         -7.11844
Li  32.27372   6.73148   9.41929   573         -8.04826
Li  32.16976   9.49681   7.06349   574         -7.57847
Li  29.87578   6.78566  11.80215   575         -8.11419
Li  29.72204   9.15496  13.96001   576         -7.70993
Li  32.44288   6.60296  14.08888   577         -8.35334
Li  31.93175   9.08294  11.52454   578         -7.65533
Li  29.70204   7.02949  16.37213   579         -8.14531
Li  30.02979   9.27271  18.37948   580         -7.51759
Li  32.17381   6.84584  18.92994   581         -8.10971
Li  32.45104   9.13272  16.36899   582         -7.17999
Li  29.80594   6.85509  21.19134   583         -8.18984
Li  29.67786   9.10413  23.65431   584         -8.17730
Li  32.17727   7.12098  23.24592   585         -7.28768
Li  31.87994   9.26550  21.39428   586         -7.22312
Li  29.81472   7.14573  25.97145   587         -8.07543
Li  29.60658   9.29196  28.39469   588         -7.72273
Li  31.96610   7.24119  28.25489   589         -6.99454
Li  32.35071   9.37523  25.99958   590         -7.60212
Li  29.75264  12.05108   2.05037   591         -8.18124
Li  29.60815  14.01493   4.75706   592         -7.46986
Li  32.14566  11.59134   4.47632   593         -7.98151
Li  32.28356  14.16692   2.27581   594         -7.76065
Li  29.72402  11.96147   7.08884   595         -8.21186
Li  29.55152  14.07436   9.55904   596         -8.11226
Li  32.01441  11.28668   9.36980   597         -7.01400
Li  32.54944  13.96177   6.36133   598         -6.85710
Li  29.91554  11.60220  11.68558   599         -7.75266
Li  29.77968  14.02373  13.99095   600         -7.60642
Li  31.88956  11.57683  14.19338   601         -8.04284
Li  32.20492  13.99489  11.88659   602         -8.06046
Li  29.86171  11.69085  16.40474   603         -7.66206
Li  29.78795  13.85696  18.47888   604         -8.01573
Li  32.02176  11.37912  19.07961   605         -7.15450
Li  32.07709  14.10552  16.28418   606         -7.56481
Li  30.01610  11.93406  20.96517   605         -7.18401
Li  29.56522  14.04121  23.56463   607         -7.84506
Li  32.57219  11.24738  23.76584   608         -7.65536
Li  32.22205  14.15703  21.28941   609         -7.28653
Li  29.85875  11.79226  25.65000   610         -8.22902
Li  29.45983  14.15555  27.63124   611         -7.96251
Li  32.13794  11.73229  28.17616   612         -8.07884
Li  32.19656  13.80756  25.93132   613         -7.69640
Li  29.54010  16.08302   2.65057   614         -7.58564
Li  30.00260  18.38809   5.10070   615         -7.61710
Li  32.04739  16.28159   4.56699   616         -7.46475
Li  32.80127  18.81432   2.47480   617         -6.85488
Li  29.33053  16.18108   7.11765   618         -6.13741
Li  30.06484  18.50985   8.93648   619         -7.72516
Li  32.12504  16.20468   8.93008   620         -7.69132
Li  32.76684  19.05557   6.41082   621         -7.33261
Li  29.79825  16.35317  11.84110   622         -7.11008
Li  29.80214  18.49543  14.02627   623         -7.79010
Li  31.83009  16.19173  14.06156   624         -6.44560
Li  31.96575  18.34328  11.62583   625         -7.78101
Li  29.88899  16.16924  16.40911   626         -7.09691
Li  29.91283  18.38759  18.75219   627         -8.16594
Li  32.26635  16.11113  18.69475   628         -7.84097
Li  31.86811  18.44962  16.34694   629         -7.78146
Li  29.53911  16.22770  21.05459   630         -8.19131
Li  29.79830  18.51828  23.38378   631         -8.18881
Li  32.56751  16.36586  23.86000   632         -7.56696
Li  32.02182  18.66234  21.18359   633         -8.34579
Li  29.73797  16.40631  25.54342   634         -7.74662
Li  30.08044  18.25134  28.51636   635         -7.10678
Li  32.24718  16.10801  27.79966   636         -6.86290
Li  32.29839  18.66162  25.78641   637         -7.74821
Li  30.08390  20.52627   2.24260   638         -7.67795
Li  29.80946  23.18060   4.12773   639         -8.28582
Li  32.64442  21.24917   4.50220   640         -7.84686
Li  32.10950  23.07604   1.91457   641         -6.18357
Li  29.84857  21.27763   6.55681   642         -8.29619
Li  29.90409  23.59842   9.08715   643         -7.94602
Li  32.08266  21.16013   9.03993   644         -7.48852
Li  32.16905  23.28901   7.01110   645         -7.64851
Li  30.11795  20.95699  11.58297   646         -7.71171
Li  29.61297  23.13058  13.88759   647         -7.82288
Li  32.03855  21.05490  13.99264   648         -7.96836
Li  32.37155  23.41954  10.99844   649         -7.00142
Li  29.62444  20.76818  16.41324   650         -8.43059
Li  29.84573  23.32527  18.44798   651         -8.02170
Li  31.72378  21.01983  18.97325   652         -8.04963
Li  32.38899  23.46596  16.24942   653         -8.00728
Li  29.44526  21.21423  21.55236   654         -7.19923
Li  29.80163  23.57310  23.37223   655         -7.76552
Li  32.40233  20.86156  23.76463   656         -7.57155
Li  32.05722  23.46964  20.93136   657         -7.94480
Li  29.65421  20.86636  25.46912   658         -8.03772
Li  29.78208  23.22420  28.27571   659         -7.34471
Li  32.19984  21.05532  28.02543   641         -7.49229
Li  31.84514  23.56229  25.65159   660         -7.39069
Li  29.72962  25.66318   2.08453   661         -7.99769
Li  30.03933  28.06231   4.33596   662         -7.96220
Li  31.92802  25.58040   4.41698   663         -7.94808
Li  32.48029  27.85867   2.44768   565         -6.64835
Li  29.74810  25.72131   6.76681   664         -8.09120
Li  29.78565  28.18086   9.52943   665         -8.11735
Li  32.65093  25.76325   9.33993   666         -7.40992
Li  31.97304  28.04780   7.12491   667         -7.71986
Li  30.05857  25.52548  11.56220   668         -8.34730
Li  29.45913  27.52114  14.11670   669         -7.01139
Li  32.20806  25.88270  13.93330   670         -7.68684
Li  32.34712  27.83122  11.58592   671         -7.72887
Li  29.88042  25.50073  16.16877   672         -7.88396
Li  29.97346  28.26371  18.10216   673         -7.73287
Li  32.36506  25.84546  18.62754   674         -8.20617
Li  32.32970  28.01028  16.16970   675         -7.28600
Li  29.98690  25.76025  20.73885   676         -8.33441
Li  29.87482  27.97954  23.05012   677         -7.79314
Li  32.22045  25.76459  23.24787   678         -7.71789
Li  32.69482  28.02802  20.90042   679         -7.63114
Li  29.46047  25.62737  25.84770   680         -8.10493
Li  29.59920  27.80997  28.04812   681         -8.13634
Li  32.42916  25.83539  28.01136   682         -7.32445
Li  32.08804  27.74351  25.79049   683         -7.50856
Li  34.55887   3.25220   2.99636   546         -5.49188
Li  37.82594   4.92324   4.72224   684         -4.72441
Li  37.70130   2.04042   4.45261   685         -5.03651
Li  36.87456   3.69944   1.43951   546         -5.98698
Li  35.60354   2.87177   6.55583   686         -7.62977
Li  34.71069   4.74637   9.16622   687         -7.55027
Li  37.10479   2.97050   9.24885   688         -5.67449
Li  37.83986   5.19298   7.56392   689         -5.22293
Li  34.74937   1.99778  11.37772   690         -7.16736
Li  35.00213   4.17753  14.07165   691         -7.74470
Li  37.36763   2.19475  14.12725   692         -5.19766
Li  36.74984   5.04413  11.45846   693         -5.80249
Li  35.15940   2.05298  16.53877   694         -7.48821
Li  35.13110   4.05950  19.09825   695         -6.84924
Li  37.35899   1.12006  18.47477   696         -4.46830
Li  36.87536   4.67117  16.40677   697         -6.18698
Li  35.15244   1.78139  21.82970   698         -7.67039
Li  34.41791   4.72679  23.30556   699         -7.73293
Li  37.17051   2.73494  24.10419   700         -5.46048
Li  37.02993   4.15192  21.34276   701         -5.80596
Li  34.36625   1.77608  24.95993   702         -7.32344
Li  34.19939   5.20240  28.31273   703         -7.00690
Li  34.76109   1.98512  28.05351   565         -5.85031
Li  36.48642   3.99886  26.52834   700         -6.00093
Li  35.51102   6.57997   2.79283   704         -7.20672
Li  34.64422   9.06716   4.57036   705         -7.80640
Li  37.83644   7.72373   5.21701   706         -4.72788
Li  37.37104   9.07984   2.55700   707         -6.21868
Li  35.13484   5.88536   5.70806   708         -7.26254
Li  34.65090   9.10520   9.36468   709         -6.32087
Li  36.98274   7.20248   9.65764   693         -5.74444
Li  36.45556   9.57036   7.12336   710         -5.97719
Li  34.39236   7.31610  11.71115   711         -6.90764
Li  34.14117   9.34339  14.20422   582         -6.76318
Li  36.28273   6.97733  14.14611   712         -6.82957
Li  36.76593   9.48980  11.97224   713         -6.38178
Li  34.56938   6.79098  16.59202   714         -6.96970
Li  34.68852   9.03758  18.89275   715         -7.79866
Li  36.96392   6.73312  18.51398   716         -6.28791
Li  36.53689   9.10415  16.45980   717         -6.79589
Li  34.81942   6.34920  20.74376   695         -6.03192
Li  35.37804   9.32881  23.71199   718         -6.27915
Li  36.91112   6.46667  23.36009   719         -5.75069
Li  36.96507   8.37697  21.17090   720         -4.51584
Li  35.02538   6.76002  25.63833   721         -7.33941
Li  34.91622   9.21509  28.47631   722         -7.26352
Li  36.81687   6.84553  28.24964   723         -6.10554
Li  37.09634   9.29722  26.53204   724         -5.65156
Li  34.61624  11.62289   2.42829   725         -6.46855
Li  34.79081  14.11990   3.95958   726         -6.48301
Li  36.71921  11.44744   4.30984   725         -5.74850
Li  37.40264  14.08247   2.26346   727         -6.16392
Li  34.85205  12.17705   6.43127   728         -6.80237
Li  33.75235  13.80512   9.34608   729         -6.52123
Li  36.77029  11.42987   9.77283   730         -5.77940
Li  36.60689  14.16642   8.40765   731         -5.09591
Li  34.36750  11.28730  11.49072   732         -7.14476
Li  35.01572  14.01919  14.23145   733         -5.81985
Li  36.53307  11.59531  14.12438   734         -6.08791
Li  36.28170  13.98310  11.37700   735         -6.77574
Li  34.46380  11.70828  16.35976   736         -7.62133
Li  34.23232  13.85630  18.76474   737         -7.55632
Li  36.59428  11.41667  18.74867   738         -3.92778
Li  36.74014  13.85985  16.54093   739         -5.92227
Li  34.94124  11.31583  21.45112   740         -7.33153
Li  34.58417  13.90322  23.41283   741         -7.51048
Li  36.86681  11.61251  24.07793   718         -5.17912
Li  36.63298  13.86540  20.92465   742         -6.11615
Li  34.56751  11.51045  26.17008   743         -7.73919
Li  35.32417  13.93234  28.31303   744         -6.56937
Li  37.20077  11.34450  28.74187   745         -6.28432
Li  36.89290  13.98629  25.74752   746         -5.85802
Li  35.37659  16.52964   1.99458   747         -6.79768
Li  35.06852  18.57143   4.60977   748         -6.58799
Li  36.97381  16.12464   4.51979   749         -5.45085
Li  37.30529  18.70343   0.84627   750         -4.38966
Li  34.58568  16.34300   6.75770   751         -7.72567
Li  34.67586  18.77355   9.14691   752         -7.80779
Li  36.96529  16.66233   9.42258   731         -4.90187
Li  36.92649  18.17114   6.99969   753         -5.03517
Li  34.44347  16.45439  11.25488   754         -7.77095
Li  34.37423  18.75314  13.70804   755         -7.84753
Li  36.63668  16.62977  13.69334   756         -4.73276
Li  36.83200  19.05159  11.76120   757         -5.67605
Li  35.06321  16.22676  16.35000   758         -5.17379
Li  34.60289  18.60246  19.05651   759         -7.15319
Li  36.35501  16.06740  18.92973   760         -5.60276
Li  36.35718  18.70902  16.30204   758         -6.09811
Li  34.14613  16.15708  21.14396   609         -6.16677
Li  34.70521  18.67698  23.42268   761         -7.10925
Li  36.41833  16.18496  22.98008   762         -6.08039
Li  37.07589  18.65983  20.53769   763         -4.92018
Li  34.91505  16.47721  25.74657   764         -7.82491
Li  34.59829  18.80885  27.97813   765         -6.94946
Li  37.41051  16.03673  27.85740   766         -5.44285
Li  37.01360  19.10099  25.97201   767         -6.54864
Li  34.80030  21.66458   1.76361   768         -7.55489
Li  34.57562  23.76488   3.96299   769         -6.69923
Li  36.79093  21.13943   4.41053   770         -5.36040
Li  37.27300  23.33913   2.74480   770         -5.38100
Li  35.30234  21.53098   6.91446   771         -6.43932
Li  35.40285  23.75832   9.29505   772         -5.87611
Li  36.46006  21.14042   9.69138   773         -4.46965
Li  37.12621  23.71250   5.99502   774         -5.14189
Li  34.42045  21.19983  11.78418   775         -6.94935
Li  34.33078  23.66407  13.86739   776         -7.82305
Li  36.44849  21.30904  14.25455   777         -6.77615
Li  36.88037  23.17479  11.97981   778         -6.10714
Li  34.01109  20.84884  16.22275   779         -7.67865
Li  34.24867  23.20135  18.70362   780         -7.85574
Li  36.77603  20.79904  18.64463   781         -5.33506
Li  36.31791  23.56201  16.44651   782         -6.42835
Li  34.14413  20.90641  21.24796   783         -7.34135
Li  34.59188  23.87621  24.05157   784         -5.19744
Li  36.73075  20.67420  22.70960   785         -5.56497
Li  36.94127  22.98782  20.37019   781         -4.64546
Li  34.78479  21.13827  25.65833   786         -7.82090
Li  36.71171  23.92755  26.62743   787         -6.58142
Li  37.45309  21.44843  28.14572   788         -5.83561
Li  38.02176  21.77792  25.04645   789         -4.96695
Li  35.06046  25.38530   1.48195   790         -7.06152
Li  34.73695  28.33926   4.53386   791         -7.64013
Li  36.67211  26.02148   3.97084   792         -6.56232
Li  37.28721  28.76579   2.02279   685         -5.60166
Li  34.27101  25.85149   6.67702   793         -6.51936
Li  35.16918  28.62886   8.65206   794         -7.09996
Li  37.16885  25.81612   8.60714   772         -4.48342
Li  37.29443  28.04920   6.69742   795         -5.04310
Li  35.77730  26.28811  11.18108   796         -6.54331
Li  35.24349  28.23145  13.77547   797         -6.60144
Li  37.09305  25.55283  13.78063   798         -5.01007
Li  37.40708  28.64298  11.70708   799         -5.13046
Li  34.86644  26.07933  16.25013   800         -7.85115
Li  34.78635  28.08865  18.84119   696         -6.24218
Li  37.11985  25.46671  18.79840   801         -5.00127
Li  37.49999  27.90419  15.96119   696         -5.47738
Li  35.24946  25.55300  21.56734   802         -6.71041
Li  36.07016  27.48606  23.68734   803         -6.72762
Li  37.57141  24.81744  23.59308   804         -5.45921
Li  37.33971  27.40345  20.90273   805         -5.16398
Li  38.50699  26.21769  25.84067   804         -4.19859
Li  34.84018  27.08572  26.77630   806         -7.02997
Li  37.98831  26.22305  28.56854   804         -4.66231
Li  37.32352  28.84540  26.93623   807         -6.63923
O    4.47274  10.33005   9.50036   808        -60.32528
O    5.73203  10.29561   9.46050   808        -60.32528
O    5.98579  21.07084   5.96917   809        -58.44493
O    7.15088  21.28435   6.09512   809        -58.44494
O    3.80486  16.25777  18.54139   810        -59.91663
O    3.68101  16.27738  17.32518   810        -59.91651
O    5.20702   7.12604  23.83496   811         52.49590
O    7.84323   6.23490  22.98487   812         37.82743
O    6.21562  23.11780  24.29526   813        -58.75814
O    6.16336  23.66458  23.11499   813        -58.75821
O   39.63893   7.48793  17.30960   814        -60.34798
O   40.88330   7.48708  17.29302   814        -60.34798
O   41.12168   6.05082   8.21896   815        -59.25884
O   42.15376   6.79309   7.97953   815        -59.25879
O   41.40131  17.00037  25.13516   816        -58.44668
O   40.98819  18.11194  25.02520   816        -58.46187
O   40.37672  19.37503  18.35855   817        -55.43913
O   41.46940  19.73442  18.37334   817        -55.43746
O   42.05665  20.12650   6.99250   818        -60.34807
O   43.30114  20.12771   6.98984   818        -60.34807
 884
li-reaction.xyz                           4000   -41575.22  48.03  28.09  28.03  90.00  90.00  90.00
Li  11.07307   1.18720   1.16298     1         -6.18176
Li   9.56329   4.17461   4.63261     2         -5.71920
Li  11.75618   2.34426   4.53679     1         -5.45405
Li  11.46426   4.56002   2.23920     3         -7.54911
Li   9.87210   2.40380   7.03867     4         -5.73157
Li   9.94277   4.34019   9.05794     4         -5.47965
Li  11.67547   1.84576   9.65579     5         -7.02903
Li  12.35477   4.46464   7.21552     6         -7.01781
Li   9.65029   1.18931  11.77658     7         -4.94697
Li  10.03254   4.79439  14.35094     8         -5.96110
Li  11.89190   2.35819  13.73641     9         -7.46586
Li  11.83269   4.66115  11.74273    10         -7.43328
Li  10.37628   2.48151  16.53494    11         -5.74314
Li   9.59646   4.74214  18.58143    12         -4.96108
Li  12.30644   2.18243  18.36492    11         -6.65313
Li  12.70878   4.87283  15.89148    13         -7.83411
Li   9.42089   2.53086  20.49649    14         -5.16561
Li   9.94097   4.70776  22.42153    15        -14.86028
Li  12.20307   2.55258  23.32889    16         -7.68949
Li  12.55424   4.52696  20.55222    17         -7.90329
Li   9.61953   2.44895  25.58653    18         -5.88251
Li   9.16059   4.14936  28.33478    19         -4.66904
Li  11.80578   3.99317  26.98329    20         -7.07591
Li   9.05512   5.32348  25.55467    21         -5.67990
Li   9.42948   6.84438   2.63664    22         -4.47440
Li   9.98072   9.25300   4.41235    23         -5.87720
Li  12.04509   6.96445   4.39052    24         -7.51668
Li  12.01255   9.09156   2.07502    25         -7.49618
Li  10.14174   6.46912   6.71920    26         -6.26167
Li   9.97825  10.00763   9.52681    27         -5.75659
Li  11.30620   7.01744   9.62060    28         -7.42188
Li  11.64246   9.07221   7.23674    29         -6.97429
Li   9.91150   7.06994  12.40229    30         -5.56010
Li   9.89831   9.47090  14.21985    31         -6.45511
Li  12.31685   7.32636  13.99334    32         -6.71286
Li  11.93038   9.39420  11.76924    33         -7.53923
Li  10.24598   6.96017  16.27868    34         -6.34487
Li   9.84876   9.28697  18.55871    35         -4.57187
Li  12.00578   7.01023  18.73959    36         -6.37817
Li  12.10218   9.51347  16.59730    37         -6.97288
Li   9.62265   6.94417  20.39682    38        -20.42597
Li   9.84331   9.77797  23.09955    39         -5.45678
Li  11.88607   6.58577  24.47500    40         -6.21327
Li  11.78664   9.46247  20.44815    35         -5.88815
Li   9.58377   8.33534  25.75345    41         -4.57923
Li   9.80755   9.76011  28.32031    42         -5.56123
Li  10.78309   6.86575  27.89771    43         -6.53509
Li  12.19484   9.66154  25.64114    44         -7.82168
Li  10.21237  11.85141   2.33851    45         -6.39323
Li   9.78111  13.25741   4.88024    46         -5.00393
Li  12.12093  11.24502   5.10727    47         -7.59643
Li  12.25568  14.23806   2.25401    48         -7.45723
Li   9.99236  11.98316   7.35209    46         -5.42546
[truncated: 4,660,267 more chars]
